# Supplementary material for: Sex-Related Differences and Factors Associated with Peri-Procedural and 1 Year Mortality in Chronic Limb-Threatening Ischemia Patients from the CLIMATE Italian Registry
Source: J Pers Med. 2023 Feb 11;13(2):316. doi: 10.3390/jpm13020316 (PMC9959358; doi:10.3390/jpm13020316)
Supplement: Supplementary file 1 [file jpm-13-00316-s001.zip]

Archive with 1 entries (1 files):
- supplementary-dataset-s1.xlsx
