# Supplementary material for: Sex-Related Differences and Factors Associated with Peri-Procedural and 1 Year Mortality in Chronic Limb-Threatening Ischemia Patients from the CLIMATE Italian Registry
Source: J Pers Med. 2023 Feb 11;13(2):316. doi: 10.3390/jpm13020316 (PMC9959358; doi:10.3390/jpm13020316)
Supplement: Supplementary file 1 [file jpm-13-00316-s001.zip › supplementary-dataset-s1.xlsx]

## Sheet: Foglio1
VASCULAR DIVISION	GENDER	SMOKE	DIABETES	DYSLIPIDEMIA	HYPERTENSiON	RAD	CAD	COPD	CVD	RUTHERFORD'S CLASS	INFECTION / NECROSIS	1° INTERVENTION DAY	AGE	1° INTERVENTION	1° INTERVENTION bis	1° INTERVENTION ter	ABOVE / BELOW THE KNEE	ABOVE / BELOW THE KNEE bis	TECHNICAL SUCCESS	ASSOCIATED MINOR AMPUTATION	CLINICAL SUCCESS	POSTOP. MEDICAL THERAPY	POSTOP. MEDICAL THERAPY bis	POSTOP. MEDICAL THERAPY ter	30-DAY MORTALITY	DATE OF 30-DAY MORTALITY	1-YEAR MORTALITY	DATE OF 1-YEAR MORTALITY	CAUSE OF DEATH	LIMB SALVAGE
	1=M	0=never	0=no	0=no	0=no	0=no	0=no	0=no	0=no	4=rest pain	0=no	(dd/mm/yyyy)		1=PTA	1=PTA	1=PTA	1=AK	1=AK	0=no	0=no	0=worsen	1=antiplatelet	1=antiplatelet	1=antiplatelet	0=no		0=no		1=cardiac	0=no
	2=F	1=stop >10aa	1=NID	1=under therapy	1=under therapy	1=creatinine>2	1=revascularized	1=only radiological signs	1=TIA / temporary deficit	5=minor throphic lesions	1=dry			2=fem-pop	2=fem-pop	2=fem-pop	2=BTK	2=BTK	1=partial	1=yes	1=no change	2=double antiplatelet	2=double antiplatelet	2=double antiplatelet	1=yes		1=yes		2=neurologic	1=yes
		2=smoker	2=ID	2=no therapy	2=no therapy	2=dyalisis	2=no revascularization	2=symptomatic	2=permanent deficit	6=major throphic lesions.	2=wet			3=distal bypass	3=distal bypass	3=distal bypass			2=yes		2=improved	3=anticoagulant	3=anticoagulant	3=anticoagulant					3=pulmonary
														4=major amputation	4=major amputation	4=major amputation						4=antiplatelet+anticoagulant	4=antiplatelet+anticoagulant	4=antiplatelet+anticoagulant					4=camcer
														5=cellular therapy	5=cellular therapy	5=cellular therapy						5=statins	5=statins	5=statins					5=MOF
																													6=other
UDINE	1	0	1	1	1	1	0	0	0	5	2	2019-01-04	87	1			2		2	1	2	5	2		0		0			1
UDINE	1	0	0	1	0	0	1	0	0	5	1	2019-12-16	90	1			2		2	1	2	5	2		0		1	2020-01-30	1	1
UDINE	1	2	2	1	1	0	1	2	0	5	1	2019-04-12	82	2			1		2	0	2	5	2		0		1	2020-02-12	1	1
UDINE	1	0	1	1	1	2	1	0	0	5	2	2019-01-24	81	1	5		2		2	1	2	5	2		0		1	2019-03-19	1	1
UDINE	1	1	1	1	1	0	1	0	0	6	0	2019-03-04	74	4			1		2	already major amputation	2	5	1		0		1	2019-09-05	1	0
UDINE	1	1	1	1	1	1	1	0	0	4	0	2019-12-11	68	1			2		2	0	2	5	2		0		1	11/12/2020 (includere)	3	1
UDINE	1	2	1	1	1	0	1	0	0	4	0	2019-11-20	77	2			1		2	0	2	5	2		1	2019-12-14	1		3	1
UDINE	1	0	2	1	1	1	0	2	0	5	2	2019-03-19	76	1	5		2		2	1	2	5	2		0		1	2019-08-18	3	1
UDINE	1	0	1	1	1	0	0	0	0	5	0	2019-02-20	75	1			2		2	0	2	5	2		0		0			1
UDINE	2	0	0	0	1	0	0	0	0	4	0	2019-03-29	79	1			1		2	0	2	2			0		1	2020-01-21	4	1
UDINE	2	2	0	1	1	0	0	0	1	6	1	2019-12-19	72	2			2		1	0	1	5	4		1	2020-01-09	1		5	0
UDINE	2	0	0	0	1	0	0	0	0	5	1	2019-03-07	87	3	5		2		2	1	2	5	4		0		1	2019-06-12	5	1
UDINE	1	0	2	1	1	0	1	0	0	5	1	2019-02-05	83	1			2		2	1	2	5	2		0		0			1
UDINE	1	0	2	1	1	0	0	0	0	4	0	2019-03-21	74	1			2		2	0	2	5	2		0		0			1
UDINE	1	1	2	1	1	0	0	0	0	5	1	2019-09-25	73	1			2		2	0	2	5	2		0		1	2020-02-01	5	1
UDINE	2	0	2	1	1	2	0	0	0	6	1	2019-07-18	62	1	5		2		1	1	2	5	2		0		1	2019-10-06	5	0
UDINE	2	0	2	1	1	2	0	0	0	6	1	2019-03-08	62	4			1		2	already major amputation	2	5	1		0		1	2019-10-06	5	0
UDINE	2	0	0	1	1	0	1	0	0	6	2	2019-10-17	94	4			1		2	already major amputation	2	5	1		1	2019-11-02	1		5	0
UDINE	2	0	2	0	1	1	1	0	0	5	1	2019-03-11	81	2			2		2	0	2	4			1	2019-03-11	1		5	1
UDINE	1	1	2	0	1	2	1	2	0	5	2	2019-01-09	71	1			2		2	1	2	2			0		1	2019-03-27	5	1
UDINE	2	0	0	0	1	0	0	0	0	5	0	2019-03-04	93	1			2		2	0	2	2			0		1	2020-01-21	5	1
UDINE	1	0	0	0	1	0	0	0	0	4	0	2019-03-25	80	2			1		2	0	2	2			0		1	2019-08-14	5	1
UDINE	2	0	0	0	1	0	1	0	0	6	2	2019-05-02	90	4			1		2	already major amputation	2	1			1	2019-05-26	1		5	0
UDINE	1	0	1	0	1	0	0	0	0	6	1	2019-01-03	61	4			1		2	already major amputation	2	1			0		0			0
UDINE	1	1	2	1	1	0	1	0	0	5	2	2019-11-15	65	1	2		1	2	2	1	2	5	4		0		1	2020-04-07	6	1
UDINE	1	0	2	1	1	2	0	2	0	5	0	2019-03-19	63	1	2		1	2	2	1	2	5	4		0		0			1
UDINE	2	0	2	1	1	2	0	0	0	5	0	2019-03-22	72	1	2		1	2	2	0	2	5	4		0		1	2019-09-28	6	1
UDINE	1	0	1	1	1	0	0	0	0	5	2	2019-02-05	76	1			2		2	1	2	5	2		0		0			1
UDINE	1	0	2	1	1	1	0	1	0	5	1	2019-01-25	62	1			2		2	1	2	5	2		0		0			1
UDINE	2	0	0	1	1	2	1	0	1	4	0	2019-01-22	73	1			1		1	0	1	5	2		0		0			0
UDINE	1	0	0	1	1	0	0	0	0	4	0	2019-01-15	84	1			1		2	0	2	5	2		0		1	2019-03-14	6	1
UDINE	1	0	2	1	1	1	1	0	2	5	0	2019-04-24	81	1			2		1	0	1	5	2		0		1	2019-09-06	6	1
UDINE	2	0	1	1	1	1	0	0	0	4	0	2019-03-29	87	1			2		2	0	2	5	2		0		0		6	1
UDINE	1	0	1	1	1	0	1	0	0	5	1	2019-03-08	79	1			2		1	0	1	5	2		0		1	2019-05-23	6	0
UDINE	1	0	0	1	1	0	0	0	0	4	0	2019-01-10	89	2			1		2	0	2	5	2		0		0			1
UDINE	1	0	1	0	1	2	0	2	0	5	1	2019-02-05	88	1	5		2		2	1	2	5	2		0		1	2019-03-21	6	1
UDINE	2	0	1	1	1	0	0	0	0	4	0	2019-01-02	80	3			2		0	0	0	4	5		0		0			0
UDINE	1	0	0	0	1	1	0	0	0	5	1	2019-05-03	79	1			2		2	1	2	2			0		1	2019-11-11	6	1
UDINE	1	0	1	0	1	0	0	0	0	5	1	2019-05-22	73	1			2		1	0	1	2			0		1	2020-02-01	6	1
UDINE	1	0	1	0	1	1	0	0	0	5	0	2019-04-12	77	1			2		2	0	2	2			0		1	2019-10-07	6	1
UDINE	1	0	0	0	1	0	0	0	0	6	2	2019-01-04	86	4			1		2	already major amputation	2	1			1	2019-01-13	1		6	0
UDINE	1	0	0	1	1	0	1	0	0	5	2	2019-10-22	91	2			2		2	1	2	5	4		0		0			1
UDINE	1	0	2	1	1	1	0	0	0	5	2	2019-12-14	69	2			2		2	1	2	5	4		0		0			1
UDINE	1	0	0	1	1	0	0	0	0	4	0	2019-01-16	60	2			2		2	0	2	5	4		0		0			1
UDINE	1	1	1	1	0	0	0	0	0	5	1	2019-03-21	67	2			2		2	0	2	5	4		0		0			1
UDINE	1	0	2	1	1	0	1	0	0	5	1	2019-06-09	72	2			2		2	0	2	5	4		0		0			0
UDINE	1	2	2	1	1	0	0	0	0	6	2	2019-02-26	65	1	2		1	2	1	1	0	5	4		0		0			0
UDINE	1	0	1	1	1	0	0	0	0	5	0	2019-02-19	78	1	2		1	2	2	1	2	5	4		0		0			1
UDINE	1	0	2	1	1	0	1	0	0	5	2	2019-07-09	72	1	2		1	2	2	1	2	5	4		0		0			1
UDINE	1	1	0	1	1	0	1	0	0	5	1	2019-09-03	79	1	2		1	2	2	1	2	5	4		0		0			1
UDINE	1	0	0	1	1	2	1	0	0	4	0	2019-08-30	78	1	2		1	2	2	0	2	5	4		0		0			1
UDINE	2	0	1	1	0	0	0	0	0	5	1	2019-01-04	58	1	2		1	2	2	0	2	5	4		0		0			1
UDINE	1	0	1	1	1	1	0	0	0	4	0	2019-02-26	83	1	2		1	2	2	0	2	5	4		0		0			1
UDINE	1	0	1	1	0	0	0	0	0	5	0	2019-05-17	62	1	2		1	2	2	0	2	5	4		0		0			1
UDINE	1	0	1	1	1	0	0	0	0	5	0	2019-05-08	79	1	2		1	2	2	0	2	5	4		0		0			1
UDINE	1	0	0	1	1	1	1	0	0	6	1	2019-04-18	71	1	2		1	2	1	0	1	5	4		0		0			0
UDINE	1	0	1	1	1	0	1	0	0	5	1	2019-07-04	81	1	2		1	2	2	0	2	5	4		0		0			1
UDINE	2	0	0	1	1	2	1	0	0	5	1	2019-08-22	84	1	2		1	2	1	0	2	5	4		0		0			1
UDINE	2	0	0	1	1	0	0	0	0	4	0	2019-09-13	82	1	2		1	2	2	0	2	5	4		0		0			1
UDINE	2	0	0	1	1	0	0	0	0	5	1	2019-09-13	86	1	2		1	2	2	0	2	5	4		0		0			1
UDINE	1	1	1	1	1	2	0	0	0	5	1	2019-05-28	78	1	2		1	2	2	0	2	5	4		0		0			1
UDINE	2	2	2	1	1	0	1	0	0	5	1	2019-09-04	64	1	2		1	2	2	0	2	5	4		0		0			1
UDINE	1	0	2	1	1	0	0	0	0	4	0	2019-10-11	70	1	2		1	2	2	0	2	5	4		0		0			1
UDINE	1	1	0	0	1	0	0	0	0	6	1	2019-05-29	71	1	2	5	1	2	2	1	2	5	4		0		0			1
UDINE	1	1	2	1	1	0	1	0	0	5	2	2019-12-20	72	2	5		2		2	1	2	5	4		0		0			1
UDINE	1	0	1	1	1	0	0	0	0	4	0	2019-03-23	77	2	5		1		2	1	2	5	4		0		0			1
UDINE	1	0	0	1	1	0	1	0	0	5	2	2019-04-23	71	3	5		2		2	1	2	5	4		0		0			1
UDINE	2	0	1	1	1	0	0	0	0	6	1	2019-06-30	79	3	5		2		1	1	1	5	4		0		0			0
UDINE	1	0	1	1	1	0	0	0	0	5	2	2019-01-14	64	1			2		2	1	2	5	2		0		0			1
UDINE	1	0	1	1	1	0	0	0	0	5	2	2019-07-19	70	1			2		2	1	2	5	2		0		0			0
UDINE	1	1	1	1	1	0	1	0	0	5	2	2019-09-29	71	1			2		2	1	2	5	2		0		0			1
UDINE	2	1	2	1	1	1	0	0	0	5	1	2019-08-07	77	1			2		2	1	2	5	2		0		0			1
UDINE	1	1	2	1	1	1	1	0	0	6	2	2019-08-02	73	1			2		2	1	2	5	2		0		0			1
UDINE	1	0	1	1	1	0	0	0	0	5	2	2019-02-15	69	1			2		2	1	2	5	2		0		0			1
UDINE	1	2	2	1	0	0	0	0	0	5	1	2019-10-14	84	1			2		2	1	2	5	2		0		0			1
UDINE	1	2	1	1	1	0	1	0	0	5	2	2019-04-17	82	1			2		2	1	2	5	2		0		1	04/12/2020 (escludere)		1
UDINE	2	1	2	1	1	0	0	0	0	5	1	2019-10-07	76	1			2		2	1	2	5	2		0		0			1
UDINE	1	2	2	1	1	0	0	0	0	5	1	2019-05-03	66	1			2		2	1	2	5	2		0		0			1
UDINE	1	0	1	1	1	2	1	0	0	5	2	2019-10-02	89	1			2		2	1	2	5	2		0		0			1
UDINE	1	2	2	1	1	0	1	0	0	5	1	2019-12-24	80	1			2		2	1	2	5	2		0		0			1
UDINE	2	0	0	1	1	1	0	0	0	5	1	2019-10-14	86	1			1		2	1	2	5	2		0		0			1
UDINE	1	0	2	1	1	1	1	0	0	4	1	2019-05-27	75	1			1		2	0	2	5	2		0		0			1
UDINE	1	2	0	1	1	0	0	0	0	4	0	2019-10-07	75	1			1		2	0	2	5	2		0		0			1
UDINE	2	0	0	1	1	1	1	1	0	4	0	2019-02-11	70	1			1		2	0	2	5	2		0		0			1
UDINE	1	0	1	1	1	0	0	2	0	4	0	2019-03-20	68	1			1		2	0	2	5	2		0		0			1
UDINE	1	0	1	1	1	0	0	0	0	4	2	2019-07-10	74	1			1		2	0	2	5	2		0		0			1
UDINE	2	1	1	1	1	0	0	0	0	5	1	2019-10-11	94	1			1		2	0	2	5	2		0		0			1
UDINE	2	0	0	1	1	0	0	0	0	4	0	2019-10-30	82	1			2		2	0	2	5	2		0		0			1
UDINE	2	0	0	1	1	0	0	0	0	5	0	2019-03-29	78	1			2		2	0	2	5	2		0		0			1
UDINE	2	0	0	1	1	0	0	0	0	5	2	2019-03-04	90	1			2		2	0	2	5	2		0		0			0
UDINE	1	0	1	1	1	0	1	0	0	4	0	2019-04-03	71	1			2		2	0	2	5	2		0		0			1
UDINE	2	0	0	1	1	1	0	0	0	5	1	2019-05-22	81	1			2		2	0	2	5	2		0		0			1
UDINE	1	0	2	1	1	1	1	1	0	5	2	2019-05-13	77	1			2		2	0	2	5	2		0		0			0
UDINE	1	0	0	1	1	0	0	2	0	5	1	2019-07-03	84	1			2		2	0	2	5	2		0		0			1
UDINE	1	0	1	1	1	1	1	0	0	5	1	2019-04-24	72	1			2		1	0	1	5	2		0		0			0
UDINE	1	0	1	1	1	0	0	2	0	5	1	2019-08-09	77	1			2		2	0	2	5	2		0		0			1
UDINE	1	0	1	1	1	1	1	0	0	4	0	2019-08-09	71	1			2		2	0	2	5	2		0		0			1
UDINE	2	1	1	1	1	0	0	0	0	4	0	2019-11-08	85	1			2		2	0	2	5	2		0		0			1
UDINE	2	0	1	1	1	0	0	0	0	5	0	2019-02-27	86	1			2		2	0	2	5	2		0		0			1
UDINE	1	0	1	1	1	0	0	0	0	5	1	2019-02-20	63	1			2		2	0	2	5	2		0		0			1
UDINE	2	0	0	1	1	0	0	0	0	5	2	2019-04-12	81	1			2		2	0	2	5	2		0		0			1
UDINE	1	1	1	1	1	2	1	0	0	5	2	2019-07-18	63	1			2		1	0	1	5	2		0		1	2019-10-10		0
UDINE	1	0	0	1	1	0	0	1	0	5	0	2019-09-25	66	1			2		2	0	2	5	2		0		0			1
UDINE	1	0	1	1	1	0	0	0	0	5	0	2019-09-18	80	1			2		2	0	2	5	2		0		0			1
UDINE	1	0	1	1	1	0	1	0	0	5	2	2019-08-08	77	1			2		1	0	1	5	2		0		0			0
UDINE	1	1	0	1	1	1	1	0	0	5	1	2019-11-25	78	1			2		2	0	2	5	2		0		0			1
UDINE	1	2	1	1	0	0	0	0	0	5	1	2019-12-16	73	1			2		2	0	2	5	2		0		0			1
UDINE	2	1	2	1	1	1	0	0	0	4	0	2019-11-05	88	1			1		2	0	2	5	2		0		0			1
UDINE	2	0	0	1	1	0	0	0	0	5	0	2019-03-14	84	1			1		2	0	2	5	2		0		0			1
UDINE	2	0	0	1	1	0	0	0	0	5	1	2019-07-08	86	2			1		2	1	2	5	2		0		1	2019-12-11		1
UDINE	1	0	0	1	1	0	0	0	0	5	1	2019-06-27	85	2			1		2	1	2	5	2		0		0			1
UDINE	1	0	2	1	1	0	0	0	0	5	2	2019-09-25	73	2			1		2	1	2	5	2		0		0			1
UDINE	1	1	1	1	1	0	1	0	0	5	1	2019-12-09	71	2			1		2	1	2	5	2		0		0			1
UDINE	2	2	0	1	1	1	1	2	0	5	1	2019-09-02	89	2			1		2	1	2	5	2		0		0			1
UDINE	1	0	0	1	1	0	0	2	0	4	0	2019-07-18	73	2			1		2	0	2	5	2		0		0			1
UDINE	2	2	0	1	1	0	0	0	0	4	0	2019-11-02	49	2			1		2	0	2	5	2		0		0			1
UDINE	1	0	2	1	1	0	0	0	0	5	1	2019-06-06	73	2			1		1	0	2	5	2		0		0			0
UDINE	1	0	1	1	1	0	1	0	0	4	0	2019-01-17	61	2			1		2	0	2	5	2		0		0			1
UDINE	1	0	0	1	0	0	0	0	0	4	0	2019-04-23	73	2			1		2	0	2	5	2		0		0			1
UDINE	1	0	0	1	1	0	1	0	0	5	1	2019-05-02	61	2			1		2	0	2	5	2		0		0			0
UDINE	1	0	2	1	1	0	1	0	0	5	1	2019-11-28	83	2			1		2	0	2	5	2		0		0			1
UDINE	1	2	0	1	1	1	0	0	0	5	1	2019-12-12	63	2			1		2	0	2	5	2		0		0			1
UDINE	1	0	1	1	1	0	0	0	0	5	2	2019-01-18	70	1	2	5	1	2	1	1	1	5	2		0		0			1
UDINE	1	0	1	1	1	0	0	0	0	5	2	2019-03-01	72	1	2	5	1	2	2	1	2	5	2		0		0			1
UDINE	1	1	1	1	1	0	1	0	0	5	2	2019-05-31	71	1	2	5	1	2	2	1	2	5	2		0		0			0
UDINE	1	0	2	1	1	0	1	0	0	5	2	2019-10-01	74	1	2	5	1	2	1	1	2	5	2		0		0			1
UDINE	1	0	2	1	1	1	1	0	0	5	1	2019-01-24	65	1	5		2		2	1	2	5	2		0		0			1
UDINE	1	0	1	1	1	0	0	2	0	5	2	2019-02-14	73	1	5		2		2	1	2	5	2		0		0			1
UDINE	2	0	2	1	1	2	0	0	0	5	2	2019-04-23	46	1	5		2		1	1	2	5	2		0		0			0
UDINE	1	1	0	1	1	0	1	0	0	5	1	2019-10-21	76	1	5		2		2	1	2	5	2		0		0			1
UDINE	2	0	0	0	1	1	0	0	0	5	1	2019-01-03	85	1	5		2		2	1	2	5	2		0		0			1
UDINE	2	0	2	0	1	0	0	0	0	5	2	2019-02-21	55	1	5		2		2	1	2	5	2		0		0			1
UDINE	1	0	1	0	1	0	0	2	0	5	2	2019-03-08	73	1	5		2		1	1	2	5	2		0		0			1
UDINE	1	1	2	0	1	0	0	0	0	5	2	2019-12-03	59	1	5		1		2	1	2	5	2		0		0			1
UDINE	1	0	2	1	1	0	1	0	0	6	2	2019-03-24	68	2	5		2		1	1	2	5	2		0		0			0
UDINE	1	0	1	1	1	0	0	0	0	4	0	2019-09-12	68	2	5		2		2	1	2	5	2		0		0			1
UDINE	2	0	0	1	1	2	0	0	0	6	2	2019-04-02	92	4			1		2	already major amputation	2	5	1		0		0			0
UDINE	1	0	1	1	1	0	1	0	0	6	2	2019-07-28	95	4			1		2	already major amputation	2	5	1		0		0			0
UDINE	2	0	2	1	1	0	0	0	0	5	2	2019-08-12	87	4			1		2	already major amputation	2	5	1		0		0			0
UDINE	1	0	2	1	1	1	0	1	0	6	2	2019-09-12	77	4			1		2	already major amputation	2	5	1		0		0			0
UDINE	1	1	1	1	0	0	0	0	0	5	1	2019-04-09	67	3			2		2	1	2	4	5		0		0			1
UDINE	1	1	1	1	0	0	0	0	0	5	0	2019-04-09	67	3			2		2	1	2	4	5		0		0			1
UDINE	1	2	0	1	1	0	0	0	0	5	2	2019-02-14	64	3			2		2	1	2	4	5		0		0			0
UDINE	2	1	2	1	1	0	1	0	0	5	1	2019-11-21	72	3			2		2	1	2	4	5		0		0			1
UDINE	1	2	0	1	1	0	0	0	0	5	0	2019-02-14	63	3			2		2	0	2	4	5		0		0			0
UDINE	2	0	0	1	1	0	0	0	0	5	1	2019-07-25	87	3			2		0	0	1	4	5		0		0			0
UDINE	1	2	1	1	1	0	0	0	0	5	1	2019-10-25	84	3			2		2	0	2	4	5		0		0			1
UDINE	1	1	2	1	1	0	0	0	0	4	0	2019-10-07	73	3			2		2	0	2	4	5		0		0			1
UDINE	1	0	0	1	1	0	1	0	0	5	1	2019-11-07	82	3			2		2	0	2	4	5		0		0			1
UDINE	1	2	0	1	1	0	0	0	0	4	0	2019-12-06	64	3			2		0	0	1	4	5		0		0			0
UDINE	2	0	2	0	1	1	0	0	0	5	0	2019-05-30	72	2			2		2	1	2	4			0		0			1
UDINE	2	0	1	0	1	0	0	0	0	4	0	2019-05-19	83	2			2		2	0	2	4			0		0			1
UDINE	1	0	0	0	1	0	0	0	0	4	0	2019-05-03	67	2			2		2	0	2	4			0		0			1
UDINE	1	0	0	0	1	0	0	0	0	5	1	2019-01-01	78	2			2		1	0	1	4			0		0			0
UDINE	1	0	0	0	0	0	0	2	0	5	2	2019-05-10	72	3			2		2	1	2	4			0		0			1
UDINE	1	0	0	0	1	1	0	0	0	4	0	2019-01-25	63	3			2		2	0	2	4			0		0			1
UDINE	2	0	2	0	1	1	1	0	0	5	1	2019-04-08	86	3			2		2	0	2	4			0		0			1
UDINE	2	0	0	0	1	0	0	0	0	5	0	2019-05-09	80	3			2		2	0	2	4			0		0			1
UDINE	1	2	0	0	1	0	0	0	0	5	0	2019-04-21	59	1	2		1	2	2	0	2	4			0		0			1
UDINE	2	2	1	0	1	0	0	0	0	5	1	2019-02-25	88	1	2		1	2	2	0	2	4			0		0			1
UDINE	2	0	0	0	1	0	1	0	0	4	0	2019-02-22	61	1	2		1	2	2	0	2	4			0		0			1
UDINE	2	0	0	0	1	0	0	0	0	5	1	2019-02-21	78	1	2		1	2	2	0	2	4			0		0			1
UDINE	2	0	0	0	1	0	0	0	0	4	0	2019-04-30	82	1	2		1	2	2	0	2	4			0		0			1
UDINE	1	1	2	0	1	1	0	2	0	4	0	2019-04-05	87	1	2		1	2	2	0	2	4			0		0			1
UDINE	2	0	2	0	1	0	1	0	0	5	1	2019-06-04	88	1	2		1	2	0	0	2	4			0		0			1
UDINE	1	1	0	0	0	0	0	0	0	5	1	2019-06-04	89	1			1		2	1	2	2			0		0			1
UDINE	1	0	0	0	1	0	0	0	0	5	2	2019-03-06	75	1			2		2	1	2	2			0		0			1
UDINE	1	1	0	0	1	0	0	0	0	5	1	2019-01-25	80	1			2		2	1	2	2			0		0			1
UDINE	1	0	2	0	0	0	0	0	0	5	0	2019-03-18	66	1			2		2	1	2	2			0		0			1
UDINE	1	0	2	0	0	0	0	0	0	5	0	2019-05-03	66	1			2		2	1	2	2			0		0			1
UDINE	1	0	2	0	1	1	0	0	0	5	2	2019-03-11	66	1			1		2	1	2	2			0		0			1
UDINE	2	0	0	0	0	1	1	0	0	4	0	2019-02-13	63	1			1		2	0	2	2			0		0			1
UDINE	1	1	0	0	1	1	0	0	0	4	0	2019-04-29	79	1			1		2	0	2	2			0		0			1
UDINE	1	0	0	0	1	0	0	0	0	5	0	2019-04-23	76	1			1		2	0	2	2			0		0			1
UDINE	1	0	1	0	1	0	0	0	0	4	0	2019-07-31	76	1			1		2	0	2	2			0		0			1
UDINE	1	0	1	0	1	0	0	0	0	4	0	2019-07-31	76	1			2		2	0	2	2			0		0			1
UDINE	2	0	0	0	0	0	0	0	0	6	1	2019-04-26	84	1			2		2	0	2	2			0		0			1
UDINE	2	1	1	0	1	1	0	0	0	5	0	2019-04-04	91	1			2		2	0	2	2			0		1	2019-10-10		1
UDINE	1	0	0	0	1	0	0	2	0	5	0	2019-04-04	77	1			2		2	0	2	2			0		0			1
UDINE	1	0	2	0	1	0	0	0	0	5	1	2019-05-06	63	1			2		2	0	2	2			0		0			1
UDINE	2	0	0	0	1	1	0	0	0	5	1	2019-10-02	77	1			2		2	0	2	2			0		0			1
UDINE	2	2	0	0	0	2	0	0	0	4	0	2019-09-04	80	1			2		2	0	2	2			0		0			1
UDINE	1	0	1	0	1	0	0	0	0	5	1	2019-01-07	72	1			2		2	0	2	2			0		0			1
UDINE	1	0	2	0	1	1	1	0	0	5	0	2019-02-05	80	1			2		1	0	1	2			0		0			1
UDINE	1	0	2	0	1	0	0	0	0	5	1	2019-04-15	75	1			2		2	0	2	2			0		0			1
UDINE	2	0	0	0	0	0	0	0	0	5	2	2019-05-29	82	1			2		2	0	2	2			0		0			1
UDINE	1	0	1	0	1	0	0	0	0	5	1	2019-05-15	76	1			2		2	0	2	2			0		0			1
UDINE	1	0	0	0	1	0	0	0	0	4	0	2019-05-06	77	1			2		2	0	2	2			0		0			1
UDINE	1	2	0	0	0	2	0	0	0	5	1	2019-10-23	73	1			2		2	0	2	2			0		0			1
UDINE	1	0	0	0	1	0	0	0	0	5	1	2019-01-23	94	1			1		2	0	2	2			0		0			1
UDINE	1	0	0	0	1	2	0	0	0	5	1	2019-01-16	86	1			1		2	0	2	2			0		0			1
UDINE	1	0	0	0	1	0	0	0	0	4	0	2019-01-09	87	1			1		2	0	2	2			0		0			1
UDINE	1	0	1	0	1	0	0	0	0	5	2	2019-03-20	81	2			1		2	1	2	2			0		0			1
UDINE	2	0	1	0	1	0	0	0	0	4	0	2019-04-15	81	2			1		2	0	2	2			0		0			1
UDINE	2	0	0	0	1	0	0	0	0	5	1	2019-09-26	74	2			1		1	0	2	2			0		0			1
UDINE	2	0	0	0	1	0	0	0	0	4	0	2019-04-29	67	2			1		2	0	2	2			0		0			1
UDINE	1	1	0	0	1	0	0	0	0	5	1	2019-10-06	79	2			1		2	0	2	2			0		0			1
UDINE	2	0	1	0	0	0	1	0	0	6	2	2019-10-20	89	4			1		2	already major amputation	2	1			0		0			0
CARDARELLI NAPLES	1	2	0	0	1	0	0	0	0	5	0	2019-01-03	47	1	2		2		2	0	2	1			0		0			1
CARDARELLI NAPLES	1	2	2	1	1	0	1	0	0	5	1	2019-01-04	63	1			1	2	2	1	2	2			0		0			1
CARDARELLI NAPLES	1	1	0	1	1	1	0	0	0	6	2	2019-01-04	83	1			1	2	2	1	2	2			0		0			0
CARDARELLI NAPLES	1	1	2	1	1	0	1	0	0	6	2	2019-01-07	60	1			2		2	1	2	2			0		0			1
CARDARELLI NAPLES	1	1	2	1	1	0	0	0	0	4	0	2019-01-07	90	1			1	2	2	0	2	2			0		1	2019-10-08	6	1
CARDARELLI NAPLES	2	0	2	1	1	2	0	0	0	6	2	2019-01-08	58	1			1	2	1	1	1	1			0		0			1
CARDARELLI NAPLES	2	1	2	1	1	0	0	0	0	6	2	2019-01-14	70	4			1		2	already major amputation	2	1			0		0			0
CARDARELLI NAPLES	1	2	2	1	1	0	2	2	0	6	2	2019-01-14	57	4			1		2	already major amputation	2	1			0		0			0
CARDARELLI NAPLES	1	1	2	1	1	0	0	0	0	5	0	2019-01-15	71	1			2		2	0	2	1			0		0			1
CARDARELLI NAPLES	1	0	2	1	1	0	2	2	0	6	2	2019-01-15	80	4			1		2	already major amputation	2	1			0		0			0
CARDARELLI NAPLES	1	2	2	1	1	0	0	0	0	4	0	2019-01-17	65	1			1		2	0	2	2			0		0			1
CARDARELLI NAPLES	1	2	0	0	1	0	0	0	0	4	0	2019-01-17	73	2			1		2	0	2	1			0		0			1
CARDARELLI NAPLES	2	2	0	0	1	0	0	0	0	5	0	2019-01-22	52	2			2		2	0	2	1			0		0			1
CARDARELLI NAPLES	2	2	1	2	1	0	1	2	0	5	0	2019-01-24	67	2			2		2	0	2	1			0		0			1
CARDARELLI NAPLES	2	1	2	0	1	0	0	0	0	5	0	2019-01-25	74	1			1	2	1	1	1	2			0		0			1
CARDARELLI NAPLES	1	2	2	2	1	0	0	0	0	5	0	2019-01-28	57	1			1		1	0	1	1			0		0			1
CARDARELLI NAPLES	1	1	2	1	1	0	1	0	0	6	2	2019-01-28	60	1			2		2	1	2	2			0		0			1
CARDARELLI NAPLES	1	2	0	1	1	0	0	0	0	5	1	2019-01-29	85	1			1		2	0	2	1			1	2019-02-17	1		3	1
CARDARELLI NAPLES	1	1	2	1	1	0	1	0	0	6	2	2019-01-26	61	1	2		1	2	2	1	2	2			0		0			1
CARDARELLI NAPLES	1	1	2	1	1	0	0	0	0	6	2	2019-02-02	61	3			2		2	1	2	1			0		0			1
CARDARELLI NAPLES	2	1	0	0	1	0	0	0	0	4	0	2019-02-05	63	1			1		2	0	2	2			0		0			1
CARDARELLI NAPLES	1	2	1	1	1	0	0	0	0	5	0	2019-02-04	72	1			1		2	0	2	2			0		0			1
CARDARELLI NAPLES	2	1	2	1	1	0	1	0	0	4	0	2019-02-05	77	1			1		2	0	2	2			0		0			1
CARDARELLI NAPLES	1	1	1	1	1	0	1	0	0	5	0	2019-02-01	74	1			1		2	0	2	2			0		0			1
CARDARELLI NAPLES	1	1	2	1	1	0	1	0	0	5	0	2019-02-05	54	1			1	2	2	0	2	2			0		0			1
CARDARELLI NAPLES	2	1	2	1	1	0	1	0	0	5	0	2019-02-07	74	1			1	2	2	0	2	2			0		0			1
CARDARELLI NAPLES	1	1	0	1	1	2	0	0	0	5	1	2019-02-11	71	1			1	2	2	1	2	2			0		0			1
CARDARELLI NAPLES	2	0	2	0	1	0	0	0	0	5	0	2019-02-12	82	1			1	2	2	0	2	1			0		LFU			1
CARDARELLI NAPLES	2	2	2	1	1	0	0	0	0	6	2	2019-02-12	72	1	2		1		2	1	2	2			0		LFU			1
CARDARELLI NAPLES	1	2	2	1	1	0	0	2	0	6	2	2019-02-13	90	1			1	2	2	1	2	2			0		0			1
CARDARELLI NAPLES	1	2	2	1	1	0	0	0	0	6	2	2019-02-13	67	1	2		1	2	2	1	2	2			0		0			1
CARDARELLI NAPLES	2	1	2	1	1	0	0	0	0	6	2	2019-02-14	56	4			1		2	already major amputation	2	1			0		0			0
CARDARELLI NAPLES	1	2	2	0	1	1	2	2	0	6	2	2019-02-14	73	4			1		2	already major amputation	2	1			1	2019-03-11	1		3	0
CARDARELLI NAPLES	1	1	2	2	1	0	0	0	0	6	2	2019-02-18	53	1			1		2	1	2	2			0		0			1
CARDARELLI NAPLES	1	0	2	0	1	0	1	0	0	5	1	2019-02-20	77	1			1		2	0	2	2			0		0			1
CARDARELLI NAPLES	1	0	2	0	1	0	2	0	0	6	1+2	2019-02-15	60	1			1	2	2	1	2	2			0		0			1
CARDARELLI NAPLES	2	1	1	1	1	0	0	0	0	4	0	2019-02-22	55	3			2		2	0	2	1			0		0			1
CARDARELLI NAPLES	1	1	1	1	1	0	0	2	0	6	2	2019-02-22	67	3			2		2	1	2	1			0		0			1
CARDARELLI NAPLES	1	0	0	1	1	2	0	0	0	6	2	2019-02-26	60	1			1	2	2	1	2	2			0		0			1
CARDARELLI NAPLES	1	2	0	1	1	0	0	0	0	6	2	2019-02-27	75	2			2		2	1	2	1			0		0			1
CARDARELLI NAPLES	1	1	2	1	1	0	1	0	0	5	1	2019-02-28	70	1			1		2	0	2	2			0		0			0
CARDARELLI NAPLES	1	1	2	1	1	1	1	0	0	5	1	2019-02-28	69	1			1		0	0	0	1			0		0			1
CARDARELLI NAPLES	2	2	0	1	1	2	2	2	0	6	2	2019-03-06	56	4			1		2	already major amputation	2	1			0		1	2020-01-29	1	0
CARDARELLI NAPLES	1	1	0	1	1	1	2	2	0	6	2	2019-03-07	70	4			1		2	already major amputation	2	1			0		1	2019-11-12	1	0
CARDARELLI NAPLES	1	1	2	1	1	2	1	0	0	6	2	2019-03-07	64	1			1	2	2	1	2	2			0		0			1
CARDARELLI NAPLES	1	1	2	1	1	0	0	2	0	6	1	2019-03-07	83	1			1	2	2	1	2	2			0		LFU			1
CARDARELLI NAPLES	1	1	1	1	1	0	0	0	0	5	1	2019-03-15	85	1	3		1	2	1	1	1	1			0		1	23/3/2021 (escludere)		1
CARDARELLI NAPLES	1	0	2	1	1	0	0	0	0	6	2	2019-03-13	81	1			1	2	2	1	2	2			0		0			1
CARDARELLI NAPLES	1	2	0	1	1	0	0	0	0	4	0	2019-03-18	80	1			1		1	0	1	2			0		0			1
CARDARELLI NAPLES	1	2	2	1	1	2	0	0	0	6	2	2019-03-21	61	1			1		2	1	2	2			0		0			1
CARDARELLI NAPLES	1	1	1	1	1	1	0	0	0	5	0	2019-03-26	79	1			2		2	0	2	2			0		0			1
CARDARELLI NAPLES	1	1	1	1	1	0	0	0	0	4	0	2019-03-28	69	2			1		2	0	2	1			0		0			1
CARDARELLI NAPLES	1	1	1	0	1	0	0	0	0	5	0	2019-04-02	82	1			1		2	0	2	1			0		0			1
CARDARELLI NAPLES	1	2	0	1	1	1	1	2	0	5	0	2019-04-02	80	1	2		1		2	0	2	1			0		0			1
CARDARELLI NAPLES	1	0	0	1	1	0	0	0	0	4	0	2019-04-04	67	2			1		2	0	2	1			0		0			1
CARDARELLI NAPLES	1	2	0	1	1	2	2	0	0	6	2	2019-04-05	57	4			2		2	already major amputation	2	1			0		0			0
CARDARELLI NAPLES	1	1	0	1	1	0	0	2	0	5	0	2019-04-09	76	1			1		2	0	2	2			0		0			1
CARDARELLI NAPLES	1	2	1	1	1	0	0	0	0	6	2	2019-04-09	77	4			1		2	already major amputation	2	1			0		0			0
CARDARELLI NAPLES	1	1	0	1	1	2	0	0	0	5	1	2019-04-11	71	1			1	2	2	0	2	2			0		0			1
CARDARELLI NAPLES	1	2	0	0	0	0	0	0	0	4	0	2019-04-11	60	1			1		2	0	2	2			0		0			1
CARDARELLI NAPLES	1	2	0	1	1	0	1	0	0	4	0	2019-04-12	68	2			1		2	0	2	1			0		0			1
CARDARELLI NAPLES	2	1	1	1	1	0	0	0	0	5	0	2019-04-16	54	1			1		2	0	2	2			0		0			1
CARDARELLI NAPLES	2	1	0	1	1	0	0	0	0	4	0	2019-04-16	64	2			1		2	0	2	1			0		0			0
CARDARELLI NAPLES	1	2	2	1	1	1	0	0	0	6	1	2019-04-17	77	2			1		2	1	2	1			0		0			1
CARDARELLI NAPLES	1	2	0	1	1	0	0	2	0	5	0	2019-04-19	63	1			1		2	0	2	2			0		0			1
CARDARELLI NAPLES	1	2	0	1	1	0	0	0	0	5	0	2019-04-19	60	1			1		2	0	2	2			0		0			1
CARDARELLI NAPLES	1	2	0	1	1	1	0	0	0	4	0	2019-04-29	76	1			1		2	0	2	2			0		0			1
CARDARELLI NAPLES	1	1	1	1	1	0	0	1	0	5	0	2019-04-29	70	2			1		2	0	2	1			0		0			1
CARDARELLI NAPLES	1	1	2	1	1	0	0	2	0	5	0	2019-04-30	61	2			1		2	0	2	1			0		0			1
CARDARELLI NAPLES	2	2	0	0	1	0	1	0	0	5	0	2019-04-30	78	1			1		2	0	2	2			0		0			1
CARDARELLI NAPLES	2	0	0	0	1	0	0	0	0	5	0	2019-05-02	81	1			1		2	0	2	1			0		0			1
CARDARELLI NAPLES	1	2	2	1	1	0	1	0	0	5	0	2019-05-02	79	1	2		1		2	0	2	1			1	2019-05-18	1		1	1
CARDARELLI NAPLES	1	1	1	1	1	0	1	0	0	6	2	2019-05-10	60	1			1	2	2	1	2	2			0		0			1
CARDARELLI NAPLES	1	2	2	1	1	0	0	0	0	6	2	2019-06-06	63	4			2		2	already major amputation	2	1			0		0			0
CARDARELLI NAPLES	1	2	2	1	1	1	1	2	0	6	2	2019-05-07	80	4			1		2	already major amputation	2	1			1	2019-06-01	1		1	0
CARDARELLI NAPLES	2	2	0	1	1	0	0	0	0	6	2	2019-05-07	60	4			2		2	already major amputation	2	1			0		0			0
CARDARELLI NAPLES	1	2	0	1	1	0	0	0	0	6	2	2019-05-15	59	2			1	2	2	1	2	1			0		0			1
CARDARELLI NAPLES	1	1	1	1	1	0	0	0	0	6	2	2019-05-16	65	1	2		1	2	2	1	2	2			0		0			1
CARDARELLI NAPLES	1	2	2	1	1	0	1	0	0	5	1	2019-05-17	68	1			1	2	2	0	2	2			0		0			1
CARDARELLI NAPLES	1	2	0	1	1	1	0	0	0	5	0	2019-05-21	75	3			2		2	1	2	1			0		0			1
CARDARELLI NAPLES	1	1	2	1	1	2	0	0	0	6	2	2019-05-23	61	1			2		2	1	2	2			0		0			1
CARDARELLI NAPLES	2	1	0	1	1	1	1	0	0	6	2	2019-05-23	75	2			2		2	1	2	1			0		0			0
CARDARELLI NAPLES	2	2	1	1	1	0	0	0	0	5	0	2019-05-27	73	1			1	2	2	0	2	2			0		0			1
CARDARELLI NAPLES	1	1	0	1	1	1	0	0	0	6	2	2019-05-29	83	4			1		2	already major amputation	2	1			0		0			0
CARDARELLI NAPLES	2	1	2	1	1	1	2	2	0	5	0	2019-05-30	74	1			1		2	0	2	1			0		0			1
CARDARELLI NAPLES	1	1	0	1	1	0	0	0	0	4	0	2019-06-03	78	2			1		2	0	2	1			0		LFU			1
CARDARELLI NAPLES	1	1	2	1	1	1	0	0	0	5	0	2019-06-10	69	1			2		2	1	2	1			0		0			1
CARDARELLI NAPLES	1	2	1	1	1	0	0	0	0	4	0	2019-06-10	64	1	2		1	2	2	0	2	1			0		0			1
CARDARELLI NAPLES	1	0	1	1	1	0	0	0	0	5	0	2019-06-10	70	1			1	2	2	1	2	2			0		0			1
CARDARELLI NAPLES	2	1	2	1	1	0	0	0	0	6	2	2019-06-11	75	4			1		2	already major amputation	2	1			0		0			0
CARDARELLI NAPLES	2	2	2	1	1	0	0	0	0	4	0	2019-06-14	49	2			1		2	0	2	1			0		0			1
CARDARELLI NAPLES	1	1	2	1	1	0	1	0	0	5	2	2019-06-17	63	1			1	2	2	1	2	2			0		0			0
CARDARELLI NAPLES	1	1	2	1	1	0	0	0	0	6	2	2019-06-17	68	1			2		2	1	2	2			0		0			1
CARDARELLI NAPLES	1	1	2	1	1	0	0	0	0	6	2	2019-06-19	65	4			2		2	already major amputation	2	1			0		0			0
CARDARELLI NAPLES	1	2	0	1	1	1	1	2	0	5	0	2019-06-20	80	3			1	2	2	0	2	1			0		LFU			1
CARDARELLI NAPLES	1	1	0	1	1	0	1	2	0	5	0	2019-06-21	83	1	2		1	2	2	1	2	2			0		LFU			1
CARDARELLI NAPLES	1	2	2	1	1	1	1	2	0	5	0	2019-06-24	80	1			1		2	0	2	2			0		0			1
CARDARELLI NAPLES	1	2	2	0	1	2	1	0	0	6	2	2019-06-24	55	1			2		2	1	2	2			0		0			1
CARDARELLI NAPLES	1	1	0	1	1	0	0	0	0	6	2	2019-06-26	79	2			1	2	2	0	2	1			0		0			1
CARDARELLI NAPLES	1	1	2	1	1	0	0	0	0	5	0	2019-06-27	53	1			1		2	0	2	1			0		0			1
CARDARELLI NAPLES	2	1	2	1	1	0	2	2	0	6	2	2019-07-04	77	4			2		2	already major amputation	2	1			0		0			0
CARDARELLI NAPLES	1	1	2	1	1	0	2	2	0	6	2	2019-06-27	74	4			1		2	already major amputation	2	1			1	2019-07-01	1		6: Occlusione intestinale	0
CARDARELLI NAPLES	1	1	2	1	1	0	0	0	0	6	2	2019-07-05	82	4			1		2	already major amputation	2	1			0		1	2020-05-21	2	0
CARDARELLI NAPLES	1	2	2	0	1	0	0	0	0	6	2	2019-07-05	66	4			1		2	already major amputation	2	1			0		0			0
CARDARELLI NAPLES	1	2	2	1	1	0	0	2	0	6	2	2019-07-09	65	1	2		1	2	2	1	2	2			0		0			1
CARDARELLI NAPLES	1	1	2	0	1	1	0	0	0	5	1	2019-07-10	82	1			1	2	2	0	2	2			0		LFU			1
CARDARELLI NAPLES	2	1	2	1	1	0	2	2	0	5	0	2019-07-10	77	1			1		2	0	2	2			0		0			1
CARDARELLI NAPLES	2	2	2	1	1	1	1	0	0	5	0	2019-07-10	72	1			1		2	0	2	2			0		0			1
CARDARELLI NAPLES	1	2	0	0	1	0	0	0	0	5	0	2019-07-10	52	1			1		2	0	2	1			0		0			1
CARDARELLI NAPLES	1	2	1	1	1	0	0	0	0	4	0	2019-07-11	55	2			2		2	0	2	1			0		0			1
CARDARELLI NAPLES	1	2	1	1	1	0	0	0	0	5	0	2019-07-12	60	1			1		2	0	2	2			0		0			1
CARDARELLI NAPLES	1	1	0	1	1	2	2	0	0	5	0	2019-07-12	72	1	2		1		2	0	2	1			0		0			1
CARDARELLI NAPLES	2	2	2	1	1	1	0	0	0	6	2	2019-07-16	80	1			1	2	2	1	2	1			1	2019-08-10	1		1	1
CARDARELLI NAPLES	1	2	2	1	1	0	1	0	0	6	2	2019-07-16	50	1			1		2	1	2	2			0		0			1
CARDARELLI NAPLES	1	2	0	1	1	0	1	0	0	5	0	2019-07-25	48	2			1	2	2	0	2	1			0		0			1
CARDARELLI NAPLES	1	1	2	0	1	1	1	2	0	6	2	2019-07-29	92	1			1		2	1	2	1			0		1	10/12/2020 (escludere)		1
CARDARELLI NAPLES	1	2	0	1	1	0	1	0	0	5	0	2019-07-24	67	2			1	2	2	0	2	1			0		0			1
CARDARELLI NAPLES	1	2	0	1	0	0	0	0	0	6	2	2019-07-31	48	1	3		1	2	2	1	2	2			0		0			1
CARDARELLI NAPLES	1	2	1	1	1	1	0	0	0	6	2	2019-08-06	46	1			1	2	1	1	2	2			0		0			1
CARDARELLI NAPLES	1	2	2	1	1	0	0	0	0	5	0	2019-08-07	69	1	2		1	2	2	0	2	2			0		0			1
CARDARELLI NAPLES	2	2	2	1	1	2	0	0	0	6	2	2019-08-20	69	1			1	2	2	1	2	2			0		0			1
CARDARELLI NAPLES	1	2	2	1	1	0	1	0	0	6	2	2019-08-27	60	1	2		1	2	2	1	2	2			0		0			1
CARDARELLI NAPLES	1	2	0	0	1	0	0	0	0	6	1	2019-07-27	64	2			1	2	2	1	2	1			0		0			1
CARDARELLI NAPLES	1	2	2	0	1	0	0	0	0	6	2	2019-09-02	67	1	2		1	2	2	1	2	2			0		0			1
CARDARELLI NAPLES	2	2	0	1	1	0	0	0	0	4	0	2019-09-04	68	1			1		2	0	2	2			0		0			1
CARDARELLI NAPLES	1	1	1	1	1	0	0	0	0	5	0	2019-09-04	60	3			1	2	2	1	2	1			0		0			1
CARDARELLI NAPLES	1	2	0	0	1	0	0	0	0	4	0	2019-09-10	83	1			1	2	2	0	2	2			0		0			1
CARDARELLI NAPLES	1	1	0	0	1	0	2	0	0	5	0	2019-09-18	73	3			1	2	2	0	2	1			0		0			1
CARDARELLI NAPLES	1	2	2	1	1	0	1	2	0	5	1	2019-09-16	65	1			1	2	1	1	1	2			0		0			0
CARDARELLI NAPLES	1	1	2	0	1	1	0	2	0	6	2	2019-09-20	75	4			1		2	already major amputation	2	1			0		0			0
CARDARELLI NAPLES	1	2	2	0	1	0	0	0	0	6	2	2019-09-23	52	1			1	2	2	1	2	2			0		0			1
CARDARELLI NAPLES	1	1	1	1	1	2	0	2	0	4	0	2019-09-26	67	1			1		2	0	2	1			0		0			1
CARDARELLI NAPLES	1	2	2	0	1	0	1	0	0	6	2	2019-10-01	77	4			1		2	already major amputation	2	1			0		1	2020-09-21	1	0
CARDARELLI NAPLES	1	2	2	0	1	1	1	0	0	6	2	2019-10-14	75	3			2		2	1	2	1			0		0			0
CARDARELLI NAPLES	1	2	2	1	1	0	2	2	0	6	2	2019-10-01	70	1			1	2	2	1	2	2			0		1	2020-08-08	1	1
CARDARELLI NAPLES	2	0	2	0	1	2	1	0	0	6	2	2019-10-02	50	1			1	2	1	1	1	2			0		0			1
CARDARELLI NAPLES	2	2	1	1	1	0	0	0	0	4	0	2019-10-02	64	1			1		2	0	2	1			0		0			1
CARDARELLI NAPLES	1	2	2	1	1	1	1	0	0	5	0	2019-10-04	67	1			1	2	2	1	2	2			0		0			1
CARDARELLI NAPLES	1	1	0	0	1	1	0	0	0	5	1	2019-10-09	69	1			1	2	2	1	2	2			0		0			1
CARDARELLI NAPLES	1	2	2	0	1	0	0	0	0	6	2	2019-10-08	52	1			1		2	1	2	2			0		0			1
CARDARELLI NAPLES	2	2	2	0	1	0	0	0	0	5	0	2019-10-10	68	1			1		1	0	2	1			0		0			1
CARDARELLI NAPLES	1	0	2	0	1	0	0	0	0	5	0	2019-10-11	84	2			1	2	2	0	2	2			0		LFU			1
CARDARELLI NAPLES	1	2	0	1	1	0	1	0	0	5	0	2019-10-24	52	2			2		2	0	2	1			0		0			1
CARDARELLI NAPLES	1	1	0	0	1	0	0	0	0	4	0	2010-10-29	72	2			1		2	0	2	1			0		0			1
CARDARELLI NAPLES	2	2	1	0	1	0	0	0	0	5	0	2019-10-31	75	1			1	2	2	0	2	2			0		0			1
CARDARELLI NAPLES	2	2	0	1	1	2	0	0	0	5	1	2019-11-08	54	3			2		2	0	2	1			0		0			1
CARDARELLI NAPLES	1	2	0	0	1	0	1	1	0	4	0	2019-11-04	65	1	2		1		2	0	2	2			0		0			1
CARDARELLI NAPLES	1	1	1	0	1	0	0	0	0	4	0	2019-11-05	76	1			2		2	0	2	1			0		0			1
CARDARELLI NAPLES	1	1	1	0	0	0	0	0	0	4	0	2019-11-05	68	1			1		2	0	2	1			0		0			1
CARDARELLI NAPLES	1	2	2	0	1	1	0	0	0	6	2	2019-11-15	66	4			1		2	already major amputation	2	1			1	2019-12-12	1		3	0
CARDARELLI NAPLES	2	2	2	0	0	2	2	0	0	5	1	2019-11-19	45	4			2		2	already major amputation	2	0			0		0		0
CARDARELLI NAPLES	1	0	0	0	1	0	0	0	0	5	1	2019-11-26	83	1			1		2	1	2	2			0		0			1
CARDARELLI NAPLES	1	1	0	1	1	2	0	0	0	5	0	2019-11-27	75	1			2		2	0	2	2			0		0			1
CARDARELLI NAPLES	1	2	2	1	1	2	1	0	0	6	2	2019-12-05	72	4			1		2	already major amputation	2	1			0		LFU			0
CARDARELLI NAPLES	1	2	0	1	1	0	0	0	0	5	0	2019-12-09	64	1			1	2	2	0	2	2			0		0			1
CARDARELLI NAPLES	2	2	0	0	1	0	0	0	0	4	0	2019-12-10	57	1			1		2		2	2			0		0			1
CARDARELLI NAPLES	2	1	0	0	1	0	0	0	0	6	2	2019-12-10	83	1			1	2	2	1	2	2			1	2020-01-03	1		6	1
CARDARELLI NAPLES	1	2	2	1	1	1	1	2	0	6	2	2019-12-11	62	1	2		1		2	1	2	2			0		0			1
CARDARELLI NAPLES	1	1	0	1	1	0	0	2	0	5	0	2019-12-12	85	1			1		2		2	2			0		0			1
CARDARELLI NAPLES	1	2	2	0	1	0	0	0	0	6	2	2019-12-17	55	4			1		2	already major amputation	2	1			0		0			1
CARDARELLI NAPLES	1	2	2	1	1	0	0	2	0	5	0	2019-12-19	72	1	2		1		2	0	2	1			0		0			1
CATANZARO	2	0	0	1	1	0	0	0	0	6	2	2019-02-02	76	4			1		2	already major amputation	2	3	5		0		0			0
CATANZARO	1	1	2	0	1	0	0	0	1	5	1	2019-02-12	91	4			2		2	already major amputation	2	1			0		1	2019-10-02	1	0
CATANZARO	1	2	0	0	1	1	0	2	0	6	2	2019-04-14	86	4			1		2	already major amputation	2	3			0		1	2019-09-27	3	0
CATANZARO	1	1	1	2	1	0	0	0	0	5	1	2019-04-24	72	4			2		2	already major amputation	2	2			0		0			0
CATANZARO	1	1	0	1	1	0	0	0	0	6	2	2019-05-15	82	4			1		2	already major amputation	2	1			0		1	2020-02-16	1	0
CATANZARO	2	0	2	0	1	0	0	0	1	5	2	2019-06-09	75	4			2		2	already major amputation	2	1			0		0			0
CATANZARO	1	1	0	0	1	2	0	2	0	4	0	2019-06-15	70	4			2		2	already major amputation	2	2			0		0			1
CATANZARO	1	0	0	0	1	1	0	0	0	5	0	2019-06-27	75	4			1		0	already major amputation	0	1			0		0			0
CATANZARO	1	0	1	1	1	0	1	0	0	5	2	2019-07-24	59	4			2		1	already major amputation	1	2	5		0		0			0
CATANZARO	1	2	2	0	1	0	0	2	1	6	2	2019-08-05	64	4			2		2	already major amputation	2	1			0		0			0
CATANZARO	1	1	0	2	1	1	0	2	0	6	2	2019-08-08	90	4			2		2	already major amputation	2	1	5		0		0			0
CATANZARO	1	2	0	2	1	0	2	2	0	6	2	2019-08-30	78	4			1		2	already major amputation	2	1	5		0		1	2020-06-07	1	0
CATANZARO	1	1	2	2	1	2	0	0	0	5	1	2019-09-03	59	4			2		1	already major amputation	2	1			0		0			0
CATANZARO	1	1	2	2	1	0	1	0	0	6	2	2019-09-15	79	4			1		2	already major amputation	2	2	5		0		0			0
CATANZARO	1	1	2	1	1	0	2	2	1	5	2	2019-10-03	84	4			2		0	already major amputation	2	1			0		0			0
CATANZARO	1	1	2	0	1	0	1	1	0	6	2	2019-12-04	83	4			2		1	already major amputation	2	2			1	2019-12-21	1		1	0
CATANZARO	1	1	2	1	1	0	0	1	2	5	1	2019-12-28	93	4			2		2	already major amputation	2	1			0		0			0
CATANZARO	2	1	2	0	1	0	0	2	1	4	0	2019-01-04	78	2			1		0	1	2	2			0		0			0
CATANZARO	1	2	2	1	1	0	1	1	0	5	1	2019-01-11	78	3			1		1	1	2	2	5		0		0			1
CATANZARO	1	2	0	1	1	0	0	0	0	4	0	2019-01-18	63	2			1		2	0	2	1	5		0		0			1
CATANZARO	1	0	2	0	1	0	0	0	0	4	0	2019-01-21	93	3			2		2	0	2	0			0		0			1
CATANZARO	1	2	0	0	1	0	0	2	0	5	0	2019-01-24	60	2			2		2	0	2	2			0		0			1
CATANZARO	1	0	2	0	1	1	0	0	0	5	2	2019-01-25	53	3			2		0	0	0	1			0		0			0
CATANZARO	1	0	2	1	1	1	2	0	0	5	2	2019-02-07	79	3			2		2	1	2	1			0		0			1
CATANZARO	2	1	2	1	1	0	2	2	0	5	0	2019-02-08	69	2			1		2	0	2	2	5		0		0			1
CATANZARO	1	1	1	0	1	0	0	2	0	4	0	2019-02-09	64	3			2		0	0	0	3			0		0			0
CATANZARO	1	1	1	2	2	0	1	0	0	4	0	2019-02-27	72	2			2		0	0	2	2			0		0			1
CATANZARO	1	2	0	0	1	0	0	0	0	4	0	2019-03-04	65	2			1		2	0	2	1			0		0			1
CATANZARO	1	2	0	0	1	0	0	0	0	5	1	2019-03-07	72	2			1		1	1	2	1			0		0			1
CATANZARO	1	2	0	1	1	0	0	1	1	4	0	2019-03-16	82	2			1		2	0	2	1	5		0		1	2019-10-04	4	1
CATANZARO	1	0	1	1	1	0	0	0	0	4	0	2019-03-20	75	2			1		1	0	2	2	5		0		0			1
CATANZARO	1	2	0	0	1	0	2	2	0	4	0	2019-03-20	60	2			1		2	0	2	2			0		0			1
CATANZARO	1	0	2	0	1	2	2	0	0	4	0	2019-03-21	68	2			1		2	0	2	1			0		0			1
CATANZARO	1	2	1	1	1	0	0	0	0	4	0	2019-03-29	65	2			1		2	0	2	2	5		0		0			1
CATANZARO	1	0	2	1	1	0	0	0	0	4	0	2019-04-04	65	2			1		2	0	2	2	5		0		0			1
CATANZARO	1	2	2	1	1	0	0	2	0	4	0	2019-04-23	77	2			1		2	0	2	2	5		0		0			1
CATANZARO	1	0	2	2	1	1	0	0	0	4	0	2019-05-08	77	2			1		2	0	2	2			0		0			1
CATANZARO	2	0	2	0	1	2	2	2	0	5	2	2019-05-04	69	2			1		1	1	0	2			0		1	2020-01-08	1	0
CATANZARO	1	0	0	2	1	0	0	0	0	4	0	2019-05-25	70	2			1		2	0	2	1	5		0		0			1
CATANZARO	1	0	0	1	1	0	1	0	0	4	0	2019-05-23	74	2			1		2	0	2	2	5		0		0			1
CATANZARO	1	2	0	2	1	0	0	0	0	4	0	2019-05-30	54	2			1		2	0	2	1	5		0		0			1
CATANZARO	1	1	0	0	1	0	0	0	0	4	0	2019-05-10	68	2			1		2	0	2	2			0		0			1
CATANZARO	1	0	1	1	1	1	0	2	1	4	0	2019-06-07	87	3			2		1	0	2	1	5		0		1		3	1
CATANZARO	1	2	0	2	1	0	2	0	0	4	0	2019-06-12	61	2			1		2	0	2	2	5		0		0			1
CATANZARO	1	1	0	1	1	0	0	2	0	4	0	2019-07-05	75	3			2		2	0	2	3	5		0		0			1
CATANZARO	2	0	2	0	1	0	1	0	0	6	2	2019-08-13	65	2			1		0	1	1	1			0		0			0
CATANZARO	1	2	0	1	1	0	2	1	1	4	0	2019-07-13	77	3			1		2	0	2	2	5		0		0			1
CATANZARO	1	0	2	0	1	1	0	1	0	4	0	2019-07-27	72	2			2		2	0	2	2			0		0			1
CATANZARO	1	0	1	1	1	0	1	0	0	4	0	2019-08-06	60	2			1		2	0	2	2	5		0		0			1
CATANZARO	2	0	2	2	1	0	2	0	1	4	0	2019-08-29	81	2			2		1	0	2	2	5		0		1	2020-06-11	1	1
CATANZARO	1	0	2	1	1	0	0	0	0	5	2	2019-09-07	59	2			1		2	1	2	2	5		0		0			1
CATANZARO	1	1	2	0	1	0	0	0	0	4	0	2019-09-13	76	2			1		2	0	2	1			0		0			1
CATANZARO	1	1	0	0	1	0	0	0	0	4	0	2019-09-18	68	2			1		0	0	2	2			0		0			1
CATANZARO	2	1	0	0	1	0	0	2	1	4	0	2019-09-20	94	2			1		0	0	0	1			0		1		1	0
CATANZARO	1	2	0	0	1	0	0	1	0	4	0	2019-09-12	49	2			1		2	0	2	1			0		0			1
CATANZARO	1	0	1	0	1	0	1	0	1	4	0	2019-09-25	70	2			1		2	0	2	2			0		0			1
CATANZARO	2	0	1	0	1	1	1	0	0	5	1	2019-09-28	80	2			1		2	0	2	1			0		0			1
CATANZARO	1	0	0	2	1	0	0	0	0	4	0	2019-10-03	65	2			1		2	0	2	2	5		0		0			1
CATANZARO	2	0	2	1	1	0	0	0	0	5	2	2019-10-10	82	2			2		2	1	2	2			0		0			1
CATANZARO	1	0	2	1	1	0	0	0	0	5	1	2019-10-10	59	3			2		2	0	1	1	5		0		0			0
CATANZARO	1	1	0	1	1	0	1	1	0	4	0	2019-10-11	56	2			1		2	0	2	2	5		0		0			1
CATANZARO	1	2	0	0	1	0	2	0	0	4	0	2019-10-12	75	2			1		2	0	2	2			0		0			1
CATANZARO	1	2	2	1	1	0	0	2	0	4	0	2019-10-17	78	3			2		2	0	2	1	5		0		0			1
CATANZARO	1	0	0	1	1	0	2	0	0	5	1	2019-10-24	69	2			1		2	1	2	2			0		0			1
CATANZARO	1	1	0	1	1	0	0	1	0	4	0	2019-10-25	69	2			1		1	0	2	2			0		0			1
CATANZARO	1	0	0	2	1	0	0	0	0	4	0	2019-10-31	73	2			1		2	0	2	1	5		0		0			1
CATANZARO	1	1	0	1	1	0	0	2	0	4	0	2019-07-18	57	3			2		0	0	2	2			0		0			1
CATANZARO	1	1	2	1	1	0	0	0	0	4	0	2019-11-13	74	3			2		0	0	1	2	5		0		0			0
CATANZARO	1	1	0	1	1	0	0	0	1	4	0	2019-11-16	82	2			2		2	0	2	2			0		1		1	1
CATANZARO	1	2	0	0	1	0	0	0	0	5	0	2019-11-22	49	3			2		1	0	0	1			0		0			0
CATANZARO	1	0	2	0	1	0	0	0	0	4	0	2019-11-23	56	2			1		1	0	2	2			0		0			1
CATANZARO	1	2	0	0	1	0	0	0	0	5	0	2019-11-23	60	2			2		2	0	2	1			0		0			1
CATANZARO	1	2	1	0	1	0	2	2	0	4	0	2019-11-26	66	2			2		1	0	0	1			0		0			0
CATANZARO	1	1	2	0	1	0	0	1	0	5	0	2019-11-29	58	2			2		2	0	2	2			0		0			1
CATANZARO	1	2	0	1	1	0	1	1	0	4	0	2019-12-07	75	2			1		2	0	2	2			0		0			1
CATANZARO	1	2	0	2	1	0	0	1	0	4	0	2019-12-13	73	2			2		2	0	2	2			0		0			1
CATANZARO	1	2	2	1	1	0	0	2	0	5	2	2019-12-12	63	3			2		1	0	2	1			0		0			1
CATANZARO	2	0	2	1	1	0	0	0	0	4	2	2019-12-27	69	2			2		1	1	2	2	5		0		0			1
CATANZARO	1	0	2	1	1	0	0	0	0	5	2	2019-01-23	62	5			2		1	0	2	1			0		0			1
CATANZARO	2	0	0	1	1	0	0	0	0	5	2	2019-03-27	91	5			2		1	1	2	1			0		1	2020-01-25	1	1
CATANZARO	2	2	2	1	1	1	1	1	0	5	2	2019-10-18	70	5			2		1	0	2	2			0		0			1
CATANZARO	2	2	2	0	1	0	0	2	1	5	1	2019-01-10	74	1			1		2	1	2	3	5		0		0			1
CATANZARO	1	0	1	1	1	0	2	0	0	4	0	2019-01-13	77	1	2		1		0	0	2	2	5		0		0			1
CATANZARO	1	2	1	0	1	1	0	1	0	5	0	2019-01-18	66	1			1		2	1	1	2			0		0			0
CATANZARO	2	2	0	1	1	0	0	1	0	5	1	2019-01-22	74	1			1		2	0	2	2	5		0		0			1
CATANZARO	2	0	0	1	1	0	2	0	1	5	1	2019-02-02	84	1			1		2	1	2	2			0		1	2019-06-07	1	1
CATANZARO	1	2	2	1	1	0	0	2	1	5	2	2019-02-06	80	1			1		0	1	1	1	5		0		0			0
CATANZARO	1	1	0	1	1	0	0	0	0	4	0	2019-02-16	81	1			1		0	0	2	2	5		0		1	2019-04-09	4	1
CATANZARO	1	1	2	1	1	0	0	0	0	5	1	2019-02-21	81	1			2		1	0	2	1	5		0		0			1
CATANZARO	1	0	0	1	1	2	0	0	0	4	0	2019-02-23	75	1			1		1	0	2	2	5		0		0			1
CATANZARO	2	0	0	0	1	2	2	0	0	4	0	2019-02-27	79	1			1		1	0	2	2			0		1	2019-12-30	1	1
CATANZARO	1	2	0	2	1	0	0	0	0	4	0	2019-02-28	69	1			1		1	0	2	2			0		0			1
CATANZARO	1	2	0	1	1	0	0	2	0	4	0	2019-03-02	65	1			1		2	0	2	2	5		0		0			1
CATANZARO	1	0	0	1	1	0	1	0	0	4	0	2019-03-09	72	1			1		2	0	2	1	5		0		0			1
CATANZARO	1	2	2	0	1	1	2	2	0	4	0	2019-03-23	73	1			1		2	0	2	2			0		0			1
CATANZARO	1	2	0	1	1	0	0	2	0	4	0	2019-03-28	78	1			1		2	0	2	2			0		0			1
CATANZARO	2	0	0	1	1	2	1	0	0	4	1	2019-04-03	61	1			1		2	1	2	2			0		0			1
CATANZARO	1	0	0	0	1	2	0	0	0	4	0	2019-04-13	71	1			1		2	0	2	2	5		0		0			1
CATANZARO	1	1	0	1	1	0	0	0	0	6	2	2019-04-11	81	1			1		0	1	2	2	5		0		0			1
CATANZARO	1	2	0	0	1	0	2	2	0	4	0	2019-04-27	81	1			1		2	0	2	1			0		0			1
CATANZARO	1	1	0	1	1	0	0	2	1	5	0	2019-05-11	90	1			2		0	1	0	2			1	2019-05-16	1		6	0
CATANZARO	1	0	1	1	1	0	0	0	0	4	0	2019-05-11	80	1			1		2	0	2	2	5		0		0			1
CATANZARO	2	0	2	0	1	2	0	0	0	5	2	2019-05-16	82	1			1		1	1	2	1			0		0			1
CATANZARO	1	0	2	1	1	0	0	0	0	4	0	2019-05-18	80	1			1		2	0	2	1	5		0		0			1
CATANZARO	1	0	2	0	1	0	0	0	0	4	0	2019-05-22	79	1			1		2	0	2	2	5		0		0			1
CATANZARO	1	1	2	0	1	0	0	2	0	5	2	2019-06-01	79	1			1		1	1	0	2			0		0			0
CATANZARO	1	1	0	1	1	0	0	2	0	5	0	2019-06-08	67	2			1		0	0	2	2	5		0		0			1
CATANZARO	2	0	0	0	1	0	0	0	1	5	2	2019-06-12	80	1			1		1	0	0	2			0		0			0
CATANZARO	1	2	0	1	1	0	0	2	1	4	0	2019-06-19	72	1			1		2	0	2	2			0		0			1
CATANZARO	1	1	2	0	1	0	0	2	0	4	0	2019-06-19	83	1			2		2	0	2	2			0		0			1
CATANZARO	1	0	1	1	0	0	0	0	0	4	0	2019-06-22	60	1			1		2	0	2	2	5		0		0			1
CATANZARO	1	2	0	0	1	0	0	2	0	4	0	2019-06-25	72	1			1		2	0	2	2			0		0			1
CATANZARO	1	0	2	1	1	0	2	0	0	4	0	2019-07-03	77	1			1		2	0	2	2			0		0			1
CATANZARO	2	0	2	1	1	0	0	0	1	4	0	2019-07-06	76	1			2		1	0	2	2			0		0			1
CATANZARO	2	0	0	2	1	0	2	X	0	4	0	2019-07-06	74	1			1		2	0	2	2	5		0		1	2019-10-27	1	1
CATANZARO	1	1	2	1	1	0	1	2	1	4	0	2019-07-10	74	1			1		2	0	2	2	5		0		0			1
CATANZARO	1	2	0	0	0	0	0	1	0	4	0	2019-07-12	58	1			1		0	0	2	2			0		0			1
CATANZARO	1	0	2	1	1	0	2	0	0	6	2	2019-07-13	78	1			1		1	1	2	2			0		0			1
CATANZARO	1	1	0	1	1	0	2	0	0	4	0	2019-07-24	72	1			2		2	0	2	2			0		0			1
CATANZARO	2	0	0	0	1	0	0	0	0	5	1	2019-07-24	85	1			1		1	1	2	2			0		0			1
CATANZARO	1	2	0	1	1	0	0	0	0	5	1	2019-07-25	65	1			2		2	1	2	1			0		0			1
CATANZARO	1	0	0	1	1	2	0	0	0	6	2	2019-07-26	74	1			1		0	1	2	2	5		0		0			1
CATANZARO	1	0	2	1	1	2	0	0	0	5	0	2019-07-31	72	1			2		2	1	2	2			0		0			1
CATANZARO	2	1	0	1	1	1	0	0	0	4	0	2019-08-07	79	1			1		2	0	2	2	5		0		0			1
CATANZARO	1	0	0	1	1	0	2	0	0	5	0	2019-08-07	61	1	4		1		0	1	0	1			0		0			0
CATANZARO	1	0	2	0	1	0	0	0	0	4	0	2019-08-31	74	1			1		2	0	2	2			0		0			1
CATANZARO	1	0	0	1	1	0	2	0	0	5	0	2019-09-07	75	1			1		0	0	2	1			0		0			1
CATANZARO	1	1	0	1	0	2	2	1	1	4	0	2019-09-07	78	1			2		0	0	2	1			0		0			1
CATANZARO	2	2	0	0	1	2	0	0	1	4	0	2019-09-07	82	1			1		0	0	2	1			0		0			1
CATANZARO	1	0	1	1	0	0	2	1	0	5	1	2019-09-14	73	1			1		1	0	1	2			0		0			0
CATANZARO	2	0	0	1	1	0	0	0	0	4	0	2019-10-02	72	1			2		1	0	2	2	5		0		0			1
CATANZARO	2	0	2	0	1	0	0	0	0	5	0	2019-10-05	78	1			2		1	0	2	2			0		0			1
CATANZARO	1	2	0	1	1	0	1	0	0	5	1	2019-11-05	72	1			1		1	1	2	2	5		0		0			1
CATANZARO	1	1	2	1	1	1	0	0	0	4	0	2019-10-06	69	1			1		2	0	2	2	5		0		0			1
CATANZARO	1	2	1	1	1	0	0	0	0	4	0	2019-11-30	65	1			1		2	0	2	2			0		0			1
CATANZARO	1	2	2	0	1	0	0	2	0	5	0	2019-11-30	64	1			1		2	1	2	1			0		0			1
CATANZARO	1	1	0	1	1	0	0	2	0	4	0	2019-12-03	48	1			1		2	0	2	2	5		0		0			1
CATANZARO	1	2	0	0	1	0	0	2	0	5	1	2019-12-12	77	1			1		1	1	2	2	5		0		0			1
CATANZARO	1	1	0	1	1	2	1	2	0	4	0	2019-12-20	67	1			1		1	0	2	2	5		0		0			1
CATANZARO	1	0	2	0	1	2	0	0	0	5	2	2019-12-31	78	1			2		0	1	2	2			0		0			1
ANCONA	1	1	0	1	1	0	2	1	0	4	0	2019-01-06	93	1			2		2	0	2	1			0		0		-	1
ANCONA	1	1	0	1	1	1	0	2	0	4	2	2019-01-09	81	2			1		2	0	2	1			0		0		-	0
ANCONA	2	0	0	1	1	0	0	0	0	4	0	2019-01-10	51	1			1		0	0	1	1			0		0		2	1
ANCONA	1	2	0	1	1	0	0	0	0	4	0	2019-01-15	83	2			2		2	0	2	4			0		0		-	1
ANCONA	2	1	0	1	1	0	0	0	0	5	1	2019-01-17	75	1			2		2	0	2	4			0		0		-	1
ANCONA	2	0	0	1	1	0	0	0	0	4	0	2019-01-17	95	1			2		2	0	2	3			0		0		5	1
ANCONA	1	1	1	1	1	0	0	0	0	5	1	2019-01-18	81	1			2		2	0	2	4			0		0		-	1
ANCONA	1	1	1	1	1	0	0	0	2	5	1	2019-01-21	81	1			2		1	0	2	4			0		0		-	1
ANCONA	1	1	0	1	1	0	0	0	0	5	2	2019-01-25	66	2			2		2	0	2	4			0		0		6	0
ANCONA	1	0	1	1	1	1	2	1	0	4	0	2019-01-27	96	2			1		0	0	1	4			0		1	2019-03-07	6	1
ANCONA	2	1	0	1	1	0	0	1	0	6	2	2019-01-30	83	2			2		2	0	2	4			0		1	10/03/2020 (escludere)	3	1
ANCONA	1	0	0	0	0	0	0	0	0	4	0	2019-02-02	53	2			2		1	0	2	3			0		0		-	1
ANCONA	2	1	0	1	1	0	1	0	0	4	0	2019-02-05	90	2			1		2	0	2	3			0		0			1
ANCONA	1	1	0	2	1	0	0	1	0	4	0	2019-02-07	62	2			1		2	0	2	1			0		0		-	0
ANCONA	1	0	0	1	1	1	2	2	0	5	1	2019-02-08	77	1			2		0	0	1	4			0		0		-	1
ANCONA	1	1	1	1	1	0	0	0	0	4	0	2019-02-08	70	1			2		2	0	2	1			0		0			0
ANCONA	1	2	1	1	1	0	0	2	0	5	1	2019-02-09	43	1			1		1	0	2	2			0		0		-	1
ANCONA	1	1	1	1	1	0	2	2	0	5	2	2019-02-11	65	2			2		1	0	2	4			0		0		-	1
ANCONA	1	1	1	1	1	0	2	0	0	6	1	2019-02-14	85	1			2		1	0	2	4			0		0		-	1
ANCONA	1	0	0	1	1	0	0	2	0	4	0	2019-02-14	82	2			2		2	0	2	4			0		0		-	1
ANCONA	2	1	0	1	1	0	0	1	0	4	0	2019-02-15	67	1			1		2	0	2	2			0		0		-	0
ANCONA	2	0	1	1	1	0	1	0	0	5	1	2019-02-20	83	1			2		2	0	2	4			0		0		6	1
ANCONA	2	2	1	1	1	1	2	0	0	5	1	2019-02-22	79	2			2		2	0	2	1			0		0		-	1
ANCONA	1	1	1	1	1	0	0	2	0	4	0	2019-02-23	88	1			1		2	0	2	1			0		1	2019-07-03	6	1
ANCONA	1	0	0	1	1	0	0	0	0	4	0	2019-03-02	82	2			2		2	0	2	1			0		1	2019-08-16	6	1
ANCONA	1	2	1	1	1	0	0	1	0	4	0	2019-03-02	60	2			1		2	0	2	4			0		0		-	1
ANCONA	1	1	1	1	1	0	0	1	0	4	0	2019-03-03	85	2			2		2	0	2	3			0		1	2019-09-16	6	1
ANCONA	1	2	1	1	1	0	0	0	0	4	0	2019-03-05	60	2			2		1	0	2	1			0		0		-	1
ANCONA	2	1	1	1	1	0	0	0	2	4	0	2019-03-06	70	1			1		2	0	2	1			0		0			1
ANCONA	1	1	0	1	1	0	2	0	0	4	1	2019-03-06	86	1			2		2	0	2	3			0		1	2020-01-02	6	1
ANCONA	2	0	0	0	1	0	0	0	0	4	0	2019-03-08	80	1			2		2	0	2	4			0		0		6	1
ANCONA	2	1	0	1	1	0	2	0	1	4	0	2019-03-11	91	2			2		2	0	2	4			0		0		-	1
ANCONA	1	2	0	1	1	0	0	0	0	4	0	2019-03-14	64	2			1		2	0	2	1			0		0		-	1
ANCONA	1	1	0	1	1	0	2	0	0	4	0	2019-03-17	80	1			2		1	0	2	3			0		0		-	1
ANCONA	2	0	1	1	1	0	0	0	0	5	1	2019-03-19	86	2			2		1	0	2	4			0		0		-	1
ANCONA	1	1	0	1	1	0	0	0	0	4	0	2019-03-22	88	1			2		2	0	2	1			0		0			1
ANCONA	1	0	1	1	1	0	0	0	2	4	0	2019-03-26	84	1			1		2	0	2	4			0		0		-	1
ANCONA	1	1	0	2	1	0	0	1	0	4	0	2019-03-27	76	1			2		2	0	2	2			0		0		-	1
ANCONA	2	1	0	0	0	0	0	0	0	4	0	2019-03-29	38	1			2		2	0	2	4			0		0		-	1
ANCONA	1	1	1	1	1	2	1	2	0	6	2	2019-04-03	58	1			2		2	0	2	2			0		0		-	1
ANCONA	2	0	0	1	1	0	2	1	0	4	0	2019-04-05	85	1			1		2	0	2	2			0		0		-	1
ANCONA	1	1	1	1	1	0	2	2	0	5	1	2019-04-05	60	2			2		2	0	2	1			0		1	2019-05-29	4	1
ANCONA	1	0	0	1	1	0	0	0	0	4	0	2019-04-07	74	1			2		0	0	2	1			0		0			1
ANCONA	1	1	1	1	1	2	0	0	0	4	0	2019-04-11	72	1			2		2	0	2	1			0		0			1
ANCONA	1	2	1	1	1	0	0	0	0	5	1	2019-04-12	81	2			2		2	0	2	4			0		0		-	1
ANCONA	1	1	0	1	1	0	0	0	0	5	1	2019-04-13	83	2			2		2	1	2	3			0		0		-	1
ANCONA	2	0	0	1	1	0	0	0	0	4	0	2019-04-15	88	1			1		2	0	2	1			0		0			1
ANCONA	1	1	1	1	2	0	0	0	0	6	2	2019-04-16	73	2			1		2	0	2	4			0		1	2020-03-12	6	1
ANCONA	1	0	0	1	1	1	1	0	0	4	0	2019-04-26	76	2			1		2	0	2	3			0		0			1
ANCONA	1	2	1	1	1	0	1	2	0	5	1	2019-04-26	72	2			1		1	1	1	4			0		1	2020-02-26	6	1
ANCONA	1	0	0	0	1	0	0	0	0	4	1	2019-04-29	80	1			2		1	0	2	2			0		0		-	1
ANCONA	1	1	1	1	1	0	0	0	0	5	1	2019-04-29	77	1			2		2	0	2	1			0		0			1
ANCONA	1	2	1	1	1	0	0	0	0	4	0	2019-05-02	66	1			2		2	0	2	4			0		0		-	1
ANCONA	1	1	0	1	1	0	0	0	0	4	0	2019-05-03	92	2			2		2	0	2	4			0		0		6	1
ANCONA	1	1	1	1	1	0	2	0	0	4	0	2019-05-04	61	1			1		0	0	2	4			0		0		-	1
ANCONA	1	2	0	1	1	0	0	0	0	4	0	2019-05-06	56	1			2		2	0	1	3			0		0		-	1
ANCONA	2	0	0	1	1	1	0	1	0	4	0	2019-05-07	89	1			2		2	0	2	4			0		1	2020-01-30	6	1
ANCONA	1	1	1	1	1	0	2	2	0	5	1	2019-05-08	73	1			2		2	0	2	4			0		0		-	1
ANCONA	1	0	0	0	2	0	0	0	0	4	0	2019-05-09	68	2			2		2	0	2	3			0		0		-	1
ANCONA	1	1	0	1	1	0	0	0	0	5	1	2019-05-13	86	1			2		1	0	2	4			0		0		-	0
ANCONA	2	1	1	1	0	1	0	0	0	4	0	2019-05-21	88	1			2		2	1	2	1			0		0			1
ANCONA	2	0	0	2	1	0	0	0	0	4	0	2019-05-21	88	1			2		2	0	2	1			0		0		6	1
ANCONA	1	1	0	1	1	0	1	0	0	5	1	2019-05-24	70	2			1		2	0	2	4			0		0		-	0
ANCONA	1	1	0	1	1	0	1	0	0	5	1	2019-05-24	70	1			1		2	0	2	4			0		0		-	1
ANCONA	1	1	0	1	1	0	1	0	0	5	1	2019-05-24	70	1			1		2	1	2	4			0		0		-	1
ANCONA	2	2	1	1	1	0	0	0	0	5	1	2019-05-25	65	2			2		2	0	2	4			0		0		-	1
ANCONA	1	1	1	1	1	0	1	2	0	5	1	2019-05-26	59	2			1		1	0	0	4			0		0		-	1
ANCONA	2	0	0	1	1	0	0	0	0	4	0	2019-05-29	67	1			2		2	0	2	2			0		0		-	0
ANCONA	1	2	0	2	1	0	1	0	2	4	0	2019-05-31	51	2			1		2	0	2	4			0		0		-	0
ANCONA	1	2	0	1	1	0	0	1	2	4	0	2019-06-02	58	2			1		2	0	2	1			0		0		-	1
ANCONA	1	2	0	1	1	0	0	0	0	4	0	2019-06-03	68	1			1		2	0	2	1			0		0		-	1
ANCONA	1	1	1	1	1	0	0	0	0	5	2	2019-06-04	60	2			1		2	1	2	1			0		0		-	1
ANCONA	1	0	1	1	1	0	0	0	1	4	0	2019-06-05	73	1			1		2	0	2	1			0		0		-	1
ANCONA	2	0	0	2	1	0	0	0	0	5	1	2019-06-06	85	2			1		2	0	2	4			0		0		-	1
ANCONA	1	1	0	1	1	1	0	2	0	4	0	2019-06-10	88	1			2		1	0	1	2			0		0		-	1
ANCONA	1	2	0	1	1	0	0	0	0	4	0	2019-06-11	61	1			1		1	0	1	4			0		0		-	1
ANCONA	1	0	0	1	1	0	0	0	0	4	0	2019-06-12	93	1			2		2	0	2	2			0		0		-	1
ANCONA	1	1	0	1	1	0	0	1	0	4	0	2019-06-14	80	2			2		2	0	2	4			0		0		-	1
ANCONA	2	2	1	1	1	0	2	1	0	5	2	2019-06-23	47	2			1		2	1	2	1			0		0		-	1
ANCONA	1	2	1	1	1	0	1	2	0	6	2	2019-06-25	81	1			2		0	0	1	1			0		0		-	1
ANCONA	1	1	1	1	1	0	2	2	1	5	1	2019-06-26	73	1			2		2	0	2	4			0		0		-	1
ANCONA	1	1	0	0	1	0	0	0	0	4	0	2019-06-29	69	2			1		2	0	2	2			0		0		-	1
ANCONA	1	1	0	0	1	0	0	0	0	4	0	2019-06-29	63	2			1		2	0	2	4			0		0		-	1
ANCONA	1	1	2	1	1	0	0	0	0	5	1	2019-07-05	85	2			1		2	0	1	1			0		0		-	1
ANCONA	1	0	1	1	1	0	0	0	0	4	0	2019-07-09	75	2			2		2	0	2	1			0		0		-	1
ANCONA	1	1	0	1	1	0	2	0	0	5	1	2019-07-10	99	1			1		2	0	2	4			0		1	2019-12-28	6	1
ANCONA	1	0	1	1	0	0	0	0	0	5	0	2019-07-11	74	2			1		2	0	2	1			0		0			1
ANCONA	1	1	1	1	1	2	1	1	0	4	0	2019-07-16	75	2			2		2	0	2	1			0		0		-	1
ANCONA	2	0	1	1	1	0	0	0	1	5	1	2019-07-16	81	1			1		2	0	1	2			0		0		-	1
ANCONA	2	0	0	0	1	0	2	0	0	4	0	2019-07-30	79	2			1		2	0	2	4			0		0		-	1
ANCONA	2	0	1	0	1	0	0	0	0	4	0	2019-08-01	70	1			2		2	0	1	1			0		0		-	1
ANCONA	1	1	1	1	1	0	1	0	0	5	1	2019-08-01	78	2			2		1	0	1	2			0		0			1
ANCONA	1	1	0	1	1	0	0	0	0	4	0	2019-08-01	83	2			2		2	0	2	3			0		0		-	1
ANCONA	2	0	1	1	1	0	0	0	0	5	1	2019-08-04	86	1			1		2	0	2	4			0		0		-	1
ANCONA	1	2	0	1	1	0	2	0	0	4	0	2019-08-19	67	2			1		2	0	2	1			0		0		-	1
ANCONA	1	1	0	1	1	1	2	0	0	4	0	2019-08-22	86	1			1		2	0	2	1			0		0		-	1
ANCONA	1	2	1	1	1	0	0	0	0	5	1	2019-08-26	61	2			2		1	0	1	4			0		0		-	1
ANCONA	2	1	1	1	1	0	0	0	0	4	0	2019-08-28	94	1			1		2	0	2	3			0		0		-	1
ANCONA	1	0	0	2	1	0	0	0	0	4	0	2019-09-08	82	1			1		2	0	2	4			0		0		-	0
ANCONA	1	0	1	1	1	0	0	1	0	4	0	2019-09-15	74	5			2		0	0	2	4			0		0		-	1
ANCONA	1	0	0	0	1	0	0	0	0	4	0	2019-09-25	86	2			1		2	0	2	4			0		0		-	1
ANCONA	2	0	1	1	1	0	0	2	0	5	1	2019-09-25	82	1			1		2	0	2	2			0		0		-	1
ANCONA	1	2	1	1	1	0	1	2	1	5	1	2019-09-27	70	2			2		2	0	1	3			0		0		-	1
ANCONA	2	0	0	1	1	0	2	0	0	4	0	2019-10-08	80	2			1		2	0	2	3			0		0		-	1
ANCONA	1	0	0	1	1	0	1	0	0	4	0	2019-10-13	67	2			1		2	0	2	1			0		0			1
ANCONA	1	1	0	1	1	0	0	0	0	6	2	2019-10-20	70	2			2		0	1	0	3			0		1	2020-02-10	6	1
ANCONA	1	2	0	1	1	0	0	1	0	4	0	2019-10-21	68	2			1		2	0	2	1			0		0		-	1
ANCONA	1	0	1	2	1	1	0	0	0	4	0	2019-10-24	90	2			1		2	0	2	1			0		0			1
ANCONA	1	2	1	1	1	1	1	2	0	4	0	2019-10-25	83	1			2		2	0	2	2			0		0		6	1
ANCONA	1	1	1	1	1	0	2	1	0	4	0	2019-11-02	70	2			1		2	0	2	1			0		0		-	1
ANCONA	1	1	1	1	1	0	0	0	0	4	0	2019-11-06	70	2			2		2	0	2	4			0		0		-	1
ANCONA	2	0	2	1	0	0	2	1	0	5	1	2019-11-07	84	2			1		2	0	2	3			0		0		-	0
ANCONA	1	1	1	1	1	0	2	2	0	5	1	2019-11-09	73	1			1		2	0	1	2			0		0		-	1
ANCONA	1	2	1	1	1	0	1	2	0	4	0	2019-11-11	59	2			1		1	0	2	4			0		0		-	1
ANCONA	2	2	1	1	1	0	2	1	0	5	2	2019-11-13	47	2			2		2	1	2	1			0		0		-	1
ANCONA	1	1	0	1	1	0	0	0	0	5	1	2019-11-29	80	2			2		2	0	2	4			0		0		-	1
ANCONA	1	1	1	1	1	0	0	0	0	4	0	2019-12-01	70	1			2		2	1	2	4			0		0		-	1
ANCONA	2	0	0	0	1	0	0	0	0	4	0	2019-12-04	80	2			1		2	0	2	1			0		0			1
ANCONA	1	1	1	1	1	0	2	2	0	4	0	2019-12-13	83	1			2		1	0	0	1			0		0		-	1
ANCONA	1	1	1	1	1	0	1	1	0	4	0	2019-12-15	76	1			2		2	0	2	4			0		0		-	1
ANCONA	1	2	1	1	1	1	2	0	0	5	1	2019-12-21	67	2			1		2	0	2	4			0		0		-	1
ANCONA	1	0	1	1	1	0	0	0	0	4	0	2019-12-22	80	1			2		2	0	2	4			0		0			1
ANCONA	1	1	1	1	1	1	0	0	0	4	0	2019-12-30	77	1			2		2	0	2	4			0		0			1
ANCONA	1	1	0	1	1	0	2	0	0	5	1	2019-12-31	91	1			2		1	0	1	3			0		1	2020-10-16	6	1
ANCONA	1	0	0	1	1	0	0	0	2	4	0	14/07/2019	93	1			2		2	0	1	2			0		0		-	1
ANCONA	1	1	1	0	1	2	0	0	0	4	0	14/10/2019	49	1			2		2	0	2	4			0		0		-	1
ANCONA	1	1	1	0	2	0	0	2	0	4	0	17707/2019	80	1			1		1	0	1	2			0		0		-	1
ANCONA	2	0	2	1	0	0	2	1	0	5	1	18/02/2019	84	2			2		2	0	2	3			0		0		-	0
ANCONA	1	1	1	1	1	0	2	2	0	5	1	21/10/2019	73	1			2		2	0	2	2			0		0		-	1
ANCONA	2	1	0	1	1	0	2	0	0	5	1	22/10/2019	84	2			1		2	0	2	1			0		0		-	1
ANCONA	1	2	2	1	1	0	0	0	1	4	0	25/12/2019	56	2			2		2	0	1	2			0		0		-	1
TREVISO	2	0	2	1	1	0	2	0	0	5	1	2019-01-03	81	2			1		2	0	2	2	5		0		0			1
TREVISO	1	1	0	1	1	0	0	0	0	5	2	2019-01-11	80	2			1		2	1	2	3			0		0			1
TREVISO	1	2	0	0	1	2	2	0	0	4	1	2019-01-14	50	2			1		1	0	1	4			0		1	2019-11-10	1	0
TREVISO	1	1	0	1	1	0	0	0	0	4	0	2019-01-21	79	2			1		1	0	2	2			0		0			1
TREVISO	1	1	2	1	0	0	0	0	0	5	2	2019-01-25	74	3			2		1	1	1	4			0		0			1
TREVISO	1	1	0	0	1	0	0	0	1	4	0	2019-02-01	93	3			2		2	0	1	3			1	10-02-2019	1		1	1
TREVISO	1	2	1	1	1		1	0	0	5	2	2019-02-21	62	3			2		0	1	1	3			0		0			0
TREVISO	1	0	2	1	1	0	1	0	0	5	0	2019-02-22	76	3			2		2	0	2	4			0		0			1
TREVISO	2	0	0	0	1	0	0	0	0	4	0	2019-03-06	83	3			2		2	1	1	3			0		0			1
TREVISO	1	2	0	0	1	0	0	0	0	5	2	2019-03-08	73	2			2		2	0	0	4			0		0			0
TREVISO	1	0	0	0	0	0	0	0	0	4	0	2019-03-08	71	3			2		2	0	2	1			0		0			1
TREVISO	1	0	2	1	1	0	1	0	0	6	2	2019-03-09	77	4			1		2	already major amputation	2	1			0		1	2019-05-09	1	0
TREVISO	2	2	0	1	1	0	0	0	0	5	2	2019-03-12	78	2			1		2	0	2	1			0		0			1
TREVISO	1	1	0	1	1	2	0	0	0	4	0	2019-03-14	80	4			1		2	already major amputation	0	1			1	2019-03-20	1		6	0
TREVISO	1	0	1	1	1	0	0	0	0	6	2	2019-03-15	79	1			2		2	0	1	2			0		0		6	0
TREVISO	2	0	2	1	1	0	0	0	0	5	1	2019-03-26	94	2			2		2	0	2	1			0		0			1
TREVISO	2	0	1	1	1	1	0	0	0	5	1	2019-04-10	89	2			1		1	0	2	1			0		0			1
TREVISO	2	1	0	1	1	0	0	0	0	5	1	2019-04-19	75	2			1		2	0	2	1			0		0			1
TREVISO	1	1	0	1	1	1	1	0	1	5	1	2019-04-24	49	2			1		2	0	2	4			0		0			1
TREVISO	1	2	2	1	1	2	1	0	0	5	1	2019-04-24	71	2			1		2	0	1	1			0		0			1
TREVISO	2	1	1	1	1	0	0	0	0	6	1	2019-05-07	75	2			1		1	1	1	3			0		0			1
TREVISO	1	1	0	0	0	0	0	0	0	4	0	2019-05-16	92	2			2		0	0	2	3			0		0			1
TREVISO	1	1	2	1	1	0	0	0	1	6	2	2019-05-30	74	2			1		1	1	2	4			0		0			1
TREVISO	1	1	0	0	2	0	0	0	2	6	2	2019-06-07	85	3			2		1	1	1	4			0		0			0
TREVISO	1	0	0	2	2	0	0	0	2	5	1	2019-06-10	78	3			2		2	0	2	4			0		0			1
TREVISO	1	1	2	1	1	0	1	0	0	5	1	2019-06-17	75	2			2		2	1	2	4			0		0			1
TREVISO	1	2	0	0	0	0	0	0	0	5	0	2019-07-04	59	2			2		2	0	2	4			0		0			1
TREVISO	1	2	1	0	1	0	0	0	1	5	0	2019-07-04	73	2			2		2	0	1	4			0		0			1
TREVISO	2	0	0	0	1	0	0	0	0	5	0	2019-07-06	92	2			2		2	0	2	4			0		0			1
TREVISO	2	2	0	0	0	0	1	0	0	6	1	2019-07-30	75	3			2		1	0	1	4			0		0			0
TREVISO	2	2	0	0	1	0	0	0	0	5	0	2019-08-05	69	2			1		2	0	2	4			0		0			1
TREVISO	1	1	1	1	1	0	1	0	0	4	0	2019-08-14	82	2			2		1	0	2	4			0		0			1
TREVISO	2	0	2	0	1	0	0	0	0	6	1	2019-08-21	90	2			2		2	1	1	1			0		0			1
TREVISO	1	1	0	1	1	0	1	0	0	5	0	2019-08-29	87	2			1			1	1				0		1	29-09-2020 (escludere)	2	1
TREVISO	1	1	2	1	1	2	1	0	0	6	2	2019-09-12	68	2			1		2	0	1	2	5		0		0			1
TREVISO	2	0	0	0	1	0	0	0	0	4	0	2019-09-19	82	2			2		2	0	2	4			0		0			1
TREVISO	1	1	0	0	0	0	0	0	0	6	0	2019-10-03	49	2			1		2	0	1	4	5		0		0			1
TREVISO	1	2	0	0	1	2	0	0	0	5	2	2019-10-21	68	2			1		2	0	2	1			0		0			1
TREVISO	2	0	1	1	1	0	0	0	0	5	0	2019-11-15	73	2			1		2	0	2	3	5		0		0			1
TREVISO	1	2	1	1	1	0	0	0	1	5	2	2019-11-19	69	2			1		2	1	1	3	5		0		0			1
TREVISO	1	1	2	1	1	0	0	0	2	5	2	1943-11-30	76	2			1		0	1	0	1			0		0			0
TREVISO	1	1	0	0	1	0	0	0	0	5	2	2019-01-28	88	1			1		2	0	2	1			0		0			1
TREVISO	1	1	2	1	1	0	2	0	0	5	2	2019-01-31	76	1			1	2	2	0	2	4			0		0			1
TREVISO	2	0	0	0	1	0	0	0	0	5	2	2019-02-04	71	1			1	2	2	0	2	1			0		0			1
TREVISO	1	1	1	1	1	0	0	0	1	5	2	2019-02-07	85	1			2		2	0	1	4			0		0			1
TREVISO	1	1	2	1	1	2	0	0	0	4	0	2019-02-14	85	1			2		2	0	2	4			0		0			1
TREVISO	1	0	2	1	1	0	0	2	1	5	2	2019-02-20	84	1			2		2	0	1	2			0		0			1
TREVISO	1	0	1	0	1	0	0	0	0	5	2	2019-02-21	93	1			2		2	1	0	3			0		1	10-10-2019	1	0
TREVISO	1	0	1	1	1	0	2	0	1	5	1	2019-02-26	85	1			2		2	0	2	2			0		0			1
TREVISO	1	0	2	1	1	1	0	0	0	4	0	2019-02-26	82	1			1		2	1	1	3			0		0			1
TREVISO	1	0	0	1	1	1	0	0	0	4	0	2019-02-28	87	1			1		2	0	2	2			0		0			1
TREVISO	2	0	2	0	1	0	0	0	0	5	1	2019-03-05	88	1			1		2	0	2	2			0		0			1
TREVISO	1	0	1	1	1	0	0	0	0	6	2	2019-03-04	79	1			1	2	2	0	2	2			0		0			0
TREVISO	1	0	2	1	1	2	2	0	0	5	2	2019-03-06	76	1			2		0	0	1	1			0		0			1
TREVISO	1	0	1	1	1	0	1	0	0	5	2	2019-03-11	69	1			2		2	1	2	1			0		0			1
TREVISO	1	0	0	0	0	2	0	0	0	5	1	2019-03-15	58	1			2		2	0	0	3			0		0			0
TREVISO	1	0	2	1	1	0	0	0	0	5	2	2019-03-18	72	1			1	2	2	1	2	4			0		0			1
TREVISO	1	2	1	1	1	1	2	0	0	5	2	2019-03-20	74	1			2		2	1	2	4			0		0			1
TREVISO	2	0	2	0	1	0	0	0	0	5	2	2019-03-25	92	1			2		2	1	2	3			0		0			1
TREVISO	2	1	0	1	0	0	0	0	0	4	0	2019-03-27	76	1			2		2	0	2	2			0		0			1
TREVISO	1	2	2	1	1	0	0	0	0	5	2	2019-03-27	56	1			1		2	1	1	1			0		0			1
TREVISO	2	0	2	0	1	0	0	0	0	5	2	2019-03-28	89	1			1		2	0	1	2			0		1	07/06/2021 (escludere)	1	1
TREVISO	1	1	0	0	1	0	2	0	0	5	2	2019-04-01	83	1			1	2	2	0	2	3			0		0			1
TREVISO	1	0	2	1	1	0	0	0	0	5	2	2019-04-04	87	1			1	2	1	0	1	3			0		0			1
TREVISO	2	1	0	0	0	0	0	0	0	5	2	2019-04-11	79	1			2		2	0	2	2			0		0			1
TREVISO	1	1	2	1	1	2	1	0	0	6	2	2019-04-11	80	1			2		2	0	2	4			0		0			1
TREVISO	1	0	2	1	1	2	0	0	0	6	2	2019-04-12	80	1			2		0	0	1	1			0		0			0
TREVISO	1	1	1	0	0	0	0	0	0	5	2	2019-04-15	87	1			2		2	0	2	2			0		0			1
TREVISO	2	0	0	0	0	0	0	0	0	5	2	2019-04-16	94	1			2		2	0	2	1			0		1	24-07-2019	6	1
TREVISO	2	0	2	1	1	0	0	0	0	4	0	2019-04-16	84	1			1		0	0	1	1			0		0			1
TREVISO	2	0	0	2	1	0	0	0	0	5	2	2019-04-17	89	1			1		2	0	2	3			0		0			1
TREVISO	2	1	2	1	1	0	0	0	0	5	2	2019-04-23	86	1			1		2	0	2	3			0		0			1
TREVISO	2	0	0	0	1	0	0	0	0	5	1	2019-04-23	81	1			1	2	2	0	2	3			0		0			1
TREVISO	1	2	1	1	1	1	2	0	0	5	2	2019-04-24	85	1			1	2	2	0	1	4			0		0			1
TREVISO	1	1	0	0	1	2	0	0	0	5	2	2019-04-29	83	1			2		2	0	2	1			0		0			1
TREVISO	1	0	1	1	1	0	1	0	0	5	1	2019-04-29	79	1			1		2	1	1	1			0		0			1
TREVISO	2	0	0	0	0	0	0	0	0	6	2	2019-05-02	88	1			1		2	0	1	3			0		0			1
TREVISO	2	0	0	1	1	0	0	0	0	5	2	2019-05-08	92	1			2		2	0	1	1			0		1	22/12/2020 (escludere)	6	1
TREVISO	2	0	0	0	1	0	1	0	0	5	1	2019-05-10	90	1			1		2	0	2	2			0		0			1
TREVISO	1	1	0	0	1	0	0	0	0	5	2	2019-05-13	78	1			2		2	0	2	4			0		1	2019-08-20	6	1
TREVISO	2	0	0	0	1	0	0	0	0	5	2	2019-05-16	89	1			1		2	0	1	2			0		0			1
TREVISO	1	0	0	1	1	0	2	0	0	5	2	2019-05-28	85	1			2		1	0	1	3			0		1	2020-02-21	1	1
TREVISO	2	0	1	0	1	0	1	0	0	5	2	2019-05-31	80	1			2		2	0	2	1			0		0			1
TREVISO	2	1	0	1	1	1	2	1	0	4	0	2019-06-02	76	1			1		2	0	2	1			0		0			1
TREVISO	2	0	2	1	0	0	0	0	0	4	0	2019-06-06	84	1			1		2	0	1	2			0		1	14/11/2020 (escludere)	1	1
TREVISO	2	1	0	1	1	0	2	0	2	5	2	2019-06-06	80	1			1	2	2	0	2	2			0		0			1
TREVISO	2	1	2	1	1	0	1	0	0	6	2	2019-06-11	79	1			1		2	0	1	4			0		0			1
TREVISO	1	0	2	0	0	0	1	0	0	5	2	2019-06-11	60	1			1	2	2	0	2	3			0		1	2019-12-12	6	1
TREVISO	1	0	2	0	0	0	1	0	0	6	2	2019-06-20	92	1			1		0	0	1	1			0		0			0
TREVISO	2	0	1	1	1	0	0	0	0	5	2	2019-06-21	78	1			2		2	0	1	1			0		1	2019-08-20	6	1
TREVISO	2	0	1	0	1	0	0	0	0	5	2	2019-06-24	86	1			1		2	0	2	1			0		0			1
TREVISO	2	0	0	0	1	0	0	0	0	5	2	2019-06-25	89	1			2		2	1	1	2			0		0			1
TREVISO	2	0	1	1	1	0	0	0	0	5	2	2019-06-25	86	1			1		2	0	2	4			0		0			1
TREVISO	1	0	0	0	0	0	0	2	0	5	2	2019-06-27	89	1			2		2	0	2	3			0		1	20/09/2020 (escludere)	6	1
TREVISO	1	0	0	0	0	0	0	0	0	4	0	2019-06-28	70	1			1		2	0	2	2			0		0			1
TREVISO	2	0	0	0	1	0	0	0	0	4	0	2019-07-01	84	1			1		2	0	1	1			0		0			1
TREVISO	1	1	0	0	1	0	2	0	0	5	2	2019-07-05	89	1			1		2	0	1	1			0		0			1
TREVISO	1	1	2	0	1	1	2	2	0	5	2	2019-07-05	87	1			1	2	2	0	2	2			0		0			1
TREVISO	1	0	0	0	1	0	0	0	0	5	2	2019-07-08	73	1			2		2	1	2	2			0		0			1
TREVISO	1	0	1	1	1	0	2	0	0	5	2	2019-07-12	77	1			1		2	0	1	1			0		1	2020-03-08	4	1
TREVISO	2	0	0	0	1	0	0	0	0	5	2	2019-07-23	81	1			1		2	0	1	1			0		1	2019-10-15	1	0
TREVISO	1	0	1	1	0	1	0	0	0	5	2	2019-07-25	75	1			2		2	0	2	4			0		0			1
TREVISO	1	0	0	1	1	0	0	0	0	5	2	2019-08-08	78	1			2		2	0	2	1			0		0			1
TREVISO	2	0	0	0	1	0	0	0	2	5	2	2019-08-20	85	1			1		2	0	1	3			0		0			1
TREVISO	2	2	0	1	1	1	0	0	2	5	2	2019-08-21	81	1			1	2	2	0	1	4			0		?			1
TREVISO	1	2	2	1	1	0	1	0	0	5	2	2019-08-23	68	1			1	2	2	1	1	2			0		0			1
TREVISO	1	1	0	0	0	0	0	0	0	5	2	2019-09-06	73	1			1	2	2	0	0	2			0		0			0
TREVISO	1	1	1	1	1	0	1	0	0	5	2	2019-09-09	76	1			1	2	2	1	1	2			0		0			1
TREVISO	1	0	2	1	1	0	1	0	0	5	2	2019-09-13	75	1			1		2	0	2	2			0		0			1
TREVISO	2	0	0	1	1	0	0	0	0	5	2	2019-09-18	89	1			1	2	2	0	2	1			0		1	30/04/2021 (escludere)	4	1
TREVISO	2	0	1	0	1	0	0	0	0	5	0	2018-05-24	86	1			2		2	0	1	3			0		0			1
TREVISO	1	0	0	0	1	0	0	0	0	5	2	2019-12-30	90	1			1	2	2	1	2	4			0		0			1
TREVISO	1	1	2	1	1	0	1	0	0	5	2	2019-12-23	73	1			2		2	1	1	2	5		0		0			1
TREVISO	1	2	2	1	1	0	0	0	0	5	1	2019-12-20	76	1			1		0	0	1	2	5		0		0			0
TREVISO	1	2	2		1	0	0	0	0	5	2	2019-12-16	68	1			1	2	2	0	2	1	5		0		0			1
TREVISO	2	0	0	0	1	0	0	0	0	5	2	2019-12-13	62	1			2		2	1	2	1			0		0			1
TREVISO	1	1	1	2	1	0	1	0	0	5	1	2019-12-12	78	1			2		2	0	1	2			0		0			1
TREVISO	1	1	0	0	0	0	0	0	0	4	0	2019-11-25	77	1			1	2	2	0	2	1			0		1	17/10/2021 (escludere)	6	1
TREVISO	1	2	0	0	1	0	0	0	2	5	2	2019-11-11	74	1			1		2	0	1	0			0		1	29/12/2020 (escludere)	6	1
TREVISO	1	1	0	0	1	0	0	0	2	5	2	2019-10-30	85	1			2		2	0	2	1	5		0		1			1
TREVISO	1	1	2	0	1	1	0	0	0	5	1	2019-10-21	85	1			2		2	1	1	0			1	20-11-2019	1		4	1
TREVISO	2	0	2	1	1	0	2	0	0	5	2	2019-10-17	82	1			2		2	0	1	2	5		0		0			1
TREVISO	1	0	1	1	1	1	2	2	0	5	1	2019-10-03	79	1			2		2	0	1	2	5		0		0			1
TREVISO	2	0	2	1	1	0	0	0	0	5	0	2019-09-26	65	1			2		2	0	0	2	5		0		0			1
TREVISO	2	1	0	0	1	0	0	0	0	5	0	2019-09-13	87	1			2		2	0	1	1			0		0			1
CHIETI	1	2	2	1	1	2	1	2	0	4	0	2019-09-27	80	2			2		0	0	2	1	5		0	0	0	0		1
CHIETI	2	2	1	0	1	0	0	2	0	4	0	2019-05-06	81	3			2		0	0	1	1	5		0	0	0	0		1
CHIETI	1	2	1	1	1	0	0	0	0	4	0	2019-05-21	60	1			2		0	0	2	1	5		0	0	0	0		1
CHIETI	1	2	2	0	1	2	1	0	0	6	1	2019-06-09	65	3			1	2	0	0	2	4			0	0	1	2019-08-10	1	0
CHIETI	2	0	1	1	1	0	0	0	0	4	0	2019-03-22	83	1			1		0	0	2	3	5		0	0	0	0		1
CHIETI	2	0	2	0	1	0	0	0	0	4	0	2019-04-02	78	1			2		2	0	2	4			0	0	0	0		0
CHIETI	1	1	1	0	1	0	1	2	0	4	0	2019-04-26	73	2			1	2	0	0	2	2			0	0	0	0		1
CHIETI	1	2	0	1	1	0	0	2	0	4	0	2019-04-29	82	2			1		0	0	2	4	5		0	0	0	0		1
CHIETI	1	1	0	0	1	0	0	0	0	4	0	2019-04-19	81	2			1	2	0	0	2	1			0	0	0	0		1
CHIETI	2	0	1	1	1	1	0	0	0	6	1	2019-01-02	80	1			2		0	1	2	1	5		0	0	0	0		1
CHIETI	2	2	1	1	0	0	0	0	0	4	0	2019-01-11	68	1			1	2	0	0	2	2	5		0	0	0	0		1
CHIETI	1	2	0	0	1	2	0	0	0	4	0	2019-11-29	76	1			1		1	0	2	2			0	0	0	0		1
CHIETI	2	0	1	0	1	1	0	0	0	4	0	2019-06-08	82	1			1	2	0	0	2	2			0	0	0	0		1
CHIETI	1	0	1	1	1	0	1	0	0	4	0	2019-12-11	72	2			1	2	2	0	2	1	5		0	0	0	0		1
CHIETI	1	2	0	0	1	0	0	1	0	4	0	2019-01-10	64	3			1	2	0	0	2	1			0	0	0	0		1
CHIETI	1	1	0	1	1	0	0	0	0	4	0	2019-11-06	76	3			2		0	1	2	1	5		0	0	0	0		0
CHIETI	1	1	0	0	1	0	0	0	0	4	0	2019-01-10	78	1			1	2	2	1	2	4			0	0	0	0		0
CHIETI	1	2	2	0	1	0	0	0	0	5	1	2019-07-30	72	1			2		0	0	2	1			0	0	0	0		1
CHIETI	2	0	0	0	1	0	0	0	0	6	2	2019-08-29	92	4			2		0	already major amputation	2	4			0	0	1	2019-09-08	1	0
CHIETI	1	2	2	1	1	0	0	2	0	5	1	2019-09-04	68	2			1	2	1	1	2	3	5		0	0	0	0		1
CHIETI	1	2	2	1	1	2	1	0	0	5	1	2019-09-24	81	1			2		0	0	2	3	5		1	2019-10-05	1	0	1	1
CHIETI	1	0	1	1	1	2	0	0	0	6	2	2019-08-22	80	1			1	2	0	0	2	3	5		0	0	1	2020-03-22	1	1
CHIETI	1	0	1	1	1	0	1	0	0	5	2	2019-08-26	71	1			1	2	0	1	2	2			0	0	0	0		0
CHIETI	2	0	1	1	1	0	1	0	0	5	1	2019-03-16	72	1			2		0	0	2	2			0	0	0	0		1
CHIETI	2	0	0	0	1	0	0	0	0	5	1	2019-04-01	88	2			1	2	0	0	2	1			0	0	0	0		0
CHIETI	2	0	1	1	1	0	1	0	0	5	1	2019-02-28	81	1			1	2	0	0	2	3	5		0	0	0	0		1
CHIETI	1	1	2	1	1	0	1	1	0	5	1	2019-07-12	77	1			1	2	0	0	2	4	5		0	0	1	2020-01-13	1	1
CHIETI	1	0	2	0	1	0	0	0	0	5	1	2019-03-22	85	1			1	2	0	0	2	4			0	0	1	2019-05-22	1	1
CHIETI	1	1	0	0	1	0	0	1	0	5	1	2019-06-04	88	2			1		0	0	2	3			0	0	1	2019-10-15	1	0
CHIETI	2	0	1	0	1	0	0	0	0	5	1	2019-06-07	77	1			1	2	2	0	2	1			0	0	0	0		1
CHIETI	1	2	2	1	1	2	1	2	0	5	1	2019-05-16	65	3			1	2	0	0	2	4	5		0	0	0	0		0
CHIETI	1	0	0	0	1	2	0	0	0	5	1	2019-04-23	83	1			2		0	0	2	1			0	0	0	0		1
CHIETI	1	0	1	1	1	0	0	0	0	6	2	2019-03-28	76	1			2		0	0	2	2			0	0	0	0		1
CHIETI	1	2	1	1	1	0	0	0	0	5	1	2019-03-09	81	1			1	2	0	0	2	4	5		0	0	0	0		1
CHIETI	2	0	1	1	1	2	0	0	0	5	1	2019-02-25	79	1			1	2	0	0	2	2	5		0	0	0	0		1
CHIETI	2	0	0	0	1	0	0	0	0	5	1	2019-04-01	88	2			1		0	0	2	1			0	0	0	0		1
CHIETI	1	0	2	0	1	2	0	0	0	6	2	2019-03-14	76	1			2		0	1	2	3			0	0	0	0		1
CHIETI	2	0	0	0	1	0	1	0	0	5	1	2019-04-26	85	1			2		0	0	2	1			0	0		0		1
CHIETI	2	0	1	1	1	0	0	0	0	5	1	2019-03-02	86	1			2		0	0	2	1			0	0	0	0		1
CHIETI	1	1	1	1	1	0	1	1	0	5	1	2019-04-19	69	1			1	2	0	0	2	2	3	5	0	0	0	0		1
CHIETI	1	0	1	1	1	0	0	0	0	5	1	2019-05-03	82	1			1		0	0	2	1			0	0	0	0		1
CHIETI	2	0	0	0	1	0	0	0	0	5	1	2019-02-28	86	1			2		0	0	2	3			0	0	0	0		1
CHIETI	2	0	0	0	1	0	0	0	0	5	1	2019-02-26	89	1			2		0	0	1	3			0	0	0	0		1
CHIETI	1	0	2	1	0	0	0	0	0	6	2	2019-02-21	57	1			1	2	0	0	2	1	5		0	0	0	0		1
CHIETI	2	0	1	1	1	1	0	0	0	5	1	2019-03-18	77	1			1	2	0	0	2	4	5		0	0	0	0		1
CHIETI	1	0	0	0	1	2	0	0	0	5	1	2019-02-06	69	1			1	2	0	0	2	1			0	0	0	0		1
CHIETI	1	0	0	0	1	2	0	0	0	5	2	2019-09-18	69	2			1	2	0	0	2	4			0	0	0	0		1
CHIETI	1	1	2	1	1	0	1	0	0	5	1	2019-01-25	78	1			2		0	0	2	4	5		0	0	0	0		1
CHIETI	1	1	2	1	1	0	1	0	0	5	1	2019-03-12	78	1			2		0	0	2	4	5		0	0	0	0		1
CHIETI	1	2	2	1	1	2	0	2	0	5	1	2019-01-31	61	1			1	2	0	0	2	1	5		0	0	0	0		1
CHIETI	1	2	2	1	1	1	1	2	0	5	1	2019-02-01	65	3			1	2	0	0	1	1	5		0	0	0	0		1
CHIETI	2	0	2	0	1	1	0	0	0	5	1	2019-01-03	84	1			1	2	0	0	2	2			0	0	0	0		1
CHIETI	2	0	2	0	1	1	0	0	0	5	1	2019-11-12	84	1			1	2	0	0	2	2			0	0	0	0		1
CHIETI	1	0	0	1	1	0	0	0	0	5	1	2019-01-12	84	1			2		0	0	2	1			0	0	0	0		1
CHIETI	1	2	2	0	1	0	0	2	0	5	1	2019-01-29	78	1			1	2	0	0	2	2			0	0	1	2019-04-23	4	1
CHIETI	2	2	1	1	1	1	0	2	0	5	1	2019-02-04	71	1			2		0	0	2	2	5		0	0	0	0		1
CHIETI	1	1	1	1	1	0	0	0	0	6	1	2019-01-02	69	1			2		0	0	2	4	5		0	0	0	0		1
CHIETI	1	0	1	0	1	1	0	0	0	5	1	2019-02-11	87	1			1	2	1	1	1	1			0	0	0	0		1
CHIETI	2	2	2	1	1	0	0	2	0	5	1	2019-01-27	70	2			1	2	0	0	2	1	5		0	0	0	0		1
CHIETI	2	0	0	0	1	0	1	0	0	5	1	2019-02-05	84	1			2		0	0	2	4			0	0	0	0		1
CHIETI	1	2	1	1	1	0	0	2	0	5	2	2019-02-13	58	2			1		0	0	2	1	5		0	0	0	0		1
CHIETI	2	0	1	0	1	1	0	0	0	5	1	2019-02-07	75	1			1	2	0	0	2	3			0	0	0	0		1
CHIETI	2	0	2	0	1	2	0	0	0	5	1	2019-01-10	85	1			2		0	0	2	3			0	0	1	2019-06-02	1	1
CHIETI	1	1	2	0	0	0	0	2	0	5	1	2019-01-18	67	1			1		0	0	2	2			0	0	0	0		1
CHIETI	2	0	2	1	1	1	0	0	0	5	1	2019-06-20	68	1			1	2	0	0	2	2	5		0	0	0	0		1
CHIETI	1	1	1	1	1	1	1	0	0	5	1	2019-07-28	75	1			2		0	0	2	3	5		0	0	0	0		1
CHIETI	1	1	1	1	1	1	1	0	0	5	1	2019-10-22	75	1			2		0	0	1	3	5		0	0	0	0		1
CHIETI	1	0	2	0	1	0	0	0	0	5	1	2019-10-19	77	1			2		0	0	2	1			0	0	0	0		1
CHIETI	1	1	2	1	1	2	1	0	0	5	1	2019-10-24	79	1			1	2	0	0	2	4	5		0	0	0	0		1
CHIETI	1	1	2	1	1	2	1	0	0	5	1	2019-10-19	79	1			2		0	0	2	4	5		0	0	0	0		1
CHIETI	2	0	1	2	1	0	0	0	0	5	1	2019-06-06	77	2			1	2	0	0	2	1	5		0	0	0	0		0
CHIETI	2	0	1	1	1	0	0	0	0	5	2	2019-11-05	77	1			1	2	0	0	1	1	5		0	0	0	0		1
CHIETI	1	2	1	0	1	0	0	0	0	5	1	2019-11-08	85	1			2		0	0	2	1			0	0	0	0		1
CHIETI	1	0	2	0	1	2	0	0	0	5	1	2019-11-14	66	1			2		0	0	2	1			0	0	0	0		1
CHIETI	2	0	1	0	1	0	0	0	0	5	1	2019-07-08	86	1			1	2	0	0	2	1			0	0	0	0		1
CHIETI	1	1	1	1	1	0	0	1	0	5	2	2019-12-02	84	1			2		0	0	0	3			0	0	0	0	1	1
CHIETI	1	2	2	0	1	2	0	2	0	5	1	2019-07-14	80	1			2		0	0	2	1			0	0	0	0		1
CHIETI	1	1	1	0	1	0	0	2	0	5	1	2019-07-23	85	1			1	2	0	0	2	2			0	0	0	0		1
CHIETI	2	0	1	0	1	1	0	0	0	5	1	2019-07-18	80	1			1	2	2	0	2	3			0	0	0	0		1
CHIETI	1	1	1	0	1	2	0	2	0	5	1	2019-12-17	89	1			1	2	0	0	2	2			0	0	0	0		1
CHIETI	1	1	0	1	1	2	1	1	0	5	2	2019-12-07	84	2			1	2	0	0	1	1	5		1	2019-12-23	1	0	1	1
CHIETI	1	1	1	1	1	0	0	1	0	6	2	2019-12-17	70	1			1	2	2	1	2	1	5		0	0	0	0		1
CHIETI	1	1	1	0	1	0	0	2	0	5	1	2019-01-03	87	1			1	2	0	0	2	1			0	0	0	0		1
CHIETI	1	1	1	1	1	0	1	0	0	5	1	2019-01-25	71	1			1	2	1	0	2	3	5		0	0	1	2019-07-16	3	1
CHIETI	1	2	0	1	0	0	0	0	0	5	2	2019-09-16	82	1			1		0	0	2	5			0	0	0	0		1
CHIETI	1	0	2	0	0	0	0	0	0	5	1	2019-07-08	68	1			1	2	0	0	2	1			0	0	0	0		1
CHIETI	1	0	2	0	0	0	0	0	0	5	2	2019-08-02	68	1			1	2	0	0	2	1			0	0	0	0		1
CHIETI	1	2	1	1	1	0	1	0	0	6	2	2019-08-27	71	1			1	2	2	1	2	2	5		0	0	0	0		0
CHIETI	1	1	2	1	1	1	0	2	0	5	2	2019-08-07	77	1			1		2	1	2	1	5		0	0		0		1
CHIETI	1	0	2	0	0	0	0	0	0	5	2	2019-08-07	68	1			2		1	1	2	1			0	0	0	0		1
CHIETI	2	0	2	0	1	0	0	0	0	6	2	2019-01-24	95	4			1	2	0	already major amputation	2	3			1	2019-02-08	1	0	1	0
CHIETI	1	1	1	1	1	2	1	0	0	6	2	2019-01-17	67	4			1	2	0	already major amputation	2	1	5		0	0	1	2019-03-19	1	1
CHIETI	1	1	1	1	1	2	1	0	0	5	1	2019-08-27	67	1			1	2	0	0	2	1	5		0	0	1	2020-02-04	1	1
CHIETI	1	1	0	0	1	0	0	2	0	5	2	2019-03-06	77	2			1	2	0	0	2	4			0	0	1	2019-12-08	1	1
CHIETI	1	0	0	1	1	2	1	0	0	5	2	2019-02-21	78	1			1	2	2	0	2	4	5		0	0	1	2019-10-04	1	1
CHIETI	1	1	2	1	1	0	1	1	0	5	1	2019-10-08	76	1			2		0	1	2	4	5		0	0	0	0		1
CHIETI	2	2	2	0	0	0	0	0	0	6	2	2019-10-07	61	4			2		0	already major amputation	2	1			0	0	0	0		1
CHIETI	2	0	2	0	0	0	0	0	0	5	2	2019-02-01	63	1			2		2	0	2	2	3		0	0	0	0		0
CHIETI	2	0	0	0	0	2	0	0	0	6	2	2019-01-14	51	4			1	2	0	already major amputation	2	3			0	0	0	0		1
CHIETI	1	0	2	1	1	0	1	0	0	5	2	2019-06-25	78	1			1	2	0	0	2	1	5		0	0	0	0		0
CHIETI	2	0	2	0	1	0	0	0	0	6	2	2019-12-31	80	1			1	2	0	0	2	1			0	0	0	0		0
CHIETI	1	2	0	1	1	0	2	2	0	5	2	2019-05-24	61	2			1	2	1	1	2	1	5		0	0	0	0		1
CHIETI	1	0	1	0	1	1	0	0	0	5	2	2019-03-11	87	1			1	2	0	1	2	1			0	0	0	0		1
CHIETI	1	0	1	0	1	0	0	1	0	6	2	2019-04-09	84	4			1	2	0	already major amputation	2	1			0	0	1	2019-10-10	2	1
CHIETI	1	0	2	1	1	0	0	0	0	5	1	2019-04-11	67	1			1	2	0	0	2	1	5		0	0	0	0		0
CHIETI	2	0	2	0	0	2	0	0	0	6	2	2019-11-22	80	4			2		0	already major amputation	2	1			0	0	1	2020-03-04	1	1
CHIETI	2	0	0	0	1	0	0	0	0	6	2	2019-10-27	97	4			2		0	already major amputation	2	3			1	2019-11-10	1	0	2	1
CHIETI	1	2	0	0	0	0	0	0	0	5	1	2019-07-01	49	3			1	2	0	0	0	1			0	0	0	0		0
CHIETI	2	0	0	1	1	0	1	0	0	5	2	2019-04-23	82	2			1	2	1	1	2	2	5		0	0	0	0		0
CHIETI	1	1	0	0	1	0	0	0	0	5	1	2019-07-03	85	1			1	2	0	0	2	3			0	0	0	0		1
CHIETI	2	0	1	2	1	0	0	0	0	6	2	2019-12-21	84	4			1	2	0	0	2	3	5		0	0	1	2020-05-02	2	1
CHIETI	2	2	1	1	1	0	0	1	0	6	2	2019-03-08	51	3			1	2	0	0	2	2	5		0	0	0	0		0
CHIETI	1	2	0	2	1	0	1	2	0	5	1	2019-05-03	80	3			1	2	0	0	2	1	5		0	0	0	0		1
CHIETI	1	1	1	1	1	0	1	0	0	6	2	2019-12-31	61	1			2		2	1	2	2	3		0	0	0	0		0
CHIETI	2	0	1	2	1	2	1	0	0	6	2	2019-12-22	89	4			1	2	0	already major amputation	1	3			1	2019-12-28	1	0	1	0
CHIETI	2	0	1	1	1	0	1	0	0	6	2	2019-07-09	86	4			1	2	0	already major amputation	1	3			1	2019-07-31	1	0	5	0
AREZZO	1	2	0	0	1	0	0	0	0	4	0	2019-01-04	46	2			1		2	0	2	4			0		0			1
AREZZO	2	0	0	1	1	0	0	0	0	6	2	2019-01-07	79	1			2		1	0	1	4	5		1	2019-01-18	1		5	1
AREZZO	1	0	0	1	1	0	1	0	0	4	0	2019-01-22	66	1	2		1		2	0	2	2	5		0		0			1
AREZZO	2	2	1	1	1	1	0	2	0	5	0	2019-01-22	76	1	2		1		2	0	2	2	5		0		0			1
AREZZO	2	0	0	0	1	0	1	2	0	5	0	2019-01-23	88	1			2		2	0	2	2			0		0			1
AREZZO	2	1	0	1	0	0	0	0	0	5	0	2019-01-25	73	1			2		1	0	2	1	5		0		0			1
AREZZO	1	0	2	1	1	0	0	0	0	5	1	2019-01-28	94	1			1		0	0	1	4	5		0		0			0
AREZZO	1	0	2	1	1	1	1	0	0	5	2	2019-01-30	65	1			1		0	1	0	2	5		0		0			1
AREZZO	1	0	0	2	1	2	0	1	0	5	2	2019-10-22	77	1			1		1	0	1	4	5		0		0			1
AREZZO	1	2	1	0	1	2	0	0	0	5	1	2019-02-11	77	1			2		1	0	2	3			0		1	2019-03-17	5	1
AREZZO	2	2	0	0	1	0	0	1	0	5	0	2019-02-11	78	1			2		2	0	2	4			0		0			1
AREZZO	1	2	1	0	1	0	0	0	0	4	0	2019-02-12	56	1			1		2	0	2	4			0		0			1
AREZZO	1	0	0	0	1	0	0	1	0	4	0	2019-02-13	80	1			1	2	2	0	2	4			0		0			1
AREZZO	1	0	2	0	1	2	1	0	0	6	2	2019-02-13	78	4			2		2	already major amputation	2	1			0		1	2019-11-26	1	0
AREZZO	1	0	2	1	0	2	0	0	0	4	0	2019-02-22	84	1			1		2	0	2	4	5		0		0			1
AREZZO	1	1	0	0	1	0	1	0	0	5	0	2019-02-25	86	1			1		2	0	2	4			0		1	2020-02-11	1	1
AREZZO	1	2	1	0	1	1	0	0	0	5	0	2019-02-25	56	1			2		2	0	2	1			0		0			1
AREZZO	1	0	1	1	1	1	1	0	0	5	2	2019-03-01	67	2			2		2	1	2	2	3	5	0		0			1
AREZZO	1	1	0	0	1	2	0	0	0	5	0	2019-03-04	67	1			2		0	0	1	1			0		0			0
AREZZO	2	0	2	0	1	0	0	0	0	5	0	2019-03-04	82	1			1		2	0	2	2			0		0			1
AREZZO	1	1	0	0	1	1	0	0	0	4	0	2019-03-06	66	1			1		2	0	2	2			0		0			1
AREZZO	1	1	1	0	0	2	1	1	0	4	0	2019-03-11	85	1			2		2	0	2	2			0		1	2019-08-20	3	1
AREZZO	2	0	0	0	1	0	0	0	0	5	0	2019-03-14	80	1			1	2	2	0	2	2			0		0			1
AREZZO	1	0	2	1	0	0	1	0	0	5	2	2019-03-15	81	1			1	2	1	0	1	4	5		0		0			0
AREZZO	2	0	0	0	1	0	0	0	0	5	1	2019-03-20	81	1			1	2	2	0	2	2			0		0			1
AREZZO	1	2	2	1	0	0	0	0	0	6	2	2019-03-22	69	5			2		1	0	2	2	5		0		0			0
AREZZO	1	1	1	0	1	0	1	2	0	5	2	2019-03-26	81	2			2		2	1	2	2			0		0			1
AREZZO	2	0	1	1	1	0	1	0	0	6	1	2019-03-27	79	1			1		1	0	1	1			0		1	2019-05-21	1	1
AREZZO	1	1	1	1	1	0	1	0	0	5	0	2019-04-03	81	2			1		2	0	2	1	5		0		0			1
AREZZO	1	2	1	0	1	0	1	0	0	5	0	2019-04-03	73	1			1		1	0	2	3			0		0			1
AREZZO	2	0	0	0	1	1	0	0	0	4	0	2019-04-15	80	1			2		1	0	2	4	5		0		0			1
AREZZO	2	0	1	0	0	0	0	0	0	6	2	2019-05-08	76	1			1	2	2	0	2	2	5		0		0			1
AREZZO	1	2	0	2	1	0	0	0	0	6	1	2019-04-26	70	1			2		2	0	2	2			0		0			1
AREZZO	1	2	0	1	1	0	0	0	0	4	0	2019-04-29	71	1			1		1	0	1	1	5		0		0			1
AREZZO	1	0	2	2	1	2	1	0	0	6	2	2019-04-29	78	1			2		1	0	2	2	5		0		0			1
AREZZO	2	0	2	0	1	1	0	0	0	6	1	2019-05-03	87	1			1		1	0	2	4			0		0			1
AREZZO	1	0	1	0	0	0	0	0	0	4	0	2019-05-08	73	1			2		1	0	2	1			0		?			1
AREZZO	1	0	1	0	0	0	0	2	0	6	2	2019-05-08	86	1			2		1	0	2	2			0		1	14/05/2020 (includere)	5	0
AREZZO	1	1	2	1	1	2	1	0	0	5	0	2019-05-13	70	1			1	2	2	0	2	3	5		0		1	2019-08-11	1	1
AREZZO	2	0	0	0	1	0	0	0	0	5	2	2019-05-14	80	1			1		2	0	2	4			0		0			1
AREZZO	1	0	2	0	1	0	1	0	0	5	2	2019-05-14	85	1			2		1	0	2	4			0		1	2020-03-31	1	1
AREZZO	1	0	2	1	1	0	1	1	0	5	1	2019-05-20	74	1			1		2	0	2	4			1	2019-06-05	1		6	1
AREZZO	1	0	2	0	0	0	1	1	0	5	1	2019-05-22	74	1			1		2	0	2	2			0		0			1
AREZZO	2	0	0	0	1	0	0	0	0	5	0	2019-05-22	88	1			1		2	0	2	1			0		0			1
AREZZO	1	1	0	0	1	0	0	0	0	4	0	2019-05-24	71	2			1		2	0	2	4			0		1	2020-04-02	5	1
AREZZO	1	1	0	1	1	0	1	1	0	5	0	2019-05-24	90	1			1		2	0	2	2			0		1	15/10/2020 (escludere)	3	1
AREZZO	1	2	0	0	1	2	1	0	0	5	0	2019-05-27	62	1			1		2	0	2	2			1	2019-06-12	1		1	1
AREZZO	1	0	1	1	1	0	0	0	0	5	0	2019-05-27	94	1			2		2	0	2	1			0		0			1
AREZZO	1	0	1	0	1	0	0	0	0	5	2	2019-05-29	89	1			2		2	0	2	2			0		0			1
AREZZO	1	1	1	1	1	0	0	0	0	5	0	2019-06-03	69	1			2		2	0	2	2			0		0			1
AREZZO	1	2	1	0	1	0	0	0	0	6	2	2019-06-05	62	1			2		1	0	2	2			0		0			1
AREZZO	1	1	1	0	1	1	0	0	0	4	0	2019-06-10	76	1			1		2	0	2	2			0		0			1
AREZZO	1	1	1	1	1	1	0	1	0	5	0	2019-06-12	88	1			1		2	0	2	4			0		0			1
AREZZO	2	0	0	2	1	1	0	0	0	5	1	2019-06-16	82	1	2		1		2	0	2	2	5		0		0			1
AREZZO	1	2	0	1	0	0	1	0	0	4	0	2019-06-19	82	2			1		2	0	2	3			0		0			1
AREZZO	1	0	0	0	1	0	1	0	0	4	0	2019-06-19	73	2			2		2	0	2	4			0		0			1
AREZZO	1	1	1	0	1	1	0	0	0	5	1	2019-06-19	72	1			2		2	0	2	1			0		0			1
AREZZO	2	0	2	1	1	1	0	0	0	5	1	2019-06-19	81	1			2		2	0	2	4			0		0			1
AREZZO	2	2	0	1	1	0	0	0	0	4	0	2019-06-25	75	2			1		2	0	2	2	3		0		0			1
AREZZO	1	2	0	0	0	1	0	0	0	4	0	2019-06-26	93	2			1		2	0	2	3			0		1	2020-02-03	4	1
AREZZO	1	2	0	0	1	2	1	0	0	5	0	2019-06-26	66	1			2		2	0	2	2			0		1	2019-08-05	1	1
AREZZO	1	0	1	1	1	0	0	0	0	6	2	2019-07-04	87	2			1		2	0	2	4			0		1	2020-02-04	1	1
AREZZO	1	2	1	0	1	0	0	0	0	6	2	2019-07-05	67	2			1		2	0	2	3			0		0			1
AREZZO	2	0	1	0	1	0	0	0	0	4	0	2019-07-08	85	1			1		2	0	2	2			0		0			1
AREZZO	1	2	0	0	1	0	0	1	0	4	0	2019-07-10	54	1	2		1		2	0	2	4			0		0			1=SI
AREZZO	1	0	2	1	1	2	1	0	0	4	0	2019-07-10	75	1			1		2	0	2	2			0		0			1
AREZZO	1	2	0	0	1	0	0	0	0	6	2	2019-07-15	77	1			1		2	0	2	4			0		0			1
AREZZO	1	0	2	0	0	0	0	2	0	6	2	2019-07-17	88	2			1		2	0	2	1			0		1	2019-08-19	3	1
AREZZO	2	0	1	1	1	0	0	0	0	4	0	2019-07-17	67	1	2		1		2	0	2	4			0		0			1
AREZZO	1	0	0	1	1	0	0	0	0	5	2	2019-07-22	73	1			1		2	0	2	1			0		0			1
AREZZO	2	0	2	0	1	1	0	0	0	5	1	2019-07-24	83	1			1		1	0	2	2			0		0			1
AREZZO	1	1	1	1	1	1	0	1	0	6	2	2019-07-24	68	1	2		1		2	0	2	4			0		0			1
AREZZO	2	0	1	1	1	0	0	0	0	5	2	2019-07-29	75	1			1	2	2	0	2	4			0		0			1
AREZZO	1	0	0	0	1	0	0	0	0	5	1	2019-07-30	80	1			1		2	0	2	1			0		0			1
AREZZO	1	0	1	0	1	0	0	0	0	5	1	2019-07-31	82	1			1		2	0	2	1			0		0			1
AREZZO	1	2	2	1	1	2	1	0	0	6	2	2019-07-31	69	1			1		2	0	2	4			0		1	2020-06-29	5	1
AREZZO	1	2	1	1	0	1	0	0	0	5	1	2019-08-05	74	1			1		2	0	2	4			0		1	2020-07-24	1	1
AREZZO	2	1	1	1	1	0	0	0	0	4	0	2019-08-26	81	1			1		2	0	2	1			0		0			1
AREZZO	1	0	2	1	1	0	1	0	0	5	2	2019-08-26	72	1			2		1	0	1	2			0		0			1
AREZZO	2	1	0	1	1	0	0	0	0	4	1	2019-08-28	93	1	2		1	2	1	0	2	4			0		1	2020-04-17	1	1
AREZZO	1	1	1	1	1	1	0	0	0	5	2	2019-08-28	75	1			2		2	0	2	4			0		1	2020-02-06	1	1
AREZZO	1	2	1	1	1	1	1	0	0	5	1	2019-09-02	68	2			1		2	0	2	2			0		0			1
AREZZO	2	0	2	1	0	0	0	0	0	5	2	2019-09-02	83	1			1	2	1	0	2	2			0		1	2019-10-24	5	1
AREZZO	1	0	0	0	1	0	0	0	0	5	1	2019-09-04	91	2			1		2	0	2	1			0		0			1
AREZZO	1	0	1	1	0	0	1	0	0	5	2	2019-09-09	84	1			2		1	0	2	2			0		0			1
AREZZO	1	0	1	1	1	0	0	0	0	6	2	2019-09-11	67	2			2		2	0	2	2			0		0			1
AREZZO	1	2	0	0	1	0	0	0	0	4	0	2019-09-16	76	1			1	2	2	0	2	2			0		0			1
AREZZO	1	2	0	0	0	0	0	0	0	4	0	2019-09-16	81	1			1	2	1	0	0	2			0		0			1
AREZZO	2	0	1	0	1	0	0	0	0	5	2	2019-09-18	98	1			1		2	0	2	4			0		0			1
AREZZO	2	2	0	0	1	0	1	0	0	4	0	2019-09-30	78	1			1		2	0	2	1			0		0			1
AREZZO	2	0	0	0	1	0	0	2	0	4	0	2019-10-07	85	1			1		2	0	2	2			0		1	2020-06-24	1	1
AREZZO	2	2	0	1	0	1	0	0	0	6	2	2019-10-09	73	1			2		1	0	2	1			0		1	2019-12-25	5	1
AREZZO	1	0	2	0	1	2	0	0	0	6	2	2019-10-23	62	1			2		2	0	2	2			0		0			1
AREZZO	2	0	2	1	1	0	0	0	0	5	1	2019-11-06	79	1			1		2	0	2	2			0		0			1
AREZZO	1	2	0	0	1	0	0	0	0	4	0	2019-11-11	81	1			2		2	0	2	2			0		0			1
AREZZO	1	0	1	0	0	0	0	0	0	4	0	2019-11-13	81	1			1		2	0	2	4			0		0			1
AREZZO	2	0	1	0	1	0	1	0	0	6	2	2019-11-13	76	1			1	2	2	0	2	2			0		1	2020-03-11	1	1
AREZZO	1	0	1	1	1	1	1	0	0	4	0	2019-11-27	82	2			1		2	0	2	4			0		0			1
AREZZO	1	0	1	1	1	1	1	1	0	5	1	2019-11-27	81	1			1	2	1	0	2	1			0		0			1
AREZZO	1	0	1	0	1	0	1	0	0	4	0	2019-12-03	76	2			2		2	0	2	2			0		1	2020-02-10	1	1
AREZZO	1	0	2	0	1	0	0	0	0	4	0	2019-12-04	70	1			1	2	2	0	2	2			0		1	2020-06-23	1	1
AREZZO	2	1	0	1	1	0	0	0	0	4	0	2019-12-04	81	1			1		2	0	2	1			0		0			1
AREZZO	1	0	1	0	0	0	1	2	0	4	0	2019-12-05	59	2			1		1	0	2	2			0		1	2020-02-05	1	1
AREZZO	2	0	0	0	0	0	0	0	0	4	0	2019-12-09	68	1			1		2	0	2	2			0		0			1
AREZZO	1	2	0	1	1	0	0	0	0	4	0	2019-12-10	65	1			1		2	0	2	2			0		0			1
AREZZO	1	0	2	1	1	2	0	0	0	5	0	2019-12-11	83	1			1		2	0	2	3			0		0			1
AREZZO	2	0	0	0	0	0	0	0	0	5	0	2019-12-16	79	1			1		2	0	2	1			1	2019-12-18	1		1	1
AREZZO	1	0	1	0	1	1	0	0	0	4	0	2019-12-16	87	1			1	2	2	0	2	1			1	2020-01-10	1		1	1
AREZZO	2	0	0	0	1	0	0	0	0	6	2	2019-12-18	89	2			1		2	0	2	3			1	2019-12-22	1		5	1
AREZZO	2	0	0	0	0	0	0	0	0	4	0	2019-12-18	82	1			2		1	0	2	1			0		1	2020-08-11	1	1
AREZZO	2	0	0	0	1	2	0	0	0	5	1	2019-12-18	85	1			2		2	0	2	3			0		1	2020-08-25	1	1
AREZZO	2	0	0	0	1	0	0	2	0	4	0	2019-12-23	89	1			1	2	2	0	2	2			0		0			1
PAVIA	2	1	0	1	1	0	2	0	0	4	0	2019-01-01	84	1			1		2	0	2	2	5		0		0			1
PAVIA	1	1	1	1	1	0	1	0	0	6	2	2019-01-01	79	1			1		2	1	1	2	5		0		1	2019-06-02	1	1
PAVIA	2	0	1	0	1	0	0	0	0	5	1	2019-01-03	81	1			1		2	0	2	2			0		0			1
PAVIA	1	2	2	1	0	0	0	0	0	5	1	2019-01-04	51	1			1		2	0	2	2	5		0		0			1
PAVIA	1	1	0	0	1	0	0	0	0	4	0	2019-01-09	86	1			2		2	0	1	2			0		1	2019-08-08	1	1
PAVIA	1	1	0	0	1	0	0	0	0	4	0	2019-01-08	81	1			1		2	0	2	2			0		0			1
PAVIA	1	1	2	0	1	0	0	0	0	5	2	2019-01-10	53	1			2		1	1	1	2			0		0			1
PAVIA	1	1	0	0	1	1	1	0	1	5	1	2019-01-04	90	1			1		1	0	1	2			0		1	2019-03-15	1	1
PAVIA	1	2	2	1	1	0	0	0	0	6	2	2019-01-02	64	4			1		2	already major amputation	2	1	5		0		0			0
PAVIA	1	2	0	0	0	0	2	0	0	4	0	2019-01-10	63	2			1		2	0	2	1			0		0			1
PAVIA	2	0	0	1	1	0	0	0	0	4	0	2019-01-18	81	1			2		2	0	2	2	5		0		0			1
PAVIA	1	1	0	0	1	0	0	2	0	6	1	2019-01-11	83	4			1		2	already major amputation	2	3			0		1	2019-10-10	3	0
PAVIA	1	1	1	0	1	0	0	0	0	5	1	2019-01-18	81	1			2		1	0	1	2			0		0			1
PAVIA	2	2	0	2	1	0	0	0	0	4	0	2019-02-05	63	1			1		2	0	2	2	5		0		0			1
PAVIA	2	0	2	1	1	1	1	0	1	5	2	2019-01-23	70	3			2		2	1	2	2	5		0		0			1
PAVIA	1	1	2	0	1	0	0	0	0	5	1	2019-02-05	69	1			2		1	0	2	4			0		0			0
PAVIA	2	0	1	0	1	0	0	1	2	5	1	2019-02-06	86	1			2		1	0	1	4	5		0		0			1
PAVIA	2	1	1	1	1	0	0	0	0	4	0	2019-02-08	63	1			1		1	0	2	2	5		0		0			1
PAVIA	2	2	2	1	1	0	0	0	2	6	2	2019-02-01	64	4			2		2	already major amputation	2	1	5		0		0			0
PAVIA	2	0	1	0	1	0	0	1	0	5	1	2019-02-11	75	1			2		2	0	2	2			0		0			1
PAVIA	1	1	0	0	1	2	2	1	0	5	2	2019-02-01	71	1			2		1	1	2	1			0		0			1
PAVIA	2	0	2	0	1	2	0	0	0	5	1	2019-02-12	78	1			2		1	0	0	2			0		0			0
PAVIA	1	1	0	1	1	0	1	1	0	4	0	2019-02-15	83	1			2		1	0	1	2	5		0		1	2019-09-22	1	1
PAVIA	2	1	0	1	1	0	0	0	0	4	0	2019-02-17	80	1			2		2	0	2	2	5		0		0			1
PAVIA	2	0	0	0	1	0	0	1	0	5	0	2019-02-18	89	1			2		1	0	1	2			0		0			1
PAVIA	1	1	1	1	1	0	0	0	0	5	1	2019-02-15	79	3			2		2	0	2	2	5		0		0			1
PAVIA	1	2	2	1	1	2	1	0	0	5	1	2019-01-12	83	2			2		2	1	2	3			0		0			1
PAVIA	1	1	2	0	1	0	1	0	0	5	2	2019-02-22	69	2			2		2	1	2	2			0		0			1
PAVIA	1	1	2	1	1	2	2	1	1	4	0	2019-02-14	78	1			2		1	0	0	4			0		1	2019-12-12	5	0
PAVIA	2	2	0	1	1	2	1	2	0	4	0	2019-02-28	62	1			2		2	0	2	2	5		0		0			1
PAVIA	2	0	2	1	1	2	1	0	1	4	0	2019-02-28	74	1			2		2	0	2	2			0		1	2019-05-03	1	1
PAVIA	2	0	2	1	1	0	2	0	0	5	0	2019-02-27	79	1			2		2	0	2	2	5		0		0			1
PAVIA	1	1	1	0	1	0	0	0	0	4	0	2016-02-20	85	3			2		2	0	0	4			0		0			0
PAVIA	1	2	1	1	1	0	0	1	2	5	0	2019-03-06	63	1			2		2	0	2	2	5		0		0			1
PAVIA	1	1	1	0	1	0	0	0	0	4	0	2019-03-07	74	1			1		2	0	2	2			0		0			1
PAVIA	1	1	2	1	1	0	0	0	0	5	1	2019-03-08	58	1			2		2	0	1	2	5		0		0			1
PAVIA	1	1	0	1	1	0	0	1	0	4	0	2019-03-13	82	1			1		2	0	2	2	5		0		0			1
PAVIA	2	2	1	1	1	0	0	0	0	5	0	2019-03-07	60	1			2		2	0	2	2	5		0		0			1
PAVIA	2	0	0	0	1	0	0	2	0	5	1	2019-03-13	82	1			2		2	0	1	4			0		1	2020-03-02	4	1
PAVIA	1	1	0	1	1	0	1	0	0	5	0	2019-03-15	80	1			2		2	0	2	2	5		0		1	2020-02-20	1	1
PAVIA	1	0	2	1	1	2	0	0	0	5	1	2019-03-15	74	1			2		2	0	2	4	5		0		0			1
PAVIA	2	0	0	0	1	0	0	2	0	6	2	2019-03-14	80	4			1		2	already major amputation	2	1			0		0			0
PAVIA	2	0	2	1	1	0	0	1	1	4	0	2019-03-18	96	1			1		2	0	2	2			0		0			1
PAVIA	1	1	1	0	1	0	0	0	0	5	1	2019-02-23	77	1			2		2	1	2	2			0		0			1
PAVIA	1	1	0	0	1	0	0	0	0	5	0	2019-03-27	94	1			2		2	0	1	2	5		0		1	2019-11-12	3	1
PAVIA	1	1	2	1	1	0	0	0	0	5	0	2019-03-13	73	1			2		2	1	2	2	5		0		0			1
PAVIA	2	0	0	0	1	0	0	1	0	4	0	2019-04-04	85	1			2		2	0	2	2			0		0			1
PAVIA	1	1	1	1	1	0	0	0	0	5	0	2019-04-03	88	1			2		2	1	2	4	5		0		0			1
PAVIA	1	1	0	1	1	0	0	1	0	4	0	2019-04-01	74	2			2		2	0	1	1	5		0		0			1
PAVIA	2	2	0	0	1	0	0	0	1	4	0	2019-04-05	78	2			2		2	0	0	2			0		0			0
PAVIA	2	1	0	0	1	0	2	0	0	5	0	2019-04-12	88	1			2		2	0	2	4			0		0			1
PAVIA	1	1	2	0	1	0	1	0	0	4	0	2019-04-17	67	1			2		2	0	2	2			0		0			1
PAVIA	1	2	2	1	1	0	1	0	2	4	0	2019-04-19	56	1			1		2	0	2	4			0		0			1
PAVIA	1	1	1	0	1	1	0	0	0	5	0	2019-04-19	66	1			1		2	0	2	2			0		0			1
PAVIA	2	0	0	0	1	0	0	0	0	5	1	2019-04-19	87	1			2		1	0	1	2			0		0			1
PAVIA	1	1	1	1	1	0	0	1	0	4	0	2019-04-26	86	1			2		2	0	2	2	5		0		0			1
PAVIA	1	1	2	1	1	0	1	0	0	6	2	2019-04-12	60	4			1		2	already major amputation	2	2	5		0		0			0
PAVIA	2	0	0	0	1	0	0	1	0	5	1	2019-05-02	85	1			2		1	0	1	2			0		0			1
PAVIA	1	1	0	0	1	1	1	1	0	5	1	2019-04-15	87	1			2		1	0	0	2			0		0			0
PAVIA	2	0	2	1	1	0	0	0	0	6	2	2019-05-17	74	4			1		2	already major amputation	2	1	5		0		0			0
PAVIA	1	1	1	1	1	0	1	0	0	6	2	2019-05-09	76	4			1		2	already major amputation	2	1			0		0			0
PAVIA	2	1	2	1	1	0	2	0	0	5	1	2019-05-22	80	1			2		2	1	0	2	5		0		0			0
PAVIA	1	1	0	0	1	0	1	1	0	5	0	2019-06-18	88	1			1		2	0	2	2			0		0			1
PAVIA	1	1	2	1	1	0	0	0	0	5	1	2019-06-21	67	1			2		2	0	2	2	5		0		0			1
PAVIA	2	1	1	1	1	0	1	1	1	5	2	2019-05-22	83	1			2		1	0	0	3			0		0			0
PAVIA	1	1	2	1	1	1	0	0	0	6	2	2019-06-18	78	4			1		2	already major amputation	2	4	5		0		0			0
PAVIA	1	1	0	0	1	1	0	1	0	5	2	2019-05-24	82	1			2		0	0	0	2			1	2019-06-24	1		1	0
PAVIA	2	0	0	0	1	0	0	1	0	6	2	2019-06-22	89	4			1		2	already major amputation	2	1			0		1	2020-04-10	1	0
PAVIA	1	1	1	0	1	0	0	0	0	4	0	2019-07-01	88	1			2		2	0	2	2			0		0			1
PAVIA	1	2	0	0	1	0	2	0	0	6	2	2019-06-11	63	4			1		2	already major amputation	2	1			1	2019-07-02	1		5	0
PAVIA	2	0	0	1	1	0	0	2	0	5	1	2019-07-08	85	1			2		2	0	2	2			0		0			1
PAVIA	2	0	0	1	1	0	0	0	0	4	0	2019-07-09	88	1			2		1	0	0	2			0		0			0
PAVIA	1	1	2	1	1	0	0	0	0	5	2	2019-07-04	67	1			2		2	1	2	2			0		0			1
PAVIA	1	2	2	1	1	1	0	0	0	5	2	2019-05-29	66	1			2		1	1	0	2			0		1	2019-09-07	5	0
PAVIA	2	0	0	1	1	0	0	1	0	4	0	2019-07-22	86	1			2		2	0	1	2			0		0			1
PAVIA	1	1	1	1	1	0	0	0	0	4	0	2019-07-22	73	2			2		2	0	2	1	5		0		0			1
PAVIA	2	0	0	1	1	0	0	2	0	4	0	2019-07-25	80	2			2		2	0	2	1	5		0		0			1
PAVIA	1	1	1	1	1	0	0	1	2	5	2	2019-07-24	82	1			2		1	1	0	2			0		1	2020-04-30	3	0
PAVIA	1	1	0	0	1	1	0	1	0	4	0	2019-08-09	82	1			2		2	0	2	2			0		0			1
PAVIA	1	2	2	1	1	0	2	0	0	5	1	2019-08-12	69	1			2		1	0	1	4			0		0			1
PAVIA	1	2	2	1	1	0	0	1	0	5	2	2019-08-12	66	1			2		2	1	2	2	5		0		0			1
PAVIA	1	1	2	1	1	0	1	1	1	5	2	2019-07-31	76	2			2		1	1	2	1	5		0		1	2020-06-10	3	1
PAVIA	1	1	2	1	1	0	2	0	0	5	1	2019-08-21	72	1			2		2	0	2	2	5		0		0			1
PAVIA	1	0	2	1	1	0	0	0	0	5	1	2019-08-22	81	1			2		2	0	2	2	5		0		0			1
PAVIA	1	0	0	1	1	0	0	1	0	4	0	2019-09-05	91	1			2		2	0	2	2			0		0			1
PAVIA	1	1	0	1	1	0	0	0	0	4	0	2019-09-06	70	1			2		2	0	1	2			0		0			1
PAVIA	1	2	1	1	1	0	0	0	0	5	1	2019-09-02	51	1			2		2	0	2	2	5		0		0			1
PAVIA	1	1	2	1	1	0	1	0	0	4	0	2019-09-16	78	2			2		2	0	2	2			0		0			1
PAVIA	1	1	1	1	1	0	0	0	0	5	1	2019-09-20	75	1			2		2	1	1	4	5		0		0			1
PAVIA	1	2	2	1	1	0	2	0	0	5	2	2019-09-30	61	1			1		2	0	2	2	5		0		0			1
PAVIA	1	1	2	1	1	1	0	0	0	5	2	2019-09-17	68	3			2		2	0	0	1	5		0		0			0
PAVIA	1	1	2	0	1	0	1	0	0	5	1	2019-09-30	71	1			2		2	1	2	2	5		0		0			1
PAVIA	1	0	0	0	1	0	0	0	0	4	0	2019-10-10	87	1			2		1	0	1	4			0		1	2020-03-04	1	1
PAVIA	1	1	0	0	1	0	0	1	0	4	0	2019-10-16	79	1			2		2	0	2	2			0		0			1
PAVIA	1	0	0	0	1	0	0	2	0	4	0	2019-10-24	91	1			1		2	0	2	2			0		0			1
PAVIA	1	1	0	1	1	0	2	2	0	4	0	2019-10-21	76	2			2		2	0	2	2	5		0		0			1
PAVIA	2	0	2	1	1	0	0	1	0	6	2	2019-11-07	80	4			1		2	already major amputation	2	2			0		0			0
PAVIA	2	0	0	0	1	0	0	1	0	5	1	2019-11-25	88	1			2		2	0	2	2			0		1	2020-09-02	6	1
PAVIA	1	1	2	1	1	2	1	0	0	5	1	2019-11-28	74	1			2		2	1	1	2	5		0		0			1
PAVIA	2	0	0	0	1	0	0	1	0	5	1	2019-12-10	85	1			2		1	0	0	3			0		0			0
PAVIA	1	1	2	1	1	0	0	1	0	5	1	2019-12-12	91	1			2		2	1	2	2			0		1	2020-04-23	1	1
PAVIA	2	0	0	0	1	0	0	1	0	5	2	2019-12-23	83	1			2		2	0	2	2	5		0		0			1
PAVIA	1	1	0	0	1	0	1	1	0	6	2	2019-12-23	83	4			1		2	already major amputation	2	1	5		0		1	2020-12-10	1	0
BIELLA	1	1	0	1	1	0	1	0	0	4	0	2019-01-02	85	2			1		2	0	2	3	5		0		0			1
BIELLA	1	1	1	1	1	0	0	0	0	5	0	2019-01-08	75	1	2		1		2	0	2	2	5		0		0			1
BIELLA	2	0	0	0	1	0	0	0	0	6	2	2019-01-10	89	4			1		2	already major amputation	1	1			0		0			0
BIELLA	1	1	0	0	1	0	1	0	0	4	0	2019-01-17	89	2			1		2	0	2	3	5		0		0			1
BIELLA	1	1	0	0	1	0	0	0	0	6	2	2019-01-23	88	2			1		2	1	2	2			0		0			1
BIELLA	2	0	0	0	0	0	0	0	0	5	1	2019-01-24	86	1			2		2	0	2	1			0		0			1
BIELLA	1	1	0	0	1	2	0	0	0	5	1	2019-01-24	80	2			1		2	0	2	1			0		1	2019-07-06	1	1
BIELLA	2	2	0	0	1	0	2	0	0	5	0	2019-02-05	82	2			1		2	0	2	1	5		0		0			1
BIELLA	2	2	1	1	1	0	1	0	0	4	0	2019-02-05	72	2			2		2	0	2	2	5		0		0			1
BIELLA	1	1	2	1	1	0	1	0	0	5	1	2019-02-08	76	1			1		2	0	2	2	5		0		0			1
BIELLA	1	1	0	0	0	2	0	0	0	4	0	2019-02-13	73	2			1		2	0	2	2			0		1	2019-03-23	6	1
BIELLA	1	2	0	0	0	0	0	0	0	6	2	2019-02-19	83	2			1		2	1	2	3			0		1	2019-03-25	6	1
BIELLA	1	1	0	0	1	1	0	0	0	6	2	2019-02-19	81	3			2		2	1	2	1	3	5	0		0			1
BIELLA	2	0	2	0	1	0	0	0	0	4	0	2019-02-26	88	1			1		2	0	2	2			0		0			1
BIELLA	1	0	0	0	1	0	0	0	0	6	2	2019-02-26	77	4			1		2	already major amputation	0	1			0		0			0
BIELLA	2	0	2	0	1	0	0	0	0	5	2	2019-02-27	87	4			2		2	already major amputation	2	3			0		1	2019-04-04	6	1
BIELLA	1	2	0	0	1	0	1	2	0	5	0	2019-03-07	65	1	2		1	2	2	0	2	2	5		0		0			1
BIELLA	1	1	0	0	1	0	1	2	0	5	1	2019-03-07	87	1			2		2	0	2	3	5		0		0			1
BIELLA	1	1	2	1	1	0	1	0	1	5	1	2019-03-12	73	2			2		2	0	2	1,3,5			0		0			1
BIELLA	1	2	0	1	1	2	1	2	0	5	0	2019-03-14	54	2			1		2	0	2	1	5		0		1	2019-06-26	1	1
BIELLA	1	1	2	1	1	0	1	2	0	5	2	2019-03-15	80	1			1		0	1	1	1	3	5	0		0			1
BIELLA	2	0	0	0	0	0	0	0	0	5	1	2019-03-21	78	1			2		2	0	0	2			0		0			0
BIELLA	1	1	0	0	1	1	1	0	0	4	0	2019-03-28	85	1			2		2	0	2	1	3	5	0		0			1
BIELLA	2	0	2	1	1	0	0	0	0	5	1	2019-04-02	63	1			1	2	2	1	2	2	5		0		0			1
BIELLA	1	2	0	0	0	0	0	0	0	5	0	2019-04-02	68	1			2		2	0	2	2			0		0			1
BIELLA	2	2	2	0	0	0	0	0	0	4	0	2019-04-03	74	1			2		2	0	2	2	5		0		0			1
BIELLA	2	0	0	0	1	0	0	0	0	5	0	2019-04-10	80	1			1		2	0	2	1	3		0		0			1
BIELLA	2	1	2	0	1	1	0	2	0	5	1	2019-04-11	78	1			1		2	0	2	3			0		0			1
BIELLA	2	2	0	0	1	1	0	0	0	5	2	2019-04-12	82	2			1		2	0	2	1			1	2019-04-14	1		1	1
BIELLA	1	1	2	1	1	0	1	2	0	5	2	2019-04-13	80	2			1		2	0	2	1	3	5	0		0			1
BIELLA	1	1	0	1	1	0	1	1	0	5	0	2019-04-16	69	1			1	2	2	0	2	2			0		1	2020-02-10	1	1
BIELLA	2	0	2	0	1	0	1	0	1	5	0	2019-04-23	78	2			1		2	1	2	1	3	5	0		0			1
BIELLA	1	2	0	1	1	1	0	0	0	5	0	2019-04-23	82	3			2		2	0	2	1	3		0		0			1
BIELLA	2	0	0	0	0	0	0	0	0	5	0	2019-04-24	88	1			1		2	0	1	3			0		0			0
BIELLA	2	0	0	0	1	0	0	0	1	5	0	2019-04-25	92	1			1		2	0	2	2			0		1	2019-09-19	6	1
BIELLA	2	1	1	0	0	0	0	2	0	4	0	2019-05-02	86	2			1		2	0	2	1			0		0			1
BIELLA	1	2	0	0	1	0	0	1	0	6	2	2019-05-04	74	3			2		2	1	2	1	3	5	0		1	2019-12-25	3	1
BIELLA	1	1	0	1	1	2	1	0	0	4	0	2019-05-07	79	1	2		1		2	0	2	2	5		0		0			1
BIELLA	1	2	0	0	1	0	0	0	0	5	2	2019-05-09	65	1			1		2	0	2	2	5		0		0			1
BIELLA	2	1	2	1	1	1	0	0	1	4	0	2019-05-11	88	2			1		2	0	2	1	5		0		0			1
BIELLA	2	0	0	0	1	0	0	0	0	5	0	2019-05-14	89	2			1		2	0	2	1			0		0			1
BIELLA	1	1	0	0	1	0	0	0	0	6	2	2019-05-16	89	3			2		0	0	0	1	3		0		0			0
BIELLA	1	1	0	0	0	0	0	0	0	6	2	2019-05-23	88	1	2		1		2	0	1	2			0		0			0
BIELLA	2	0	1	0	1	0	0	0	0	5	0	2019-05-24	85	1	2		1		2	0	2	1	3	5	0		0			1
BIELLA	1	1	1	0	1	0	1	0	0	5	1	2019-05-29	75	1			2		2	0	2	2	5		0		0			1
BIELLA	2	0	0	0	0	0	0	0	0	5	0	2019-06-04	98	1			1		2	0	2	2			0		0			1
BIELLA	2	0	0	0	1	0	0	0	0	6	2	2019-06-04	72	2			2		1	0	0	1			0		1	2019-07-29	1	0
BIELLA	1	0	2	1	0	2	1	0	0	6	2	2019-06-06	78	1			1		1	0	1	1	5		0		0			1
BIELLA	2	1	1	0	0	0	0	0	0	6	2	2019-06-11	86	4			1		2	already major amputation	0	1			1	2019-06-16	1		6	0
BIELLA	1	1	2	0	1	0	0	0	0	5	1	2019-06-11	70	1			1		2	0	1	2	5		0		0			0
BIELLA	2	0	0	0	1	1	0	0	0	6	2	2019-06-13	72	1			1		2	1	2	2			0		1	2019-09-13	2	1
BIELLA	1	1	2	1	1	0	1	0	0	5	2	2019-06-19	61	2			1		2	1	2	2	5		0		0			1
BIELLA	1	1	0	0	1	0	0	0	0	5	1	2019-06-20	88	1			1		2	0	2	1	3		0		0			1
BIELLA	1	2	1	1	1	0	1	0	0	4	0	2019-06-20	65	1			1		2	0	2	2	5		0		0			1
BIELLA	1	2	1	1	1	0	0	0	0	5	1	2019-06-25	69	2			1		2	0	2	1			0		0			1
BIELLA	1	1	2	1	1	0	0	0	0	5	2	2019-06-27	59	1			2		2	1	2	2	5		0		0			1
BIELLA	2	0	0	0	1	0	0	0	0	5	1	2019-06-27	89	1			1		2	1	2	2	5		0		0			1
BIELLA	2	2	0	0	1	0	1	0	0	5	0	2019-06-27	77	1			1		2	0	2	2	5		0		0			1
BIELLA	1	2	0	0	1	2	0	1	0	4	0	2019-07-04	64	2			1		2	0	2	1			0		0			1
BIELLA	1	1	0	1	1	2	1	0	0	5	1	2019-07-05	80	1			1		2	0	2	3			0		1	2020-03-05	5	1
BIELLA	2	1	0	0	1	0	0	0	0	4	0	2019-07-09	84	1			1		2	0	2	1			0		0			1
BIELLA	1	0	0	0	0	0	0	0	0	5	2	2019-07-11	85	1			1		2	1	2	1			0		0			1
BIELLA	1	1	0	0	1	0	0	0	1	5	0	2019-07-16	97	1			1	2	2	0	2	2			0		0			1
BIELLA	1	1	0	0	1	0	0	0	0	5	0	2019-07-17	59	2			1		2	0	2	1	3	5	0		0			1
BIELLA	1	2	1	0	1	0	0	0	0	5	0	2019-07-17	62	1			1		2	0	2	2			0		0			1
BIELLA	2	0	0	1	1	0	0	0	0	5	0	2019-07-23	79	2			2		1	0	2	1	3		0		0			1
BIELLA	2	0	1	0	1	0	1	0	0	5	0	2019-07-24	83	1			2		1	0	1	2			0		0			1
BIELLA	2	0	1	1	1	0	1	0	0	5	0	2019-07-31	78	1			1		1	0	1	3	5		0		1	2019-09-04	6	0
BIELLA	1	1	1	0	1	1	0	0	0	5	0	2019-07-31	90	1			1		2	0	2	3	5		0		1	2019-12-30	1	1
BIELLA	2	0	2	1	1	0	1	0	0	5	1	2019-08-03	78	4			1		2	already major amputation	1	3	5		0		0			0
BIELLA	2	0	0	0	1	0	0	0	0	5	1	2019-08-06	89	2			1		2	0	2	1			0		0			1
BIELLA	2	0	2	1	1	0	0	0	0	5	0	2019-08-07	79	1			1		2	0	2	2			0		0			1
BIELLA	1	1	2	1	1	0	1	0	0	5	0	2019-08-16	62	1			1		2	1	2	2	5		0		0			1
BIELLA	1	1	1	0	1	0	0	0	0	4	0	2019-08-20	75	2			2		2	0	2	1	3		0		0			1
BIELLA	2	2	0	1	0	0	0	0	0	4	0	2019-09-17	79	2			1		2	0	2	1			0		0			1
BIELLA	2	0	1	0	1	0	0	0	0	5	1	2019-09-24	76	1	2		1	2	2	0	2	2			0		0			1
BIELLA	2	2	0	1	0	0	0	0	0	5	0	2019-10-02	75	1			1		1	0	0	2	5		0		0			1
BIELLA	1	1	1	1	1	2	1	0	0	5	0	2019-10-10	75	2			2		2	0	2	1	3	5	0		0			1
BIELLA	1	1	2	0	1	0	0	0	0	5	0	2019-10-16	70	2			1		1	0	0	1	5		0		0			0
BIELLA	1	1	0	0	1	0	0	0	0	5	1	2019-10-28	61	2			1		2	0	2	1	5		0		0			1
BIELLA	1	2	1	1	1	0	0	0	0	5	2	2019-10-29	66	2			1		2	1	2	1	5		0		0			1
BIELLA	2	0	0	0	1	0	0	0	0	5	0	2019-10-30	86	2			1		2	0	2	1	3		0		0			1
BIELLA	1	1	0	0	1	0	0	0	0	5	0	2019-11-06	75	1	2		1		2	0	2	2			0		0			1
BIELLA	2	0	1	1	1	0	1	0	0	5	0	2019-11-06	94	1			1		2	0	2	3			0		1	2020-04-30	2	1
BIELLA	2	0	1	1	1	1	0	0	0	5	0	2019-11-07	84	1			2		2	0	2	2	5		0		0			1
BIELLA	1	1	2	1	1	2	0	0	1	6	2	2019-11-08	79	4			1		2	already major amputation	1	2	3	5	0		0			0
BIELLA	1	0	1	0	0	0	0	0	0	4	0	2019-11-11	74	2			1		0	0	1	2	5		0		0			1
BIELLA	1	2	2	1	1	0	0	0	0	5	0	2019-11-26	71	1			1		2	0	2	2	5		0		0			1
BIELLA	1	1	0	0	0	0	0	0	0	5	2	2019-12-05	89	1			2		2	1	1	2			0		1	2020-05-28	5	0
BIELLA	1	1	0	0	1	2	1	0	0	5	0	2019-12-10	71	2			1		0	0	1	1			0		0			1
BIELLA	1	2	2	0	1	0	0	0	0	4	0	2019-12-10	71	2			1		1	0	1	1	5		0		0			1
BIELLA	2	0	0	0	1	0	0	1	0	5	0	2019-12-18	90	1			1		2	0	2	2			0		0			1
BIELLA	2	0	0	1	1	0	0	0	0	5	0	2019-12-19	81	2			1		2	0	2	1	5		0		0			1
BIELLA	1	2	1	0	0	0	0	0	0	5	0	2019-12-23	70	2			1		2	0	2	1			0		0			1
BIELLA	1	2	2	0	1	0	0	0	0	4	0	2019-12-26	71	1	2		1		2	0	2	1			0		0			1
REGGIO CALABRIA	2	1	0	0	1	0	0	1	0	4	0	2019-01-08	63	1	2		1		2	0	2	2			0		0			1
REGGIO CALABRIA	1	2	1	1	1	0	0	1	0	5	1	2019-01-09	77	1			2		2	1	2	2			0		0			1
REGGIO CALABRIA	1	2	0	2	1	0	0	1	0	5	0	2019-01-09	53	1			1	2	1	1	2	2	5		0		1	04/06/2020 (escludere)	4	1
REGGIO CALABRIA	1	1	1	1	1	0	0	1	0	4	0	2019-01-14	63	1			1		2	0	2	2			0		0			1
REGGIO CALABRIA	2	2	0	1	1	0	0	1	0	4	0	2019-01-30	66	1			1		2	0	2	2			0		0			1
REGGIO CALABRIA	1	1	1	1	1	0	0	1	0	4	0	2019-02-06	68	1			1		2	0	2	2			0		0			1
REGGIO CALABRIA	2	2	1	1	1	0	0	1	0	4	0	2019-02-12	77	1			1		0	0	2	1			0		0			1
REGGIO CALABRIA	1	2	2	1	1	1	0	1	0	4	0	2019-02-18	68	1			2		2	0	2	2			0		0			1
REGGIO CALABRIA	1	2	2	1	1	0	2	1	0	4	0	2019-03-04	76	1			1		0	0	2	1			0		0			1
REGGIO CALABRIA	1	2	2	1	1	0	2	1	0	4	0	2019-03-06	76	2			1		2	0	2	2			0		0			1
REGGIO CALABRIA	1	2	2	1	1	0	2	1	1	4	0	2019-03-05	65	1	2		1		2	0	2	2			0		0			1
REGGIO CALABRIA	1	1	2	1	1	0	2	1	0	4	0	2019-03-05	63	1			1		2	0	2	2			0		0			1
REGGIO CALABRIA	1	1	2	1	1	0	0	1	0	4	0	2019-03-06	76	1			1		2	0	2	2			0		0			1
REGGIO CALABRIA	1	1	1	1	1	0	0	0	0	4	0	2019-03-11	67	1			1		2	0	2	2			0		0			1
REGGIO CALABRIA	2	0	2	1	1	0	2	0	1	4	0	2019-03-13	65	1			1		2	0	2	2			0		0			1
REGGIO CALABRIA	1	1	2	1	1	0	0	1	0	4	0	2019-03-13	85	1	2		1		2	0	2	2			0		0			1
REGGIO CALABRIA	2	2	0	2	1	0	2	0	0	4	0	2019-03-19	74	1			1		2	0	2	2	5		0		0			1
REGGIO CALABRIA	1	2	2	2	1	1	0	1	0	6	1	2019-03-20	63	1			2		2	1	2	2	5		0		0			1
REGGIO CALABRIA	1	2	2	1	1	0	2	1	0	5	1	2019-04-03	68	1			2		2	1	2	2			0		0			1
REGGIO CALABRIA	1	1	0	0	1	0	2	0	0	4	0	2019-04-03	82	1			1		2	0	2	2	5		0		1	2019-12-12	6	1
REGGIO CALABRIA	1	2	0	1	2	0	0	1	0	4	0	2019-04-03	58	1			1		2	0	2	2	5		0		0			1
REGGIO CALABRIA	1	2	1	1	1	0	0	1	0	4	0	2019-04-15	78	1			1		2	0	2	2			0		0			1
REGGIO CALABRIA	1	2	2	1	1	0	2	1	0	5	1	2019-04-16	87	1			1		2	1	2	2			0		1	2020-01-05	6	1
REGGIO CALABRIA	1	1	1	1	1	0	0	1	0	4	0	2019-04-29	68	2			1		2	0	2	2			0		0			1
REGGIO CALABRIA	1	2	2	2	1	0	0	1	0	5	1	2019-05-07	64	1			2		2	1	2	2	5		0		0			1
REGGIO CALABRIA	1	0	2	1	1	0	0	0	0	5	1	2019-05-20	76	1	2		1		2	1	2	2			0		0			1
REGGIO CALABRIA	2	0	2	2	1	0	0	0	0	5	1	2019-05-21	79	1			1		2	1	2	2	5		0		0			1
REGGIO CALABRIA	1	2	1	1	1	1	0	0	0	6	2	2019-05-22	82	1			2		0	1	1	1			0		0			0
REGGIO CALABRIA	1	2	1	1	1	0	1	1	0	5	1	2019-05-22	81	1			1		2	1	2	2			0		0			1
REGGIO CALABRIA	1	1	1	1	1	0	2	1	0	5	1	2019-05-27	78	1			1		2	1	2	2			0		0			1
REGGIO CALABRIA	1	0	2	0	1	0	1	0	0	5	2	2019-05-29	79	1			1		2	1	2	2	5		0		0			1
REGGIO CALABRIA	1	2	2	1	1	0	2	1	0	4	0	2019-06-03	82	1			1		2	0	2	2			0		0			1
REGGIO CALABRIA	2	0	2	0	1	0	1	0	1	4	0	2019-06-03	83	1			1		2	0	2	2	5		0		0			1
REGGIO CALABRIA	1	2	2	1	1	1	0	1	0	4	0	2019-06-05	68	1			1	2	2	0	2	2			0		0			1
REGGIO CALABRIA	1	2	1	1	1	0	1	1	0	4	0	2019-06-06	70	1			1		2	0	2	2			0		0			1
REGGIO CALABRIA	1	1	0	2	2	0	2	1	0	4	0	2019-06-05	68	1			1		2	0	2	2	5		0		0			1
REGGIO CALABRIA	2	1	1	0	1	0	0	1	0	5	0	2019-06-11	78	1			1		2	1	2	2			0		0			1
REGGIO CALABRIA	1	2	2	1	1	0	0	1	0	4	0	2019-06-12	61	1			1		2	0	2	2	5		0		0			1
REGGIO CALABRIA	2	1	0	1	1	0	2	0	0	4	0	2019-06-12	67	1			1		1	0	2	2			0		0			1
REGGIO CALABRIA	1	2	2	0	1	0	0	0	0	4	0	2019-06-24	71	1	2		1		2	0	2	2	5		0		0			1
REGGIO CALABRIA	1	2	2	2	1	0	0	1	0	4	0	2019-06-24	78	1			1		0	0	2	1			0		0			1
REGGIO CALABRIA	1	2	0	1	1	0	2	1	0	4	0	2019-07-01	65	1			1		2	0	2	2	5		0		0			1
REGGIO CALABRIA	1	2	2	2	1	0	2	1	0	6	2	2019-07-07	65	1			1		1	1	2	2	5		0		0			1
REGGIO CALABRIA	1	2	2	2	1	0	2	1	1	6	2	2019-07-09	65	2			1		2	0	2	2	5		0		0			1
REGGIO CALABRIA	2	0	2	2	1	0	0	0	0	4	0	2019-07-10	80	1			1		2	0	2	2	5		0		0			1
REGGIO CALABRIA	2	0	2	0	1	0	1	0	0	4	0	2019-07-15	83	1			1	2	2	0	2	2	5		0		0			1
REGGIO CALABRIA	1	2	2	2	1	1	1	1	0	4	0	2019-07-12	65	1			1		2	0	2	2	5		0		0			1
REGGIO CALABRIA	1	1	0	1	1	2	1	1	0	6		2019-06-05	72	1			1		2	1	2	2			0		0			1
REGGIO CALABRIA	1	1	1	1	1	0	1	1	0	4	0	2019-07-17	71	1			1		2	0	2	2			0		0			1
REGGIO CALABRIA	1	0	2	0	1	0	1	1	0	5	1	2019-07-31	74	1			1		2	1	2	2	5		0		0			1
REGGIO CALABRIA	2	2	0	1	1	0	0	1	0	4	0	2019-08-01	71	1			1		2	0	2	2			0		0			1
REGGIO CALABRIA	1	1	2	1	1	0	1	1	0	4	0	2019-08-24	73	1			1		2	0	2	2			0		0			1
REGGIO CALABRIA	1	2	0	2	1	0	2	1	0	4	0	2019-09-04	80	1			1		2	0	2	2	5		0		0			1
REGGIO CALABRIA	1	2	2	0	1	0	1	1	0	4	0	2019-09-04	74	1			1		2	0	2	2	5		0		0			1
REGGIO CALABRIA	2	0	2	2	1	1	1	1	0	5	1	2019-09-13	66	1			1		1	1	2	2	5		0		1	2020-08-08	3	1
REGGIO CALABRIA	1	2	1	0	1	0	1	0	0	4	0	2019-09-16	70	1			1		2	0	2	2	5		0		0			1
REGGIO CALABRIA	1	2	2	0	1	0	0	1	0	4	0	2019-09-20	75	1			1		2	0	2	2	5		0		0			1
REGGIO CALABRIA	2	2	0	0	0	0	0	1	0	4	0	2019-10-12	51	1			1		2	0	2	2	5		0		0			1
REGGIO CALABRIA	1	0	2	0	1	0	0	1	0	6	2	2019-10-14	73	1			1		2	1	2	2	5		0		0			1
REGGIO CALABRIA	1	2	0	1	1	0	0	1	0	4	0	2019-10-17	61	1			1		1	0	2	2			0		0			1
REGGIO CALABRIA	1	2	2	0	1	0	2	1	0	6	2	2019-10-18	84	1			1		1	1	2	2	5		0		1	2020-05-20	6	1
REGGIO CALABRIA	2	1	2	0	1	0	2	1	0	5	1	2019-10-24	69	1			2		0	1	2	1	5		0		0			1
REGGIO CALABRIA	2	2	1	0	1	1	1	0	0	4	0	2019-11-08	70	1			1		2	0	2	2	5		0		0			1
REGGIO CALABRIA	1	2	2	2	2	0	2	1	0	6	2	2019-11-18	66	1			1		2	1	2	2	5		0		0			1
REGGIO CALABRIA	1	2	2	2	1	1	2	1	0	4	0	2019-11-25	60	1			1		2	0	2	2	5		0		0			1
REGGIO CALABRIA	2	2	2	2	1	2	2	1	0	6	2	2019-12-05	37	1			1		2	1	2	2	5		0		1	2020-11-30	1	1
REGGIO CALABRIA	2	1	1	1	1	0	2	1	0	4	0	2019-12-12	76	1			1		2	0	2	2			0		0			1
REGGIO CALABRIA	1	2	2	2	2	0	0	1	0	6	2	2019-01-07	74	2			2		2	1	2	2	5		0		0			1
REGGIO CALABRIA	1	2	1	1	1	0	2	1	0	4	0	2019-01-15	76	2			1		2	0	2	2			0		0			1
REGGIO CALABRIA	1	1	1	1	0	2	1	1	0	4	0	2019-01-21	70	2			1		2	0	2	2			0		0			1
REGGIO CALABRIA	1	2	2	2	0	0	2	1	1	4	2	2019-02-06	64	2			1		2	1	2	2	5		0		0			1
REGGIO CALABRIA	2	2	1	1	1	0	0	0	0	4	0	2019-02-12	67	2			2		2	0	2	2			0		0			1
REGGIO CALABRIA	2	0	1	1	1	0	0	0	0	4	0	2019-02-20	61	3			2		2	0	2	2			0		0			1
REGGIO CALABRIA	1	0	1	1	1	0	2	1	0	4	0	2019-05-06	81	3			2		2	0	2	2			0		0			1
REGGIO CALABRIA	1	2	2	1	1	0	2	1	0	4	0	2019-05-15	59	3			2		2	0	2	2			0		1	2020-03-16	4	1
REGGIO CALABRIA	1	2	2	1	1	0	2	1	0	6	2	2019-06-01	69	3			2		2	1	2	2			0		0			1
REGGIO CALABRIA	1	2	2	1	1	1	1	1	0	4	0	2019-06-07	77	2			1		2	0	2	2			0		0			1
REGGIO CALABRIA	1	1	2	1	1	0	0	1	0	4	0	2019-06-10	65	2			1		2	0	2	2			0		0			1
REGGIO CALABRIA	1	2	2	1	1	0	2	1	0	4	0	2019-06-18	66	2			2		2	0	2	2			0		0			1
REGGIO CALABRIA	1	2	1	1	1	0	2	1	0	4	0	2019-06-19	68	2			1		2	0	2	2			0		0			1
REGGIO CALABRIA	1	0	2	2	1	0	2	1	0	6	2	2019-07-09	81	3			2		2	1	2	3	5		0		0			1
REGGIO CALABRIA	1	2	2	1	1	0	1	1	1	6	2	2019-07-15	73	3			2		1	1	1	2			0		1	2020-06-16	6	0
REGGIO CALABRIA	1	0	1	1	1	1	0	0	0	4	0	2019-07-30	83	2			2		2	0	2	2	5		0		0			1
REGGIO CALABRIA	1	2	2	1	1	0	1	1	0	6	2	2019-08-26	66	3			2		2	1	2	2			0		0			1
REGGIO CALABRIA	1	2	2	1	1	0	1	1	0	4	0	2019-08-26	57	3			2		2	0	2	2			0		0			1
REGGIO CALABRIA	2	0	1	1	1	0	2	1	0	4	0	2019-09-25	85	2			1		2	0	2	3			0		0			1
REGGIO CALABRIA	1	1	2	1	0	0	0	1	0	4	0	2019-10-08	76	3			2		2	0	2	2			0		0			1
REGGIO CALABRIA	1	1	2	1	1	0	0	1	0	4	0	2019-10-10	61	2			2		0	0	1	2			0		0			0
REGGIO CALABRIA	1	2	2	1	1	0	1	1	0	6	2	2019-10-16	57	2			1	2	1	1	1	2			0		0			0
REGGIO CALABRIA	1	1	2	1	1	0	2	1	0	6	2	2019-11-12	74	3			2		2	1	2	3			0		0			1
REGGIO CALABRIA	1	2	2	2	2	1	2	1	0	6	2	2019-03-14	81	4			1		2	already major amputation	1	1	5		0		0			0
REGGIO CALABRIA	1	2	2	1	1	0	1	1	0	6	2	2019-02-16	85	4			1		2	already major amputation	1	1			0		0			0
REGGIO CALABRIA	2	0	2	2	1	1	1	1	0	6	2	2019-01-23	79	4			1		2	already major amputation	1	1	5		0		0			0
TURIN	1	1	2	1	1	2	1	0	0	4	0	2019-10-07	76	2			1		1	0	1	3	5		0		0		0	1
TURIN	1	1	0	1	1	0	0	0	0	4	0	2019-03-19	70	2			1		1	0	1	1	5		0		0		0	1
TURIN	1	1	0	1	1	0	0	0	0	4	0	2019-05-16	67	2			1		2	0	2	1	5		0		0		0	1
TURIN	1	1	2	1	1	2	1	1	1	5	2	2019-08-02	76	2			1		0	0	0	2	5		0		1	2020-06-08	1	0
TURIN	1	0	0	1	1	0	0	0	0	4	0	2019-10-17	82	2			1		2	0	2	1	5		0		0		0	1
TURIN	2	nd	nd	nd	1	nd	nd	nd	0	4	nd	2019-11-11	92	2			1		2	0	2	1	5		1	2019-12-05	1		6	1
TURIN	2	1	0	0	1	0	0	0	0	4	0	2019-10-31	55	2			1		2	0	2	4	5		0		0		0	1
TURIN	1	2	1	1	1	0	1	0	0	4	0	2019-11-07	62	2			2		1	0	1	2	5		0		0		0	1
TURIN	1	1	0	1	1	0	1	0	0	5	1	2019-03-13	78	2			2		1	0	1	4	5		0		0		0	0
TURIN	1	1	1	1	1	0	1	0	0	4	0	2019-11-28	70	2			2		2	0	2	1	5		0		0		0	1
TURIN	2	0	0	1	1	0	0	0	0	4	0	2019-12-17	79	2			2		2	0	2	1	5		0		0		0	1
TURIN	1	0	1	1	1	0	1	0	0	4	0	2019-11-28	71	2			2		2	0	2	4	5		0		0		0	1
TURIN	1	1	1	1	1	0	1	0	1	4	0	2019-10-14	80	2			1		2	0	2	2	5		0		0		0	1
TURIN	1	1	1	1	1	0	1	0	0	5	1	2019-07-09	62	2			2		2	1	2	1	5		0		0		0	1
TURIN	1	1	1	1	1	0	0	0	0	4	1	2019-09-16	71	2			2		2	0	2	1	5		0		0		0	1
TURIN	1	2	0	1	1	0	0	0	1	4	0	2019-03-31	65	2			1		2	0	2	2	5		0		0		0	1
TURIN	1	1	2	1	1	1	1	0	1	4	0	2019-03-14	85	2			2		1	1	0	2	5		0		0		0	0
TURIN	1	0	0	1	1	1	0	0	0	4	0	2019-03-11	80	2			1		2	0	2	1	5		0		0		0	1
TURIN	1	1	0	0	1	0	0	0	1	4	0	2019-02-05	65	2			2		1	0	1	2	5		0		0		0	1
TURIN	1	0	0	1	1	0	1	0	1	4	0	2019-02-19	72	2			2		1	0	1	2	5		0		0		0	1
TURIN	2	0	0	1	1	0	0	0	0	4	0	2019-04-29	83	2			2		2	0	2	3	5		0		0		0	1
TURIN	1	2	1	1	1	0	0	0	1	4	0	2019-04-23	50	2			2		1	0	1	2			0		0		0	1
TURIN	1	1	0	0	0	0	0	0	0	4	0	2019-05-14	77	2			2		0	0	0	1	5		0		0		0	1
TURIN	2	0	0	1	1	0	1	1	0	4	0	2019-02-21	74	2			2		2	0	2	3	1		0		0		0	1
TURIN	1	0	0	1	1	0	0	1	0	4	0	2019-01-28	59	2			2		0	1	0	1	5		0		0		0	0
TURIN	1	2	0	1	1	0	1	0	0	4	0	2019-05-27	76	2			1		2	0	2	1	5		1	2019-06-15	1		0	1
TURIN	1	2	2	1	1	0	1	1	0	4	2	2019-09-29	77	2			2		0	0	0	1	5		0		0		0	1
TURIN	1	2	1	1	1	0	0	0	0	4	0	2019-10-01	62	1			2		1	0	1	1	5		0		0		0	1
TURIN	2	1	2	1	1	0	1	1	2	4	2	2019-01-24	47	1			2		0	1	0	3	5		1		1	10/12/2020 (escludere)	0	0
TURIN	2	1	2	1	1	0	1	1	0	4	1	2019-07-30	62	1			1		2	0	2	1	5		0		0		0	1
TURIN	1	1	2	1	1	0	1	1	0	4	1	2019-04-30	83	1			1		2	0	2	3	5		0		0		0	1
TURIN	1	1	1	1	1	0	1	1	0	4	1	2019-11-19	82	1			1		1	0	1	1	5		0		0		0	1
TURIN	1	1	0	1	1	1	0	0	0	4	0	2019-01-17	83	1			2		2	0	2	1	5		0		0		0	1
TURIN	1	0	0	1	1	0	1	0	0	4	0	2019-10-09	72	2			2		1	0	1	3	5		0		0		0	1
TURIN	1	1	0	1	1	0	0	0	0	4	0	2019-08-29	71	1			1		1	0	1	1	5		0		0		0	1
TURIN	2	1	0	1	1	0	1	2	0	4	0	2019-02-12	69	1			1		2	0	2	3	5		0		0		0	1
TURIN	1	1	0	1	1	0	1	2	0	4	0	2019-06-25	70	1			1		2	0	2	1	5		0		0		0	1
TURIN	1	2	0	1	1	2	1	2	0	4	0	2019-11-12	74	1			1		2	0	2	1	5		0		0		0	1
TURIN	1	0	0	1	1	0	1	0	0	4	0	2019-11-19	75	1			1		2	0	2	1	5		0		0		0	1
TURIN	1	0	0	0	1	0	0	0	0	4	0	2019-11-21	76	1			1		2	0	2	1	5		0		0		0	1
TURIN	2	1	nd	nd	nd	nd	nd	nd	0	4	0	2019-11-21	78	1			1		1	0	1	1	5		0		0		0	1
TURIN	1	1	0	1	1	2	1	0	0	4	0	2019-08-08	59	1			1		2	0	2	1	5		0		0		0	1
TURIN	1	1	0	1	1	0	1	0	0	4	0	2019-06-04	83	1			1		2	0	2	1	5		0		0		0	1
TURIN	1	1	0	1	1	0	0	0	1	4	0	2019-06-03	73	1			1		2	0	2	2	5		0		0		0	1
TURIN	2	1	0	1	1	0	1	0	1	4	0	2019-02-04	76	1			1		2	0	2	2	5		0		0		0	1
TURIN	1	1	1	1	1	0	1	0	0	4	0	2019-02-12	84	1			1		2	0	2	1	5		0		0		0	1
TURIN	1	0	0	1	1	0	1	0	1	4	1	2018-03-28	59	1			1		2	0	2	2	5		0		0		0	1
TURIN	1	1	1	1	1	1	2	0	0	4	1	2019-04-08	79	1			1		2	0	2	1	5		0		0		0	1
TURIN	1	0	1	1	1	0	1	1	0	4	0	2019-02-28	78	1			1		1	0	1	1	5		0		0		0	1
TURIN	1	1	0	1	1	1	1	0	0	4	1	2019-09-19	72	1			1		2	0	2	1	5		0		1	2020-08-02	1	1
TURIN	1	1	0	0	1	0	2	0	0	4	0	2019-06-11	84	1			1		2	0	2	1			0		0		0	1
TURIN	1	1	1	1	1	0	1	0	0	4	0	2019-10-03	53	1			1		2	0	2	2	5		0		1	2020-09-16	1	1
TURIN	2	1	1	1	1	0	1	0	0	4	0	2019-09-26	58	1			1		1	0	1	1	5		0		0		0	1
TURIN	2	1	1	1	1	0	1	0	0	4	0	2019-01-28	72	1			1		2	0	2	1	5		0		0		0	1
TURIN	2	0	0	1	1	0	1	0	0	4	0	2019-12-12	74	1			1		2	0	2	2	5		0		1	10/03/2021 (escludere)	1	1
TURIN	1	1	0	1	1	0	1	0	0	4	0	2019-07-22	82	2			2		1	0	1	1	5		0		0		0	1
TURIN	1	1	0	1	1	0	1	1	0	4	0	2019-12-24	57	2			2		2	0	2	2	5		0		0		0	1
TURIN	2	0	0	0	1	0	0	0	0	5	1	2019-06-29	85	1			2		2	0	2	1	5		0		0		0	1
TURIN	2	0	0	0	1	0	0	0	0	5	1	2019-01-09	93	1			2		2	0	2	1	5		0		0		0	1
TURIN	2	0	0	1	1	0	0	0	0	4	0	2019-05-06	78	1			2		2	0	2	1	5		0		0		0	1
TURIN	2	0	1	1	1	0	0	0	0	4	0	2019-05-20	82	1			2		2	0	2	1	5		0		1	2020-03-02	1	1
TURIN	1	2	1	1	1	0	1	0	0	5	1	2019-10-22	75	1			2		0	1	0	2	5		0		0		0	1
TURIN	1	2	2	1	1	0	1	1	0	6	2	2020-10-23	64	2			2		0	1	0	2	5		0		0		0	1
TURIN	1	2	0	1	1	0	0	0	0	5	0	2019-05-04	62	2			2		2	0	2	1	5		0		0		0	1
TURIN	1	0	1	1	1	0	0	0	0	5	0	2019-11-26	64	2			2		2	0	2	1	5		0		0		0	1
TURIN	1	2	2	1	1	0	1	1	0	5	0	2019-06-06	58	2			2		2	0	2	2	5		0		0		0	1
TURIN	1	2	0	1	1	0	1	0	0	5	0	2019-12-12	52	2			2		2	0	2	1	5		0		0		0	1
TURIN	1	2	2	1	1	0	1	1	0	5	0	2019-02-13	58	2			2		0	1	0	1	5		0		0		0	1
TURIN	2	2	1	1	1	0	1	1	0	5	1	2019-05-23	72	2			2		2	0	2	2	5		0		0		0	1
TURIN	1	2	0	1	1	0	0	0	0	5	1	2019-06-20	66	2			2		2	0	2	1	5		0		0		0	1
TURIN	2	2	0	1	1	0	1	1	0	5	1	2019-05-10	69	2			2		2	0	2	2	5		0		0		0	1
TURIN	1	2	0	1	1	0	1	1	0	5	1	2019-02-26	80	2			2		2	0	2	2	5		0		0		0	1
TURIN	1	2	0	1	1	0	0	0	0	5	1	2019-02-11	62	2			2		2	0	2	1	5		0		0		0	1
TURIN	1	1	1	1	1	0	1	0	0	5	1	2019-01-10	83	2			1		1	1	0	2	5		0		0		0	1
TURIN	1	1	0	0	1	0	1	0	0	5	1	2019-05-30	83	2			1		1	1	0	2	5		0		0		0	1
TURIN	2	2	1	1	1	1	1	2	0	6	1	2019-11-05	68	2			1		1	1	0	3	5		0		0		0	1
TURIN	2	0	2	1	1	1	1	2	0	6	2	2019-11-26	86	2			1		2	0	2	3	5		0		0		0	1
TURIN	1	1	0	1	1	1	0	0	0	6	2	2019-12-09	85	2			1		1	1	0	1	5		0		0		0	1
TURIN	2	1	1	1	1	0	1	0	0	6	2	2019-08-06	87	2			1		1	1	0	3	5		0		0		0	0
TURIN	1	1	1	1	0	0	0	0	0	6	2	2019-07-30	59	2			1		1	0	1	1	5		0		0		0	1
TURIN	1	1	1	1	1	0	0	0	0	6	1	2019-04-30	73	2			1		0	0	0	1	5		0		0		0	1
TURIN	1	1	1	1	1	0	1	1	0	4	1	2019-04-29	73	1			1		0	1	0	2	5		0		0		0	1
TURIN	1	1	0	1	1	0	1	1	0	5	1	1919-10-24	73	2			2		1	0	1	1	5		0		0		0	1
TURIN	2	0	1	1	1	0	1	0	0	4	nd	2019-11-05	76	2			2		0	0	0	2	5		0		0		0	1
TURIN	2	0	1	1	1	0	0	0	0	4	nd	2019-06-18	100	2			1		0	0	0	1	5		0		1	2019-12-18	0	1
TURIN	2	1	0	1	1	0	0	1	0	4	2	2019-04-04	75	2			1		0	1	0	1	5		0		1	2020-03-20	1	1
TURIN	2	0	0	0	1	0	0	0	0	4	2	2019-02-08	72	2			2		1	0	1	1	5		0		0		0	1
TURIN	1	1	1	1	1	0	1	1	0	5	2	2019-04-09	51	2			2		0	1	0	1	5		0		0		0	1
TURIN	2	0	0	1	1	0	1	0	0	4	nd	2019-11-12	84	2			2		1	0	1	1	5		0		0		0	1
TURIN	1	nd	nd	nd	nd	nd	nd	nd	0	5	nd	2019-06-20	76	2			1		1	0	1	nd			0		0		0	1
TURIN	1	0	1	1	1	0	1	0	0	5	1	2019-12-29	79	2			1		1	0	1	2	5		0		0		0	1
TURIN	1	1	1	1	1	0	1	0	0	5	1	2019-09-10	71	2			1		0	1	0	2	5		0		0		0	0
PISA	1	1	1	0	1	0	0	2	0	4	0	2019-08-01	93	1			2		2	0	2				0		0			1
PISA	2	0	0	0	0	1	0	0	0	4	0	2019-08-01	93	1			2		1	0	1				0		0			1
PISA	1	2	0	0	1	0	0	0	0	4	0	2019-09-01	56	1			2		2	0	2				0		0			1
PISA	2	0	0	0	1	0	0	0	0	4	0	2019-10-01	90	1			2		2	0	2				0		0			1
PISA	1	0	1	0	1	1	0	0	0	4	2	2019-10-01	62	1	2		2		2	0	2				0		0			1
PISA	2	0	0	0	0	0	0	0	0	4	0	2019-10-01	91	1			2		2	0	2				0		0			1
PISA	1	1	1	0	1	0	0	0	0	4	0	1/16/19	78	1			2		2	0	0				0		0			0
PISA	1	0	1	0	1	0	1	0	0	4	0	1/17/19	79	3			2		2	1	2				0		0			1
PISA	1	1	0	0	1	0	0	2	0	4	0	1/23/19	80	1			2		2	0	2				0		0			1
PISA	1	2	0	0	0	0	0	2	0	4	0	1/24/19	69	3			2		2	0	2				0		0			1
PISA	1	0	0	0	1	2	2	0	0	5	2	1/25/19	73	3			2		2	0	0				0		1	2019-05-22		0
PISA	1	1	1	0	0	1	0	2	0	4	0	1/20/19	86	3			2		2	0	2				0		0			1
PISA	1	1	0	0	1	0	0	0	0	4	0	1/31/19	75	1			2		2	0	2				0		0			1
PISA	2	0	1	0	1	1	2	2	0	4	2	2019-04-01	76	3			2		2	0	2				0		0			1
PISA	2	0	0	0	1	1	0	0	0	4	2	2019-05-02	81	1			2		2	0	2				0		0			1
PISA	1	1	1	1	1	0	0	0	0	4	2	2019-08-02	71	3			2		2	1	0				0		0			0
PISA	2	0	1	0	1	1	2	0	0	4	0	2/19/19	90	1			2		2	0	2				0		0			1
PISA	1	2	1	0	1	0	0	0	0	4	0	2/19/19	67	1			2		2	0	2				0		0
PISA	1	1	1	0	1	2	2	0	0	6	2	2/20/19	72	3			2		2	0	2				1	2/29/19	1			1
PISA	1	2	1	0	1	0	0	0	0	4	0	2/21/19	67	1			2		2	0	2				0		0			1
PISA	1	1	0	1	1	0	0	2	0	4	0	2/21/19	77	1	2		2		2	0	2				0		0			1
PISA	1	0	1	0	1	0	1	0	0	4	0	2/22/19	86	1			2		2	0	2				0		1	2/22/19	1	1
PISA	2	0	1	0	1	1	2	0	0	5	2	2/26/19	82	1			2		1	0	1				0		0			1
PISA	1	1	1	1	1	0	0	0	0	4	2	2/27/19	71	3			2		2	0	2				0		0			1
PISA	1	0	0	0	0	0	0	2	0	5	1	2019-01-03	63	1			2		2	0	2				0		0			1
PISA	1	1	0	0	1	1	0	2	0	5	0	2019-01-03	81	1			2		2	0	2				0		0			1
PISA	2	0	1	0	1	0	0	0	0	4	2	2019-06-02	80	3			2		2	0	0				0		0			0
PISA	1	0	1	0	1	0	2	2	0	4	0	2019-06-02	82	1			2		2	0	2				0		0			1
PISA	2	1	1	0	1	0	1	2	0	4	0	2019-12-03	84	1			2		2	0	2				0		1	2020-06-07	1	1
PISA	2	0	1	1	1	1	0	0	0	4	0	3/18/19	80	1			2		2	0	2				0		0			1
PISA	1	2	0	0	1	1	0	2	0	4	0	3/21/19	78	3			2		2	0	2				0		0			1
PISA	1	0	0	0	1	1	0	0	0	4	0	3/22/19	71	3			2		2	0	2				0		0			1
PISA	1	0	0	0	1	0	2	0	0	5	2	3/26/19	100	1			2		2	0	0				0		0			0
PISA	1	2	1	0	1	0	0	2	0	5	1	3/28/19	57	3			2		2	0	2				0		0			1
PISA	1	0	0	0	1	0	0	0	0	4	0	2019-04-04	69	3			2		2	0	2				0		0			1
PISA	1	0	0	0	1	2	2	0	0	5	1	2019-11-04	72	3			2		2	1	0				0		0			0
PISA	2	0	0	1	1	0	0	2	0	5	1	4/24/19	82	3			2		2	0	2				0		0			1
PISA	2	0	1	0	1	1	1	0	0	4	1	4/26/19	90	3			2		2	0	0				0		1	8/13/19	1	0
PISA	1	0	1	0	1	1	1	0	0	4	0	4/29/19	76	1			2		2	0	2				0		0			1
PISA	1	0	1	0	1	0	0	0	0	4	1	2019-06-05	77	3			2		2	0	0				0		0			0
PISA	1	1	0	0	1	1	0	2	0	5	2	5/13/19	79	3			2		2	1	0				1	5/16/19	1			0
PISA	1	0	1	0	1	0	0	0	0	4	1	5/14/19	82	3			2		2	0	1				0		0			0
PISA	2	2	1	1	1	0	1	2	0	4	0	5/21/19	77	3			1		2	0	1				0		0			1
PISA	1	2	1	0	1	0	0	2	0	4	0	5/23/19	70	1			2		2	0	2				0		0			1
PISA	1	0	1	0	1	1	2	0	0	4	1	5/27/19	86	1			2		2	0	2				0		0			1
PISA	1	1	1	0	1	1	2	2	0	4	0	5/30/19	73	3			2		2	0	2				0		0			1
PISA	1	0	0	0	1	2	2	0	0	4	1	2019-03-06	71	3			2		2	0	2				0		0			1
PISA	1	2	1	0	1	0	0	0	0	4	0	2019-11-06	66	3			1		2	0	1				0		0			1
PISA	2	0	0	0	1	0	0	0	0	4	0	2019-08-06	85	3			1		2	0	2				0		0			1
PISA	2	1	0	0	1	1	0	2	0	4	1	6/14/19	75	1			2		2	0	2				0		0			1
PISA	1	1	1	0	1	0	0	0	0	4	0	6/20/19	75	3			2		2	0	2				0		0			1
PISA	2	1	1	1	1	1	2	0	0	5	1	6/24/19	81	1			2		2	0	2				0		0			1
PISA	1	1	1	0	1	1	2	0	0	4	0	6/24/19	72	3			2		2	0	2				0		0			1
PISA	1	1	1	0	1	1	2	0	0	4	1	6/25/19	90	1			2		2	0	2				0		0			1
PISA	1	2	1	0	1	2	1	2	0	4	0	6/26/19	61	3			1		2	0	1				0		0			1
PISA	1	0	1	0	1	1	1	0	0	4	0	7/26/19	82	1			2		2	0	2				0		0			1
PISA	1	1	0	1	1	0	0	2	0	4	0	7/29/19	70	3			2		2	0	2				0		0			1
PISA	1	1	1	0	1	2	1	0	0	5	2	2019-01-08	76	3			2		2	0	2				0		1	2019-08-17	3	1
PISA	1	2	1	1	1	1	2	0	0	4	0	2019-09-08	69	1			2		2	0	2				0		0			1
PISA	2	1	1	1	1	1	2	2	0	4	1	2019-09-08	74	1			2		2	0	2				0		0			1
PISA	1	0	1	0	1	1	0	0	0	4	0	2019-12-08	89	3			2		2	0	2				0		1	2020-06-04	3	1
PISA	1	1	0	1	1	0	1	2	0	4	0	8/19/19	70	1	2		2		2	0	2				0		0			1
PISA	2	0	1	0	1	0	2	0	0	6	1	8/23/19	76	3			2		2	1	2				0		1	2/27/20	1	1
PISA	2	1	0	0	1	1	2	2	0	6	2	8/27/19	81	1	2		2		2	0	2				1	9/21/19	1		6	1
PISA	1	0	0	0	1	1	2	0	0	5	1	2019-10-09	91	1			1		2	0	2				0		1	19/105/2020	6	1
PISA	1	0	0	0	1	1	0	0	0	4	0	2019-11-09	90	1			2		2	0	2				0		1	2020-10-24	6	1
PISA	1	0	0	0	1	1	1	0	0	4	0	9/17/19	84	3			2		2	0	2				0		0			1
PISA	1	1	1	0	1	0	2	0	0	5	1	9/20/19	72	1	2		1		2	0	2				0		1	8/30/20	6	1
PISA	1	1	1	1	1	1	1	0	0	4	0	9/30/19	70	1	2		2		2	0	2				0		0			1
PISA	1	1	1	1	1	1	0	0	0	5	1	2019-02-10	39	3			2		2	0	2				0		0			1
PISA	1	1	1	0	1	1	1	0	0	4	0	10/21/19	80	1	2		2		2	0	2				0		0			1
PISA	1	0	0	0	1	0	0	0	0	4	0	11/13/19	70	3			2		2	0	0				0		0			1
PISA	1	1	0	0	1	1	2	0	0	4	1	11/14/19	72	3			2		2	0	2				0		0			1
PISA	2	0	0	0	0	1	0	0	0	4	0	6/21/19	90	1			2		2	0	2				0		0			1
PISA	1	2	1	0	1	1	0	2	0	4	1	6/21/19	70	1			2		2	0	2				0		0			1
PISA	1	2	0	0	1	1	2	2	0	4	0	11/21/19	71	1			2		2	0	2				0		0			1
PISA	2	0	1	1	1	1	0	0	0	4	0	11/22/19	76	1	2		2		2	0	2				0		0			1
PISA	1	1	1	1	1	0	1	0	0	4	0	11/22/19	79	1			2		2	0	2				0		0			1
PISA	1	2	0	1	1	1	0	2	0	4	1	2019-10-12	73	3			2		2	0	2				0		0			1
PISA	2	0	0	1	1	1	0	2	0	4	1	2019-06-12	82	1			1		2	0	2				0		0			1
PISA	1	1	1	0	1	1	2	2	0	4	0	2019-11-12	81	1			2		2	0	2				0		1	2020-04-04	3 (Covid)	1
PISA	1	2	0	0	1	1	0	2	0	4	0	12/17/19	73	3			2		2	0	2				0		0			1
PISA	1	1	0	0	1	1	2	2	0	5	1	12/30/19	88	3			2		2	1	2				0		1	05/24/20	3	1
PISA	2	1	1	0	1	1	1	2	0	4	0	2019-02-01	72	3			2		2	0	1				0		0			1
CAMPOBASSO GEMELLI	1	1	1	1	1	0	1	2	0	5	2	2019-01-08	65	1			1	2	2	1	2	2	5		0	0	1	03/03/2020 (escludere)	1	1
CAMPOBASSO GEMELLI	1	2	1	1	1	0	0	1	0	5	1	2019-01-08	63	1			2		2	0	2	2	5		0	0	0			1
CAMPOBASSO GEMELLI	2	0	1	1	1	0	0	0	0	4	0	2019-01-09	79	2	1		1	2	2	0	2	2	5		0	0	0			1
CAMPOBASSO GEMELLI	1	2	0	1	1	0	2	1	0	4	0	2019-01-15	61	1			2		1	0	1	2	5		0	0	0			1
CAMPOBASSO GEMELLI	1	2	1	1	1	0	1	1	0	4	0	2019-01-22	78	1			1		1	0	2	2	5		0	0	0			1
CAMPOBASSO GEMELLI	1	1	0	1	1	1	1	1	0	4	0	2019-01-23	85	1			2		1	0	2	2	5		0	0	0			1
CAMPOBASSO GEMELLI	1	0	1	1	1	1	2	1	0	5	0	2019-01-23	82	5			2		2	0	2	2	5		0	0	1	02/02/2020 (includere)	1	1
CAMPOBASSO GEMELLI	1	2	1	1	1	0	0	1	0	5	0	2019-01-23	78	5			2		1	0	2	2	5		0	0	0			1
CAMPOBASSO GEMELLI	1	2	2	1	1	1	1	2	0	6	2	2019-01-25	56	4			2		0	already major amputation	2	4	5		0	0	0			0
CAMPOBASSO GEMELLI	1	1	1	1	1	0	1	1	0	4	0	2019-01-29	90	1			1	2	1	0	1	2	5		0	0	0			1
CAMPOBASSO GEMELLI	1	1	1	1	1	1	1	1	1	5	1	2019-02-04	77	1			1		2	0	1	4	5		0	0	1	04/04/2020 (escludere)	6	1
CAMPOBASSO GEMELLI	1	2	0	1	1	0	0	1	0	5	0	2019-02-05	74	1			2		1	0	1	2	5		0	0	0			1
CAMPOBASSO GEMELLI	1	1	1	1	1	0	2	1	0	5	0	2019-02-12	72	1			2		2	0	2	2	5		0	0	0			1
CAMPOBASSO GEMELLI	1	1	1	1	1	0	0	1	0	6	2	2019-02-19	79	1			1		2	0	2	2	5		0	0	0			1
CAMPOBASSO GEMELLI	1	1	1	1	1	0	2	1	0	5	2	2019-02-26	80	1			1	2	2	1	2	2	5		0	0	0			1
CAMPOBASSO GEMELLI	1	1	1	1	1	2	1	1	0	5	1	2019-03-05	87	1			1		1	0	2	2	5		0	0	0			1
CAMPOBASSO GEMELLI	2	2	1	1	1	0	1	1	0	4	0	2019-03-12	66	1			1		2	0	1	2	5		0	0	0			1
CAMPOBASSO GEMELLI	2	2	1	1	1	0	0	1	0	5	0	2019-03-12	61	1			1		2	0	2	2	5		0	0	0			1
CAMPOBASSO GEMELLI	1	2	1	1	1	0	0	1	0	5	0	2019-03-19	76	1			2		2	1	2	2	5		0	0	0			1
CAMPOBASSO GEMELLI	1	2	1	1	1	2	1	1	0	6	1	2019-03-22	63	5			2		2	0	2	2	5		0	0	0			1
CAMPOBASSO GEMELLI	1	1	1	1	1	0	1	1	0	5	1	2019-03-26	89	1			1		2	1	2	2	5		0	0	0			1
CAMPOBASSO GEMELLI	1	1	0	1	1	0	0	1	0	5	1	2019-03-26	81	1			2		2	0	2	2	5		0	0	0			1
CAMPOBASSO GEMELLI	2	0	1	1	1	0	0	1	0	5	1	2019-04-02	85	1			2		2	0	1	2	5		0	0	0			1
CAMPOBASSO GEMELLI	1	1	1	1	1	0	0	1	0	6	2	2019-04-02	79	1			1		1	1	0	2	5		0	0	1	2020-02-01	1	0
CAMPOBASSO GEMELLI	2	0	1	1	1	0	0	1	2	5	0	2019-04-08	80	1			1	2	2	0	2	2	5		0	0	0			1
CAMPOBASSO GEMELLI	1	1	1	1	1	0	1	1	0	6	2	2019-04-09	70	1			1	2	2	0	2	2	5		0	0	0			1
CAMPOBASSO GEMELLI	1	2	1	1	1	0	1	1	1	4	0	2019-04-09	80	1			1		2	0	2	2	5		0	0	0			1
CAMPOBASSO GEMELLI	2	0	1	1	1	0	2	1	0	5	1	2019-04-30	82	1			1	2	2	0	2	2	5		0	0	0			1
CAMPOBASSO GEMELLI	1	1	0	1	1	0	2	1	0	4	0	2019-04-30	78	1			1	2	2	0	2	2	5		0	0	0			1
CAMPOBASSO GEMELLI	2	0	1	1	1	0	2	0	0	5	1	2019-05-07	91	1			1		1	0	1	1			0	0	0			1
CAMPOBASSO GEMELLI	2	1	1	1	1	0	0	1	0	4	0	2019-05-13	85	1			1	2	2	0	1	2	5		0	0	0			1
CAMPOBASSO GEMELLI	1	0	1	1	1	0	0	1	0	5	1	2019-05-14	74	5			1	2	2	1	2	4	5		0	0	0			1
CAMPOBASSO GEMELLI	1	1	1	1	1	0	0	1	0	5	0	2019-05-20	84	1			2		2	0	2	4	5		0	0	0			1
CAMPOBASSO GEMELLI	2	2	1	1	1	0	0	1	0	5	0	2019-05-20	78	1			1	2	2	0	2	2	5		0	0	0			1
CAMPOBASSO GEMELLI	1	1	1	1	1	1	2	1	0	6	2	2019-05-24	71	4			1		2	already major amputation	2	1	5		0	0	0			0
CAMPOBASSO GEMELLI	2	0	1	1	1	0	2	1	0	5	1	2019-05-27	77	1			2		2	0	2	2	5		0	0	0			1
CAMPOBASSO GEMELLI	1	1	1	1	1	0	0	1	0	4	0	2019-05-27	71	1			1	2	2	0	2	2	5		0	0	0			1
CAMPOBASSO GEMELLI	1	1	1	1	1	1	0	1	0	5	0	2019-06-03	69	1			1		2	0	2	2	5		0	0	0			1
CAMPOBASSO GEMELLI	1	0	1	1	1	1	1	0	0	4	0	2019-06-03	82	1			1		2	0	2	2	5		0	0	0			1
CAMPOBASSO GEMELLI	1	2	1	1	1	0	0	1	0	4	0	2019-06-10	79	1			1		2	0	2	2	5		0	0	0			1
CAMPOBASSO GEMELLI	1	2	1	1	1	0	0	1	0	5	1	2019-06-10	78	1			1	2	1	0	2	2	5		0	0	0			1
CAMPOBASSO GEMELLI	2	0	1	1	1	0	0	1	0	5	1	2019-06-17	80	5			1	2	2	0	1	1	5		0	0	0			1
CAMPOBASSO GEMELLI	2	1	1	1	1	1	1	1	0	5	0	2019-06-24	76	1			1	2	2	0	1	2	5		0	0	0			1
CAMPOBASSO GEMELLI	1	2	1	1	1	0	0	1	0	5	0	2019-06-30	78	1			1	2	2	0	1	2	5		0	0	0			1
CAMPOBASSO GEMELLI	1	2	1	1	1	0	0	1	0	6	0	2019-07-15	33	5			1	2	2	0	1	2	5		0	0	0			1
CAMPOBASSO GEMELLI	2	1	1	1	1	0	0	1	2	4	0	2019-07-23	66	1			1		2	0	2	2	5		0	0	0			1
CAMPOBASSO GEMELLI	1	1	1	1	1	0	0	1	0	4	0	2019-07-23	82	1			2		2	0	1	2	5		0	0	0			1
CAMPOBASSO GEMELLI	1	1	1	1	1	0	0	1	0	5	1	2019-07-23	76	1			1	2	2	0	2	2	5		0	0	0			1
CAMPOBASSO GEMELLI	1	2	1	1	1	0	0	1	0	5	2	2019-07-22	75	1			1	2	2	0	2	2	5		0	0	0			1
CAMPOBASSO GEMELLI	1	1	1	1	1	1	1	1	0	5	1	2019-07-29	85	1			1	2	2	0	2	2	5		0	0	0			1
CAMPOBASSO GEMELLI	1	0	1	1	1	1	0	1	0	5	0	2019-08-05	83	1			1		2	0	2	2	5		0	0	0			1
CAMPOBASSO GEMELLI	1	1	1	1	1	0	0	1	0	5	1	2019-08-06	88	1			2		2	0	2	2	5		0	0	0			1
CAMPOBASSO GEMELLI	1	1	1	1	1	1	1	1	0	5	1	2019-08-19	80	2			1		2	0	2	2	5		0	0	1	2020-06-04	4	1
CAMPOBASSO GEMELLI	2	0	0	1	1	0	1	0	0	5	1	2019-08-20	68	1			2		2	0	2	2	5		0	0	0			1
CAMPOBASSO GEMELLI	1	1	1	1	1	0	2	1	0	5	0	2019-08-20	66	1			2		2	0	0	2	5		0	0	0			1
CAMPOBASSO GEMELLI	1	1	1	1	1	0	1	1	0	4	0	2019-08-27	78	1			2		2	0	1	4	5		0	0	0			1
CAMPOBASSO GEMELLI	1	2	0	1	1	1	2	1	0	5	0	2029-08-29	72	1			1		2	0	2	2	5		0	0	0			1
CAMPOBASSO GEMELLI	1	1	1	1	1	1	2	1	0	5	1	2019-08-29	78	1			1	2	2	0	2	4	5		0	0	0			1
CAMPOBASSO GEMELLI	1	1	2	1	1	1	2	1	0	5	1	2019-09-03	77	1			1		2	0	2	2	5		0	0	0			1
CAMPOBASSO GEMELLI	2	0	1	1	1	1	1	0	0	6	0	2019-09-24	80	2			2		2	0	2	4	5		0	0	1	2020-09-01	1	1
CAMPOBASSO GEMELLI	2	0	1	1	1	0	1	0	0	5	1	2019-10-01	88	1			1	2	2	0	2	2	5		0	0	0			1
CAMPOBASSO GEMELLI	1	2	0	1	1	0	1	1	0	4	0	2019-10-01	70	1			1		2	0	2	2	5		0	0	0			1
CAMPOBASSO GEMELLI	1	1	1	1	1	0	0	1	0	5	0	2019-10-15	88	1			1		2	0	1	1	5		0	0	0			1
CAMPOBASSO GEMELLI	2	0	2	1	1	0	0	1	0	4	0	2019-10-22	81	1			1		2	0	1	1	5		0	0	0			1
CAMPOBASSO GEMELLI	1	2	2	1	1	0	0	1	0	5	2	2019-10-22	68	1			2		2	0	0	2	5		0	0	0			1
CAMPOBASSO GEMELLI	2	0	0	1	1	0	0	0	1	5	1	2019-11-05	81	1			2		2	0	1	2	5		0	0	0			1
CAMPOBASSO GEMELLI	1	1	0	1	1	1	0	1	0	5	0	2019-11-05	65	1			2		2	0	2	2	5		0	0	0			1
CAMPOBASSO GEMELLI	1	2	0	1	1	0	0	1	0	5	1	2019-11-12	72	2	1		1		2	0	2	2	5		0	0	0			1
CAMPOBASSO GEMELLI	1	1	2	1	1	1	1	1	0	6	2	2019-11-22	79	4			1		2	already major amputation	2	1	5		0	0	0			0
CAMPOBASSO GEMELLI	1	2	1	1	1	1	0	1	0	5	0	2019-11-26	69	2	1		1		2	0	2	2	5		0	0	0			1
CAMPOBASSO GEMELLI	1	1	2	1	1	0	0	1	0	5	2	2019-12-02	86	1			1	2	2	0	2	2	5		0	0	0			1
CAMPOBASSO GEMELLI	2	2	0	1	1	0	0	1	0	5	0	2019-12-02	68	1			1	2	2	0	1	2	5		0	0	0			1
CAMPOBASSO GEMELLI	2	1	1	1	1	0	2	1	0	4	0	2019-12-12	83	5			1	2	2	0	0	1	5		0	0	0			1
CAMPOBASSO GEMELLI	1	1	0	1	1	1	0	1	0	5	0	2019-12-12	65	1			2		2	0	1	2	5		0	0	0			1
CAMPOBASSO GEMELLI	1	1	2	1	1	0	0	1	0	5	1	2019-12-17	61	1			1	2	2	0	2	2	5		0	0	0			1
CAMPOBASSO GEMELLI	1	1	1	1	1	2	1	1	0	5	0	2019-12-17	68	1			1		2	0	2	2	5		0	0	0			1
CAMPOBASSO GEMELLI	2	1	2	1	1	1	1	1	0	5	1	2019-12-17	63	1			1		2	0	2	2	5		0	0	0			1
CAMPOBASSO GEMELLI	2	2	0	1	1	0	0	1	0	4	0	2019-12-22	57	1			1	2	2	0	2	2	5		0	0	0			1
CAMPOBASSO GEMELLI	1	2	0	1	1	0	0	1	0	5	1	2019-12-23	39	5			1	2	2	0	1	1	5		0	0	0			1
FEDERICO II NAPLES	1	1	2	1	1	0	0	0	0	5	1	2019-01-10	73	1			2		2	0	2	2			0		0			1
FEDERICO II NAPLES	1	1	1	1	1	0	0	0	0	4	0	2019-01-11	69	1	2		1		1	0	1	3			0		0			1
FEDERICO II NAPLES	2	2	1	1	1	1	0	2	0	4	0	2019-01-11	62	1			1		2	0	2	2			0		0			1
FEDERICO II NAPLES	2	1	2	1	1	0	1	1	0	4	0	2019-01-14	71	1			1		2	0	2	2			0		0			1
FEDERICO II NAPLES	1	2	1	1	1	0	1	1	0	4	0	2019-01-25	59	2			1		2	0	2	4			0		0			1
FEDERICO II NAPLES	1	1	2	1	1	0	0	0	0	5	1	2019-01-28	77	2			1		2	0	2	2			0		0			1
FEDERICO II NAPLES	1	2	1	1	1	0	0	0	0	4	0	2019-01-28	60	2			1		2	0	2	4			0		0			1
FEDERICO II NAPLES	1	2	1	0	1	0	0	0	0	4	0	2019-02-06	73	1			1		2	0	2	2			0		0			1
FEDERICO II NAPLES	1	2	0	1	1	2	0	0	0	6	2	2019-02-08	66	4			2		2	already major amputation	2	1			0		1	2019-09-25	1	0
FEDERICO II NAPLES	2	2	0	1	1	0	2	2	0	5	1	2019-02-11	69	1			1		1	0	0	2			0		0			0
FEDERICO II NAPLES	1	2	1	1	1	1	2	2	0	5	1	2019-02-15	69	1			2		2	0	1	2			0		0			1
FEDERICO II NAPLES	1	1	0	1	1	1	0	0	0	4	0	2019-02-22	73	1			1		2	0	2	2			0		0			1
FEDERICO II NAPLES	1	0	1	1	1	0	0	0	0	5	1	2019-02-27	78	1			1		2	1	2	2			0		0			1
FEDERICO II NAPLES	1	1	0	1	1	0	1	1	0	4	0	2019-03-18	72	1			1		2	0	2	2			0		0			1
FEDERICO II NAPLES	2	1	2	1	1	0	2	0	0	6	2	2019-03-22	70	4			1		2	already major amputation	2	2			0		0			0
FEDERICO II NAPLES	1	2	1	1	1	0	1	1	0	4	0	2019-03-29	55	1			1		2	0	2	2			0		0			1
FEDERICO II NAPLES	2	2	1	1	1	0	0	0	0	4	0	2019-03-29	51	1			1		2	0	2	2			0		0			1
FEDERICO II NAPLES	1	1	0	0	2	0	0	0	0	4	0	2019-04-01	58	2			1		2	0	2	2	5		0		0			1
FEDERICO II NAPLES	1	0	0	1	1	0	0	0	0	4	0	2019-04-08	69	3			2		2	0	2	2			0		0			1
FEDERICO II NAPLES	1	2	1	1	1	0	1	1	0	4	0	2019-04-10	68	1			2		2	0	2	2			0		0			1
FEDERICO II NAPLES	1	2	1	1	1	0	0	2	0	4	0	2019-04-26	82	1			1		2	0	2	2			0		0			1
FEDERICO II NAPLES	1	2	1	1	1	0	0	0	0	4	0	2019-04-30	53	1			1		2	0	2	1			0		0			1
FEDERICO II NAPLES	1	2	0	1	0	0	0	1	0	5	1	2019-05-07	66	2			1		1	0	2	3			0		1	2019-08-19	1	0
FEDERICO II NAPLES	1	1	0	1	1	1	0	2	0	4	0	2019-05-07	78	1			1		2	0	2	2			0		0			1
FEDERICO II NAPLES	1	1	0	0	1	0	0	2	0	4	0	2019-05-10	60	2			1		2	0	2	2			0		0			1
FEDERICO II NAPLES	1	1	1	1	0	0	0	0	0	4	0	2019-05-17	77	1			1		2	0	2	4			0		0			1
FEDERICO II NAPLES	1	2	1	1	1	0	1	0	0	4	0	2019-05-17	60	1			1		2	0	2	1			0		0			1
FEDERICO II NAPLES	1	1	2	1	1	0	1	0	0	6	2	2019-05-24	66	4			1		2	already major amputation	2	1			0		0			0
FEDERICO II NAPLES	1	1	0	0	1	0	0	0	0	4	0	2019-06-13	68	1			2		2	0	2	1			0		0			1
FEDERICO II NAPLES	1	1	1	1	1	1	1	1	0	5	1	2019-06-14	70	1			1		1	0	1	2			0		0			1
FEDERICO II NAPLES	1	2	0	1	1	0	0	0	0	4	0	2019-06-17	64	1			1		0	0	2	1			0		0			1
FEDERICO II NAPLES	1	1	2	1	1	2	0	1	0	6	2	2019-06-21	69	4			2		0	already major amputation	0	2			0		1	2019-11-06	1	0
FEDERICO II NAPLES	2	0	0	0	1	1	0	0	0	4	0	2019-06-24	73	1			1		2	0	2	2			0		0			1
FEDERICO II NAPLES	2	2	0	0	0	0	0	0	0	4	0	2019-06-24	52	1			1		2	0	2	2			0		0			1
FEDERICO II NAPLES	1	0	2	0	0	2	0	0	0	5	2	2019-07-01	41	3			2		1	1	2	4			0		1	2020-05-12	3	0
FEDERICO II NAPLES	1	0	2	1	2	0	0	0	0	5	1	2019-07-10	82	1			2		2	0	2	2			0		0			1
FEDERICO II NAPLES	2	0	0	0	1	0	0	0	0	5	1	2019-07-10	68	1			1		2	0	2	2			0		0			1
FEDERICO II NAPLES	1	2	0	1	1	0	0	2	0	4	0	2019-07-12	56	1			2		2	0	2	2			0		0			1
FEDERICO II NAPLES	1	0	1	1	1	0	0	2	0	4	0	2019-07-23	63	1			1		2	0	2	2			0		0			1
FEDERICO II NAPLES	1	2	1	1	1	0	1	1	0	5	1	2019-07-28	70	1			2		2	1	2	2			0		0			1
FEDERICO II NAPLES	1	0	2	1	1	2	2	0	0	4	0	2019-08-30	64	1			2		2	0	2	2			0		0			1
FEDERICO II NAPLES	1	2	0	1	1	0	0	0	0	4	0	2019-08-30	74	1			1		2	0	2	2			0		0			1
FEDERICO II NAPLES	1	1	0	0	1	0	0	0	0	4	0	2019-09-11	52	1			2		2	0	2	2			0		0			1
FEDERICO II NAPLES	2	2	0	0	1	0	2	2	0	4	0	2019-09-13	64	1	2		1		2	0	2	4			0		0			1
FEDERICO II NAPLES	1	1	2	1	1	0	0	0	0	4	0	2019-09-14	67	1			1		2	0	2	2			0		0			1
FEDERICO II NAPLES	2	2	0	2	1	0	0	1	0	4	0	2019-09-25	62	1			1		2	0	2	2			0		0			1
FEDERICO II NAPLES	2	2	0	1	0	0	0	0	0	4	0	2019-09-30	67	1			1		2	0	2	2			0		0			1
FEDERICO II NAPLES	1	1	2	0	1	0	0	0	0	4	0	2019-10-02	51	1			1		2	0	2	2			0		0			1
FEDERICO II NAPLES	1	1	1	1	1	1	0	1	0	4	0	2019-10-04	73	1			1		1	1	1	2			0		0			1
FEDERICO II NAPLES	1	0	1	1	1	0	0	2	0	4	0	2019-10-09	65	1			1		2	0	2	2			0		0			1
FEDERICO II NAPLES	1	2	2	1	1	0	1	0	0	5	0	2019-10-16	72	3			2		2	0	2	2			0		0			1
FEDERICO II NAPLES	1	2	0	0	0	0	0	0	0	4	0	2019-10-21	45	1			1		2	0	2	2			0		0			1
FEDERICO II NAPLES	1	2	0	1	1	0	0	2	0	4	0	2019-10-24	75	1			1		1	0	1	1			0		0			1
FEDERICO II NAPLES	1	1	0	1	1	0	1	0	0	4	0	2019-11-05	60	1			1		2	0	2	2			0		0			1
FEDERICO II NAPLES	1	1	0	1	1	0	0	0	0	4	0	2019-11-06	63	1			1		2	0	2	2			0		0			1
FEDERICO II NAPLES	1	2	1	1	1	0	1	2	0	4	0	2019-11-20	64	1			1		2	0	2	2			0		0			1
FEDERICO II NAPLES	1	2	2	1	0	0	0	2	0	4	0	2019-11-20	71	1	2		1		0	0	2	3			0		0			1
FEDERICO II NAPLES	1	2	0	0	0	0	0	2	0	4	0	2019-11-21	78	1			1		2	0	2	2			0		0			1
FEDERICO II NAPLES	2	0	1	1	0	0	0	2	0	4	0	2019-11-27	62	1			1		2	0	2	2			0		0			1
FEDERICO II NAPLES	1	1	0	1	1	0	0	0	0	5	2	2019-11-28	80	1			1		1	0	1	2			0		1	2020-04-16	5	1
FEDERICO II NAPLES	1	2	0	0	1	0	0	2	0	4	0	2019-12-05	56	1			1		2	0	2	2			0		0			1
FEDERICO II NAPLES	1	2	0	1	1	0	1	0	0	4	0	2019-12-09	62	1			1		2	0	2	2			0		0			1
FEDERICO II NAPLES	1	2	0	1	1	0	0	0	0	4	0	2019-12-12	66	1			2		2	0	2	2			0		0			1
CASTELVOLTURNO (CE) PINETA GRANDE & SANATRIX NAPLES	1	2	1	1	1	0	1	1	0	4	0	2019-12-17	68	5			2		2	0	2	2			0		0			1
CASTELVOLTURNO (CE) PINETA GRANDE & SANATRIX NAPLES	2	0	1	0	0	0	0	0	0	5	2	2019-12-12	26	4			2		2	already major amputation	1	3			0		0			0
CASTELVOLTURNO (CE) PINETA GRANDE & SANATRIX NAPLES	2	1	1	1	1	0	0	2	0	5	1	2019-12-12	79	5			2		2	1	2	2			0		0			1
CASTELVOLTURNO (CE) PINETA GRANDE & SANATRIX NAPLES	1	2	2	1	1	1	2	0	1	4	0	2019-12-10	58	1	2		1		2	0	2	2			0		0			1
CASTELVOLTURNO (CE) PINETA GRANDE & SANATRIX NAPLES	1	0	0	0	1	2	1	0	0	5	1	2019-11-28	56	1			2		2	1	1	2			0		1	2020-01-26	5	1
CASTELVOLTURNO (CE) PINETA GRANDE & SANATRIX NAPLES	1	1	1	1	1	0	0	0	0	5	2	2019-11-22	70	1			2		0	0	2	4			0		0			1
CASTELVOLTURNO (CE) PINETA GRANDE & SANATRIX NAPLES	1	2	2	1	1	1	1	1	1	4	0	2019-11-16	65	1			1		2	0	2	2			0		0			1
CASTELVOLTURNO (CE) PINETA GRANDE & SANATRIX NAPLES	1	1	1	1	1	0	0	0	0	4	0	2019-11-11	66	2			2		1	0	2	2			0		0			1
CASTELVOLTURNO (CE) PINETA GRANDE & SANATRIX NAPLES	1	2	0	0	0	0	1	0	0	4	0	2019-11-07	53	2			2		2	0	2	2			0		0			1
CASTELVOLTURNO (CE) PINETA GRANDE & SANATRIX NAPLES	1	1	1	0	1	1	2	0	2	5	1	2019-11-07	56	2			1		0	0	2	2			0		0			1
CASTELVOLTURNO (CE) PINETA GRANDE & SANATRIX NAPLES	2	2	2	1	1	0	1	1	0	6	1	2019-10-31	74	4			2		2	already major amputation	1	4			0		1	2020-06-15	1	0
CASTELVOLTURNO (CE) PINETA GRANDE & SANATRIX NAPLES	1	2	2	0	1	0	2	1	0	5	0	2019-10-07	72	1			1		1	0	1	4			0		0			1
CASTELVOLTURNO (CE) PINETA GRANDE & SANATRIX NAPLES	1	2	1	1	1	0	1	1	0	4	0	2019-10-03	68	1	2		1		2	0	0	2			0		1	2020-03-10	2	1
CASTELVOLTURNO (CE) PINETA GRANDE & SANATRIX NAPLES	1	2	1	1	1	0	2	0	0	4	0	2019-10-03	68	2			2		0	0	2	2			0		0			1
CASTELVOLTURNO (CE) PINETA GRANDE & SANATRIX NAPLES	1	2	1	1	0	0	2	0	0	5	1	2019-09-30	83	5			2		1	1	2	4			0		0			1
CASTELVOLTURNO (CE) PINETA GRANDE & SANATRIX NAPLES	1	2	1	1	1	0	1	1	0	5	1	2019-09-26	78	1			1		2	1	1	2			0		0			1
CASTELVOLTURNO (CE) PINETA GRANDE & SANATRIX NAPLES	1	2	1	1	1	1	1	1	1	4	0	2019-09-26	67	1			1		2	0	2	2			0		0			1
CASTELVOLTURNO (CE) PINETA GRANDE & SANATRIX NAPLES	2	2	2	1	1	0	2	0	0	4	0	2019-09-16	76	2			2		1	0	0	2			1	2019-09-24	1		2	1
CASTELVOLTURNO (CE) PINETA GRANDE & SANATRIX NAPLES	2	2	2	1	1	2	0	0	1	4	1	2019-07-28	67	1			2		0	0	2	2			0		0			1
CASTELVOLTURNO (CE) PINETA GRANDE & SANATRIX NAPLES	1	1	2	0	1	0	0	0	0	4	1	2019-07-15	69	1			1	2	1	0	1	4			0		0			1
CASTELVOLTURNO (CE) PINETA GRANDE & SANATRIX NAPLES	1	2	0	0	1	0	1	0	0	4	0	2019-07-09	77	1			1		0	0	2	4			0		0			1
CASTELVOLTURNO (CE) PINETA GRANDE & SANATRIX NAPLES	1	2	2	0	1	0	1	0	0	4	0	2019-07-08	74	1			2		1	0	1	4			0		0			0
CASTELVOLTURNO (CE) PINETA GRANDE & SANATRIX NAPLES	1	1	2	1	1	0	0	0	0	4	0	2019-07-04	53	1			1	2	1	0	2	4			0		0			1
CASTELVOLTURNO (CE) PINETA GRANDE & SANATRIX NAPLES	1	2	2	1	1	0	1	1	1	5	0	2019-07-02	84	5			2		2	0	0	4			1	2019-07-18	1		1	0
CASTELVOLTURNO (CE) PINETA GRANDE & SANATRIX NAPLES	2	1	0	1	0	0	1	0	0	4	0	2019-07-01	70	2			1		2	0	1	2			0		0			1
CASTELVOLTURNO (CE) PINETA GRANDE & SANATRIX NAPLES	2	0	2	1	1	1	1	1	0	4	0	2019-07-01	71	1	2		1		2	0	1	2			0		0			1
CASTELVOLTURNO (CE) PINETA GRANDE & SANATRIX NAPLES	2	2	2	1	1	0	1	2	1	6	2	2019-06-28	85	4			1		2	already major amputation	0	4			1	2019-06-30	1		1	0
CASTELVOLTURNO (CE) PINETA GRANDE & SANATRIX NAPLES	2	2	2	1	1	0	2	0	2	6	2	2019-06-28	74	4			1		2	already major amputation	1	2			0		0			0
CASTELVOLTURNO (CE) PINETA GRANDE & SANATRIX NAPLES	2	2	0	0	1	2	1	1	0	5	1	2019-06-24	77	5			2		2	0	2	4			0		0			1
CASTELVOLTURNO (CE) PINETA GRANDE & SANATRIX NAPLES	1	2	1	1	1	0	0	1	0	4	0	2019-06-20	62	1			1		2	0	2	2			0		0			1
CASTELVOLTURNO (CE) PINETA GRANDE & SANATRIX NAPLES	2	2	1	1	0	0	0	0	0	5	2	2019-06-18	70	5			2		2	1	2	2			0		0			1
CASTELVOLTURNO (CE) PINETA GRANDE & SANATRIX NAPLES	1	1	1	1	1	0	1	0	0	4	0	2019-06-17	81	5			2		2	1	2	2			0		0			1
CASTELVOLTURNO (CE) PINETA GRANDE & SANATRIX NAPLES	1	1	2	1	1	1	1	0	1	4	0	2019-06-11	73	1			2		0	0	1	4			0		0			1
CASTELVOLTURNO (CE) PINETA GRANDE & SANATRIX NAPLES	1	0	0	0	1	0	0	0	1	5	1	2019-06-07	61	5			2		2	1	2	2			0		0			1
CASTELVOLTURNO (CE) PINETA GRANDE & SANATRIX NAPLES	1	1	2	1	1	1	1	2	0	6	1	2019-05-30	76	1			2		1	0	1	3			1	2019-06-03	1		5	0
CASTELVOLTURNO (CE) PINETA GRANDE & SANATRIX NAPLES	2	2	2	0	0	0	0	0	0	4	0	2019-05-30	74	5			2		2	0	2	2			0		0			1
CASTELVOLTURNO (CE) PINETA GRANDE & SANATRIX NAPLES	2	2	2	1	0	0	0	0	0	4	0	2019-05-21	79	5			2		2	0	2	2			0		0			1
CASTELVOLTURNO (CE) PINETA GRANDE & SANATRIX NAPLES	1	2	1	1	1	0	0	1	0	5	1	2019-05-21	68	5			2		2	0	2	2			0		0			1
CASTELVOLTURNO (CE) PINETA GRANDE & SANATRIX NAPLES	1	2	2	1	1	2	0	2	1	6	1	2019-05-20	69	4			1		2	already major amputation	0	2			1	2019-06-10	1		2	0
CASTELVOLTURNO (CE) PINETA GRANDE & SANATRIX NAPLES	1	2	1	1	1	0	1	0	0	4	0	2019-05-16	66	1			1		0	0	2	4			0		0			1
CASTELVOLTURNO (CE) PINETA GRANDE & SANATRIX NAPLES	1	2	0	1	1	0	1	1	0	6	2	2019-05-13	80	4			1		2	already major amputation	1	4			1	2019-05-22	1		3	0
CASTELVOLTURNO (CE) PINETA GRANDE & SANATRIX NAPLES	1	2	2	2	1	2	1	0	2	6	2	2019-05-11	53	4			2		2	already major amputation	1	2			0		0			0
CASTELVOLTURNO (CE) PINETA GRANDE & SANATRIX NAPLES	2	0	2	0	0	0	0	0	0	4	1	2019-05-09	26	1			1		0	0	2	4			0		0			1
CASTELVOLTURNO (CE) PINETA GRANDE & SANATRIX NAPLES	1	1	2	1	1	0	0	2	0	5	1	2019-05-09	69	1			1	2	2	0	2	2			0		0			1
CASTELVOLTURNO (CE) PINETA GRANDE & SANATRIX NAPLES	1	2	0	1	1	0	1	1	0	4	0	2019-05-09	66	1	2		1		1	0	2	4			0		1	2019-10-25	1	1
CASTELVOLTURNO (CE) PINETA GRANDE & SANATRIX NAPLES	1	1	1	1	1	0	1	0	0	5	1	2019-05-08	76	1	2		1		2	0	2	2			0		0			1
CASTELVOLTURNO (CE) PINETA GRANDE & SANATRIX NAPLES	1	2	1	1	0	0	0	2	0	5	1	2019-05-07	87	5			2		2	0	2	2			0		0			1
CASTELVOLTURNO (CE) PINETA GRANDE & SANATRIX NAPLES	1	2	1	1	1	0	2	0	1	4	0	2019-04-29	78	2			2		2	0	2	2			0		0			1
CASTELVOLTURNO (CE) PINETA GRANDE & SANATRIX NAPLES	1	2	2	1	1	1	2	2	0	5	1	2019-04-11	82	1	2		1		0	0	1	4			0		0			0
CASTELVOLTURNO (CE) PINETA GRANDE & SANATRIX NAPLES	2	2	2	1	1	1	1	1	0	6	2	2019-04-11	72	4			1		2	already major amputation	0	4			0		0			0
CASTELVOLTURNO (CE) PINETA GRANDE & SANATRIX NAPLES	2	1	1	1	1	0	2	0	0	4	0	2019-04-09	74	1	2		1		2	0	2	2			0		0			1
CASTELVOLTURNO (CE) PINETA GRANDE & SANATRIX NAPLES	1	2	2	1	1	1	0	0	0	4	0	2019-04-02	64	2			2		2	0	1	2			0		0			1
CASTELVOLTURNO (CE) PINETA GRANDE & SANATRIX NAPLES	2	1	2	1	1	0	1	1	0	4	0	2019-04-02	71	2			2		0	0	1	4			0		1	2019-08-20	4	0
CASTELVOLTURNO (CE) PINETA GRANDE & SANATRIX NAPLES	2	2	2	0	1	1	0	0	0	4	0	2019-04-01	66	1	2		1		2	0	2	2			0		0			1
CASTELVOLTURNO (CE) PINETA GRANDE & SANATRIX NAPLES	2	1	0	1	1	0	0	2	1	6	2	2019-03-19	80	1			1	2	0	1	1	4			1	2019-03-24	1		1	0
CASTELVOLTURNO (CE) PINETA GRANDE & SANATRIX NAPLES	1	1	2	1	0	0	1	2	0	5	1	2019-03-18	73	1			1		2	1	2	2			0		0			1
CASTELVOLTURNO (CE) PINETA GRANDE & SANATRIX NAPLES	1	2	1	1	1	0	0	1	0	4	0	2019-03-11	68	1			1		1	0	2	4			0		0			1
CASTELVOLTURNO (CE) PINETA GRANDE & SANATRIX NAPLES	1	1	2	1	1	0	1	0	0	5	2	2019-02-14	74	1			2		2	0	2	2			0		0			1
CASTELVOLTURNO (CE) PINETA GRANDE & SANATRIX NAPLES	1	2	2	1	1	0	2	0	0	5	1	2019-02-11	65	5			2		2	1	2	2			0		0			1
CASTELVOLTURNO (CE) PINETA GRANDE & SANATRIX NAPLES	1	1	1	1	1	1	1	0	0	4	0	2019-01-31	69	2			1		1	0	2	2			0		1	2019-04-03	5	1
CASTELVOLTURNO (CE) PINETA GRANDE & SANATRIX NAPLES	1	0	1	0	1	0	1	0	0	5	1	2019-01-21	72	5			2		2	0	2	2			0		0			1
CASTELVOLTURNO (CE) PINETA GRANDE & SANATRIX NAPLES	1	2	0	0	1	0	0	0	0	4	0	2019-01-10	65	1			1		2	0	1	2			0		0			1
CASTELVOLTURNO (CE) PINETA GRANDE & SANATRIX NAPLES	2	2	2	1	1	0	1	1	1	6	2	2019-01-07	79	4			1		2	already major amputation	1	3			0		1	2019-02-21	5	0
BARI	2	1	2	0	1	2	0	0	0	4	0	2019-01-09	59	1			1		2	0	2	2			0		0			1
BARI	2	0	0	1	1	0	1	0	0	5	0	2019-01-25	79	1			1		2	0	1	2			0		1	2019-05-09	4	1
BARI	1	2	0	2	2	0	0	0	0	6	2	2019-01-25	54	4			1		2	already major amputation	1	1			0		0			0
BARI	1	1	0	1	1	0	0	1	0	4	0	2019-01-23	68	1			1		1	0	2	2			0		0			1
BARI	2	2	0	1	1	0	0	1	0	5	1	2019-02-01	67	2			1		1	0	2	2			0		0			0
BARI	1	1	2	1	1	0	1	1	0	6	1	2019-02-06	79	1			2		1	0	1	2			0		0			0
BARI	1	2	0	0	1	0	0	1	0	4	0	2019-02-08	75	1			1		2	0	2	2			0		0			1
BARI	1	1	0	1	1	0	1	1	0	4	0	2019-02-08	62	1			1		2	0	2	2			0		0			0
BARI	1	1	1	1	1	0	0	1	0	6	1	2019-02-08	59	1			1		1	0	2	2			0		0			1
BARI	1	1	1	1	1	0	0	1	0	4	0	2019-02-15	69	2			1		2	0	2	2			0		0			1
BARI	1	1	0	0	1	0	2	2	0	4	0	2019-02-22	64	1			1		2	0	2	2			0		0			1
BARI	1	1	2	1	1	0	2	1	0	6	2	2019-02-23	58	4			1		2	already major amputation	2	1			0		0			0
BARI	1	2	1	2	1	0	0	1	0	4	0	2019-03-01	85	1			1		2	0	2	2			0		1	13/12/2022 (escludere)	6	1
BARI	1	2	0	0	0	0	0	1	0	4	0	2019-03-04	62	1			1		2	0	2	2			0		0			1
BARI	2	2	0	0	1	0	0	1	0	4	0	2019-03-06	56	1			1		2	0	2	2			0		0			1
BARI	1	1	0	2	1	0	0	1	0	4	0	2019-03-08	66	1			1		2	0	2	2			0		0			1
BARI	1	1	0	1	2	0	0	1	0	4	0	2019-03-13	75	1			1		2	0	2	2			0		1	2019-06-27	1	1
BARI	1	1	2	0	0	0	0	1	0	6	2	2019-03-14	70	1			2		1	1	1	1			0		0			1
BARI	1	1	1	1	1	0	0	1	0	4	0	2019-03-15	66	1			1		2	0	2	2			0		0			1
BARI	1	1	1	1	1	0	0	1	0	4	0	2019-03-22	71	1			1		2	0	2	4			0		0			1
BARI	1	1	1	1	1	2	0	1	0	4	0	2021-03-29	73	1			1		2	0	2	2			0		0			1
BARI	1	2	0	0	1	0	0	0	0	4	0	2019-04-03	44	1			1		2	0	2	2			0		0			1
BARI	1	1	0	1	1	0	0	1	0	4	0	2019-04-03	82	2			1		2	0	2	2			0		0			1
BARI	1	1	1	0	1	0	0	1	0	5	2	2019-04-08	70	1			2		2	1	2	2			0		0			1
BARI	1	1	0	1	1	0	0	1	0	6	1	2019-04-19	85	2			1		0	0	2	1			0		1	2019-09-18	3	0
BARI	1	1	0	1	1	0	0	1	0	4	0	2019-04-26	71	1			1		2	0	2	2			0		0			1
BARI	1	1	2	1	1	0	0	1	0	5	2	2019-05-17	71	1			2		2	1	0	2			0		0			1
BARI	2	1	2	1	2	0	0	1	0	6	2	2019-05-17	63	4			2		2	already major amputation	2	1			0		0			0
BARI	1	1	0	2	1	0	0	1	0	4	0	2019-05-22	76	1			1		2	0	2	2			0		1	2019-07-01	4	1
BARI	1	1	2	1	1	0	0	1	0	4	0	2019-05-22	68	1			2		2	0	2	2			0		0			1
BARI	1	2	0	1	1	0	0	1	0	5	1	2019-05-31	67	1			1		2	0	1	2			0		0			1
BARI	1	2	2	0	1	0	2	1	0	6	2	2019-06-12	63	4			1		2	already major amputation	2	2			0		0			0
BARI	1	1	2	1	1	0	1	1	0	5	2	2019-06-13	56	1			2		1	0	1	3			0		0			1
BARI	1	1	2	1	1	0	0	1	0	6	2	2019-06-14	57	2			1		0	0	2	1			0		0			0
BARI	1	2	2	0	1	0	2	0	0	5	1	2019-06-14	63	1			2		2	0	1	2			0		0			1
BARI	1	2	1	1	1	0	0	0	0	6	2	2019-07-09	55	4			2		2	already major amputation	2	1			0		0			0
BARI	1	2	1	1	1	2	0	1	0	5	2	2019-07-10	72	1			2		2	1	2	2			0		0			1
BARI	1	1	2	1	1	0	0	1	0	4	0	2019-07-13	67	2			1		2	0	2	2			0		0			1
BARI	1	1	2	2	1	0	1	0	0	5	1	2019-07-17	56	1			2		1	0	1	4			0		0			1
BARI	2	0	2	1	1	1	1	1	0	4	0	2019-07-24	86	1			2		1	0	2	4			0		0			1
BARI	1	2	0	1	1	0	0	2	0	4	0	2019-07-31	62	1			2		2	0	2	2			0		0			1
BARI	1	2	0	1	1	0	0	2	0	4	0	2019-08-03	63	1			1		0	0	2	2			0		0			1
BARI	2	0	2	1	1	0	0	1	0	6	2	2019-08-20	74	4			1		2	already major amputation	2	2			0		0			0
BARI	1	2	0	1	1	0	2	2	0	4	0	2019-09-04	62	1			1		2	0	2	2			0		0			1
BARI	1	1	1	1	1	0	0	1	0	6	2	2019-09-04	71	4			2		2	already major amputation	2	1			0		1	2019-11-07	5	0
BARI	1	2	2	1	1	0	0	0	0	6	2	2019-09-07	49	4			2		1	already major amputation	2	1			0		0			0
BARI	1	1	2	1	1	0	0	1	0	4	0	2019-09-13	69	1			1		2	0	2	2			0		0			1
BARI	1	1	2	1	1	0	0	2	0	4	0	2019-09-13	71	2			1		2	0	2	1			0		0			1
BARI	1	1	2	1	1	1	0	1	0	5	2	2019-09-20	67	1			2		2	1	0	3			0		0			1
BARI	2	0	0	1	1	0	0	1	0	5	1	2019-10-02	86	1			1		2	1	1	1			0		1	2020-03-04	1	1
BARI	1	1	2	1	1	0	1	1	0	5	1	2019-10-03	56	2			1		2	0	1	4			0		0			1
BARI	1	1	0	1	1	0	0	1	0	4	0	2019-10-11	57	2			1		2	0	2	1			0		0			1
BARI	1	2	1	1	1	0	0	1	0	4	0	2019-10-16	67	2			1		2	0	2	1			0		0			1
BARI	1	1	1	1	1	0	1	1	0	4	0	2019-10-28	86	2			1		2	0	2	1			0		0			1
BARI	2	1	0	1	1	2	0	1	0	5	1	2019-11-15	56	1			2		2	0	1	4			0		0			1
BARI	1	2	2	1	1	0	0	1	0	4	0	2019-11-25	73	1			1		2	0	2	2			0		0			1
BARI	1	1	2	1	1	2	1	2	0	6	2	2019-11-25	53	4			2		2	already major amputation	2	1			0		0			0
BARI	1	1	2	1	1	0	1	1	0	5	2	2019-11-29	56	1			2		2	1	2	4			0		0			1
BARI	1	1	2	1	1	0	1	2	0	4	0	2019-12-07	74	2			1		2	0	2	1			0		0			1
BARI	1	2	2	1	1	0	0	1	0	5	2	2019-12-06	56	1			2		2	1	2	1			0		0			1
BARI	1	1	0	1	1	0	0	1	0	6	2	2019-12-09	83	4			1		2	already major amputation	2	1			0		1	2020-02-21	5	0
BARI	1	2	0	1	1	0	0	2	0	4	0	2019-12-17	65	1			1		2	0	2	2			0		0			1
BARI	2	0	2	1	1	1	1	1	0	4	0	2019-12-17	87	1			2		2	0	2	4			0		0			1
LA SPEZIA	2	0	0	1	1	0	0	0	0	4	0	2019-01-03	87	1			1	2	2	0	2	5			0		1	2019-02-11	1	1
LA SPEZIA	1	0	1	1	1	0	1	0	0	5	2	2019-01-10	74	1			2		2	0	2	4	5		0		0			1
LA SPEZIA	1	1	1	1	1	0	0	0	0	4	0	2019-01-14	79	2			1		1	0	1	2	5		0		0			1
LA SPEZIA	1	0	0	0	0	2	0	1	0	6	0	2019-01-17	44	1			2		2	1	2	1			0		0			1
LA SPEZIA	2	0	2	1	1	0	0	0	0	5	2	2019-01-25	82	1			1		2	0	2	1			0		0			1
LA SPEZIA	1		2	1	1	0	1	2	0	6	2	2019-01-31	65	1			2		0	1	2	2	5		0		1	2019-07-27	3	0
LA SPEZIA	2	0	1	1	2	0	0	0	0	5	2	2019-02-04	91	1			1		2	0	2	1	5		0		0			1
LA SPEZIA	1	0	2	1	1	2	1	2	0	5	1	2019-02-05	72	1			1	2	0	0	2	2	5		1	2019-03-03	1		1	0
LA SPEZIA	1	1	2	1	1	0	1	1	0	5	1	2019-02-13	70	1			2		0	0	2	1	5		0		0			1
LA SPEZIA	2	0	0	1	1	0	0	0	0	5	2	2019-02-20	92	1			2		2	1	1	2	5		0		0			1
LA SPEZIA	2	0	0	1	0	0	0	0	0	4	0	2019-02-21	97	1			1	2	1	0	2	1	5		0		0			1
LA SPEZIA	2	0	0	1	1	0	0	0	0	5	1	2019-02-26	83	1			1	2	2	0	2	2	5		0		0			1
LA SPEZIA	1	1	2	1	1	1	1	2	0	5	1	2019-02-27	83	2			1		2	0	2	3	5		0		0			1
LA SPEZIA	2	0	0	2	1	1	0	0	0	4	0	2019-02-28	90	1	2		1		2	0	2	1			0		0			1
LA SPEZIA	2	0	1	1	1	0	1	2	0	4	0	2019-03-12	89	1			1		2	0	2	4	5		0		0			1
LA SPEZIA	1	1	1	1	1	0	1	0	0	5	1	2019-03-12	64	1			1		2	1	2	2	5		0		0			1
LA SPEZIA	2	0	0	2	2	0	0	0	0	5	2	2019-03-21	81	1			1	2	2	0	2	2			0		0			1
LA SPEZIA	2	0	0	1	1	0	0	0	0	5	2	2019-03-25	85	2			2		2	1	2	1	5		0		0			1
LA SPEZIA	2	2	1	1	1	0	2	2	0	4	0	2019-03-27	78	1			1	2	2	0	2	2	5		0		0			1
LA SPEZIA	2	2	0	2	1	0	0	0	0	6	1	2019-03-28	70	1			1		1	0	1	2	5		0		1	2020-03-03	2	1
LA SPEZIA	2	0	1	2	1	0	0	0	0	5	2	2019-04-03	87	1			1	2	2	0	2	2	5		0		0			1
LA SPEZIA	1	2	0	1	1	0	0	0	0	5	1	2019-04-04	73	1	2		1		2	1	2	2	5		0		0			1
LA SPEZIA	2	0	2	2	1	0	2	2	0	5	2	2019-04-04	88	1			1		2	0	2	2	5		0		0			1
LA SPEZIA	2	0	1	0	1	1	1	0	0	5	2	2019-04-09	87	1			1		2	1	0	3			0		1	2019-09-09	6	1
LA SPEZIA	2	0	1	1	1	0	0	0	0	5	1	2019-04-12	83	1			1	2	2	0	2	2	5		0		0			1
LA SPEZIA	2	2	0	1	1	1	0	2	0	4	0	2019-04-15	88	1			1		2	0	2	2	5		0		0			1
LA SPEZIA	1	1	0	1	0	0	0	0	0	5	2	2019-04-19	71	1			1		2	0	2	1	5		0		0			1
LA SPEZIA	1	1	2	2	1	0	2	2	0	5	2	2019-04-20	73	1			2		2	0	2	4	5		0		1	2019-12-31	3	1
LA SPEZIA	1	0	1	2	2	0	0	0	0	5	2	2019-04-24	79	1			1		2	1	2	3	5		0		0			1
LA SPEZIA	1	0	2	1	1	0	2	0	0	5	2	2019-04-30	77	1			1		2	0	2	2	5		0		0			1
LA SPEZIA	1	0	2	1	1	1	1	0	0	5	2	2019-04-05	54	1			2		2	0	2	1	5		0		0			1
LA SPEZIA	1	2	1	1	1	0	0	2	0	5	1	2019-05-07	84	1			1		2	0	2	2	5		0		0			1
LA SPEZIA	2	0	1	0	0	0	0	0	0	5	1	2019-05-09	95	1			1	2	1	0	2	4			1	2019-05-24	1		3	1
LA SPEZIA	1	1	1	0	0	0	1	0	0	5	1	2019-05-20	75	2			2		2	1	2	3	5		0		0			1
LA SPEZIA	1	1	2	1	1	0	0	0	0	5	1	2019-05-28	78	1			1		2	1	0	2	5		0		0			1
LA SPEZIA	1	1	1	1	1	0	1	0	0	5	2	2019-05-28	65	1			2		2	1	2	1	5		0		0			1
LA SPEZIA	2	0	1	2	0	0	0	0	0	5	2	2019-06-04	87	1			1	2	2	0	2	1			0		1	2019-11-13	1	1
LA SPEZIA	2	0	0	1	1	0	0	0	0	5	1	2019-06-05	62	1			1		2	1	2	1	5		0		1	2020-03-07	6	1
LA SPEZIA	2	0	1	2	2	0	0	0	0	5	1	2019-06-06	82	1			1		0	1	2	1	5		0		0			1
LA SPEZIA	1	1	0	0	2	0	0	0	0	5	2	2019-06-11	89	1			1		1	0	1	4			0		0			1
LA SPEZIA	1	0	1	2	1	0	0	0	0	5	1	2019-06-27	65	1			2		2	0	2	5			0		1	2020-01-14	4	1
LA SPEZIA	1	2	0	1	1	0	0	2	0	5	2	2019-07-09	85	1			2		2	0	2	3	5		0		0			1
LA SPEZIA	1	0	0	1	0	0	0	0	0	5	2	2019-07-11	69	2			2		2	0	2	1	5		0		0			1
LA SPEZIA	2	0	0	1	1	1	1	2	0	5	1	2019-07-15	86	1			1	2	2	0	2	2	5		0		1	2020-03-05	6	1
LA SPEZIA	2	0	2	2	1	1	1	0	0	5	2	2019-07-19	79	1			2		2	0	2	2	5		0		0			1
LA SPEZIA	1	0	1	1	1	0	1	0	0	5	2	2019-07-29	69	1			2		2	1	2	1	5		0		0			1
LA SPEZIA	2	0	1	1	1	1	0	0	0	6	1	2019-08-12	87	1			1	2	1	1	0	1	5		0		0			0
LA SPEZIA	1	0	1	2	1	0	1	1	0	4	0	2019-08-19	79	2			1		2	0	2	1			0		0			1
LA SPEZIA	1	0	1	1	1	0	0	0	0	5	1	2019-08-27	70	1			2		0	1	1	1	5		0		0			0
LA SPEZIA	1	0	1	1	1	0	0	0	0	5	1	2019-09-09	74	1			1		1	1	1	2	5		0		1	2020-03-24	3	0
LA SPEZIA	1	2	0	0	1	2	0	2	0	5	2	2019-10-16	77	1	2		1	2	2	0	2	3			0		0			1
LA SPEZIA	1	0	2	1	1	1	1	0	0	5	2	2019-10-17	87	1			1	2	2	0	2	2	5		0		0			1
LA SPEZIA	2	2	0	1	0	0	0	0	0	5	2	2019-10-29	71	1			1		1	1	1	2	5		0		0			1
LA SPEZIA	1	1	0	0	1	2	1	0	0	4	0	2019-11-14	76	1			2		2	0	2	2	5		0		0			1
LA SPEZIA	1	2	0	1	1	0	0	0	0	4	0	2019-11-25	60	1			1	2	2	0	2	1			0		0			1
LA SPEZIA	1	0	1	0	1	0	0	0	0	5	1	2019-11-26	85	1			2		2	1	2	2	5		0		0			1
LA SPEZIA	1	1	0	2	1	1	2	0	0	5	2	2019-12-02	87	1			2		2	0	2	3			0		1	2020-01-19	6	1
LA SPEZIA	2	1	0	1	0	0	0	0	0	5	1	2019-12-12	56	1			1		2	0	2	3	5		0		0			1
LA SPEZIA	1	0	1	1	1	2	0	0	0	5	2	2019-12-24	84	1			2		1	0	1	1	5		0		1	2020-03-31	3	0
MULTIMEDICA SESTO S. GIOVANNI MILAN	1	0	0	0	1	0	1	0	0	5	2	2019-03-14	79	1			2		0	0	1	4	5		0		0		0	0
MULTIMEDICA SESTO S. GIOVANNI MILAN	1	0	0	1	1	1	0	0	0	5	1	2019-03-27	83	1			1		2	0	2	3	5		0		0		0	1
MULTIMEDICA SESTO S. GIOVANNI MILAN	1	0	0	1	1	0	1	0	0	5	2	2019-03-26	85	3			2		2	1	2	1	5		0		0		0	1
MULTIMEDICA SESTO S. GIOVANNI MILAN	1	0	1	0	1	0	0	0	0	5	0	2019-03-18	91	1	2		2		2	0	2	4	5		0		0		0	1
MULTIMEDICA SESTO S. GIOVANNI MILAN	2	0	0	0	0	0	1	0	0	6	0	2019-04-16	84	1	2		1		2	0	2	3	5		0		0		0	1
MULTIMEDICA SESTO S. GIOVANNI MILAN	1	0	0	0	0	0	0	0	0	4	0	2019-03-29	84	1			2		1	1	2	4	5		0		0		0	1
MULTIMEDICA SESTO S. GIOVANNI MILAN	1	0	2	1	1	0	1	0	0	6	0	2019-03-14	85	1			2		0	1	0	1	5		1	2019-04-15	1		5	0
MULTIMEDICA SESTO S. GIOVANNI MILAN	2	0	0	1	1	1	1	0	0	5	0	2019-03-26	88	1			1		2	0	2	3	5		0		0		0	1
MULTIMEDICA SESTO S. GIOVANNI MILAN	1	0	0	1	1	2	1	0	0	5	1	2019-04-15	77	4			2		2	already major amputation	1	1	5		0		0		0	0
MULTIMEDICA SESTO S. GIOVANNI MILAN	2	0	0	1	1	2	0	0	0	6	0	2019-05-27	61	only minor amputation			2		2	1	2	4	5		0		0		0	1
MULTIMEDICA SESTO S. GIOVANNI MILAN	1	1	0	1	0	0	0	1	0	5	0	2019-05-15	77	3			2		1	1	2	4	5		0		0		0	1
MULTIMEDICA SESTO S. GIOVANNI MILAN	2	0	0	0	0	0	0	0	0	6	1	2019-04-24	58	4			2		1	already major amputation	1	3	5		0		0		0	0
MULTIMEDICA SESTO S. GIOVANNI MILAN	2	0	1	1	1	0	0	0	0	5	0	2019-05-27	87	3			1		2	0	2	3	5		0		0		0	1
MULTIMEDICA SESTO S. GIOVANNI MILAN	2	0	0	1	0	2	1	0	0	6	0	2019-06-25	78	4			2		2	already major amputation	1	3	5		0		0		0	0
MULTIMEDICA SESTO S. GIOVANNI MILAN	2	2	1	1	1	2	1	2	0	4	0	2019-06-04	74	1	3		1		2	0	2	4	5		0		0		0	1
MULTIMEDICA SESTO S. GIOVANNI MILAN	2	0	1	0	1	0	0	0	0	4	0	2019-05-31	64	1			1	2	2	0	2	3	5		0		0		0	1
MULTIMEDICA SESTO S. GIOVANNI MILAN	2	2	0	1	1	0	0	0	0	4	0	2019-06-11	82	1			1		1	0	1	2	5		0		0		0	1
MULTIMEDICA SESTO S. GIOVANNI MILAN	2	0	0	0	0	0	0	0	0	6	0	2019-06-13	76	1			1		2	0	2	2			0		0		0	1
MULTIMEDICA SESTO S. GIOVANNI MILAN	1	1	0	0	0	0	0	2	0	5	0	2019-06-07	71	1			1		2	1	2	2	3		0		0		0	1
MULTIMEDICA SESTO S. GIOVANNI MILAN	1	1	0	0	1	1	2	0	0	5	0	2019-04-02	89	only minor amputation			2		2	1	2	3	5		0		0		0	1
MULTIMEDICA SESTO S. GIOVANNI MILAN	1	2	0	0	1	0	0	0	0	6	1	2019-07-04	78	1			1		2	0	2	1	5		0		0		0	1
MULTIMEDICA SESTO S. GIOVANNI MILAN	2	2	0	1	1	0	0	2	0	5	0	2019-07-03	91	1			2		2	0	2	1	5		0		0		0	1
MULTIMEDICA SESTO S. GIOVANNI MILAN	2	0	1	0	0	0	0	0	0	5	0	2019-07-03	80	1	2		1		2	0	2	2	3	5	0		0		0	1
MULTIMEDICA SESTO S. GIOVANNI MILAN	1	0	0	0	1	1	1	0	0	5	2	2019-07-02	79	only minor amputation			2		0	1	1	3	5		0		0		0	1
MULTIMEDICA SESTO S. GIOVANNI MILAN	1	0	1	0	1	2	0	0	0	6	0	2019-07-22	66	only minor amputation			2		2	1	2	3			0		0		0	1
MULTIMEDICA SESTO S. GIOVANNI MILAN	1	2	1	0	1	0	1	0	0	4	0	2019-06-11	57	1			1		1	0	1	4	5		0		0		0	1
MULTIMEDICA SESTO S. GIOVANNI MILAN	1	2	0	0	1	1	1	2	0	5	1	2019-06-27	81	only minor amputation			2		2	1	2	1	5		0		0		0	1
MULTIMEDICA SESTO S. GIOVANNI MILAN	1	0	0	1	1	2	1	0	0	5	0	2019-08-07	79	1			2		0	0	1	2	5		0		0		0	1
MULTIMEDICA SESTO S. GIOVANNI MILAN	1	0	0	0	1	2	1	0	0	5	0	2019-07-29	82	1			2		2	0	2	3	5		0		0		0	1
MULTIMEDICA SESTO S. GIOVANNI MILAN	1	2	0	0	0	0	0	0	0	4	0	2019-07-16	65	3			2		1	1	1	4	5		0		0		0	1
MULTIMEDICA SESTO S. GIOVANNI MILAN	1	2	2	0	0	0	1	2	0	6	0	2019-08-07	88	1			1		1	0	1	4	5		0		0		0	1
MULTIMEDICA SESTO S. GIOVANNI MILAN	1	0	2	1	1	1	1	0	0	5	0	2019-07-31	83	3			2		2	0	2	2	5		0		0		0	1
MULTIMEDICA SESTO S. GIOVANNI MILAN	2	2	0	1	1	0	1	1	0	4	0	2019-09-20	62	3			1		2	0	2	3	5		0		0		0	1
MULTIMEDICA SESTO S. GIOVANNI MILAN	2	2	0	0	0	0	1	0	0	5	0	2019-10-28	66	4			1		2	already major amputation	1	3	5		0		0		0	0
MULTIMEDICA SESTO S. GIOVANNI MILAN	1	0	0	0	1	1	1	0	0	5	0	2019-08-07	68	1	4		1		0	already major amputation	1	1	5		0		0		0	0
MULTIMEDICA SESTO S. GIOVANNI MILAN	1	1	0	0	0	0	1	0	0	4	0	2019-09-17	66	2			2		2	0	2	4	5		0		0		0	1
MULTIMEDICA SESTO S. GIOVANNI MILAN	2	0	0	0	1	1	0	0	0	4	0	2019-09-18	83	1			1		2	1	2	1	5		0		0		0	1
MULTIMEDICA SESTO S. GIOVANNI MILAN	2	1	0	1	0	0	0	0	0	5	0	2019-11-29	87	1			1	2	2	0	2	1	5		0		0		0	1
MULTIMEDICA SESTO S. GIOVANNI MILAN	1	1	0	1	1	0	1	0	0	4	0	2019-11-26	59	3			2		2	0	2	2	5		0		0		0	1
MULTIMEDICA SESTO S. GIOVANNI MILAN	1	1	0	1	1	1	1	0	0	6	1	2019-04-15	75	4			2		2	already major amputation	1	1	5		0		0		0	0
MULTIMEDICA SESTO S. GIOVANNI MILAN	2	1	0	1	0	0	0	0	0	4	0	2019-12-20	82	1			1	2	2	0	2	1	5		0		0		0	1
MULTIMEDICA SESTO S. GIOVANNI MILAN	2	1	2	1	1	0	1	0	0	4	0	2020-01-14	86	2			1		1	0	1	1	5		0		0		0	1
MULTIMEDICA SESTO S. GIOVANNI MILAN	1	0	1	1	1	0	0	0	0	5	1	2019-12-03	89	2			1		1	0	1	1	5		0		0		0	1						cr 1.37
MULTIMEDICA SESTO S. GIOVANNI MILAN	1	2	0	1	1	0	1	0	0	4	0	2019-12-02	76	1	2		1		2	0	2	1	5		0		0		0	1
MULTIMEDICA SESTO S. GIOVANNI MILAN	2		1	1	1	0	2	0	0	5	1	2019-12-23	71	2			1		1	0	1	2	5		0		0		0	1
MULTIMEDICA SESTO S. GIOVANNI MILAN	1	2	0	0	1	0	0	1	0	6	2	2019-10-28	69	4			2		1	already major amputation	1	1	5		0		0		0	0
MULTIMEDICA SESTO S. GIOVANNI MILAN	1	2	0	0	1	1	1	2	0	6	2	2019-10-28	83	1			1		2	0	2	3	5		0		0		0	1
MULTIMEDICA SESTO S. GIOVANNI MILAN	2	0	2	1	0	2	0	0	0	4	0	2019-09-18	70	1			2		0	1	0	3	5		0		0		0	0
MULTIMEDICA SESTO S. GIOVANNI MILAN	1	0	0	0	1	2	1	0	0	6	0	2019-08-18	82	1			1		2	1	2	4	5		0		0		0	1
MULTIMEDICA SESTO S. GIOVANNI MILAN	1	1	0	0	1	0	0	0	0	6	1	2019-03-02	85	only minor amputation			2		0	1	0	3	5		0		0		0	1
MULTIMEDICA SESTO S. GIOVANNI MILAN	1	0	0	0	0	1	0	0	0	6	0	2019-11-05	77	4			1		2	already major amputation	1	3	5		0		0		0	0
MULTIMEDICA SESTO S. GIOVANNI MILAN	1	1	2	1	0	2	1	0	0	6	0	2019-11-27	78	1			1	2	2	0	2	1	5		0		0		0	1
MULTIMEDICA SESTO S. GIOVANNI MILAN	2	0	2	0	1	2	0	0	0	6	0	2019-05-27	61	4			2		0	already major amputation	1	2	5		0		0		0	0
MULTIMEDICA SESTO S. GIOVANNI MILAN	1	1	1	1	1	0	1	0	0	5	1	2019-04-26	73	1	5		1		2	1	0	2			1	2019-05-03	1		1	1
MULTIMEDICA SESTO S. GIOVANNI MILAN	1	1	0	0	1	0	2	0	0	5	0	2019-02-27	77	1	5		2		2	0	2	4			0		0		0	1
MULTIMEDICA SESTO S. GIOVANNI MILAN	2	0	0	0	1	0	0	0	0	5	0	2019-03-18	84	1	5		2		2	0	2	1			0		0		0	1
BENEVENTO	1	1	1	1	1	0	0	0	0	4	0	2019-01-17	74	1			1		2	0	1	1			0		0			0
BENEVENTO	1	0	2	1	1	0	1	1	0	4	0	2019-01-17	68	1	2		1		2	0	0	2			0		0			0
BENEVENTO	2	1	0	1	0	0	0	0	0	5	1	2018-01-25	65	1			2		1	1	2	2			0		1		1	0
BENEVENTO	1	0	1	0	0	1	1	1	1	4	0	2019-01-25	73	2			2		2	0	1	1			0		0			1
BENEVENTO	1	2	2	2	1	0	1	0	2	5	1	2019-01-30	79	3			2		2	1	1	2			0		0			0
BENEVENTO	1	1	1	1	1	1	0	0	1	6	1	2019-02-01	75	1			2		2	1	1	2			1		1		1	0
BENEVENTO	2	1	2	1	1	1	1	1	2	4	0	2019-02-21	81	1			2		1	0	1	2			0		0			0
BENEVENTO	1	0	1	1	0	0	0	0	1	5	0	2019-03-01	61	1			1		2	0	0	2			0		0			0
BENEVENTO	1	2	2	0	0	0	0	1	1	4	1	2021-03-15	86	1			1		2	0	1	1			0		0			0
BENEVENTO	1	0	2	1	1	1	0	0	1	4	0	2021-03-15	71	1			2		2	0	1	1			0		0			0
BENEVENTO	2	2	2	1	1	0	0	0	0	5	1	2019-03-15	73	1			1		1	0	2	2			0		0			0
BENEVENTO	1	2	2	0	1	1	0	1	0	4	0	2019-03-19	68	1			1		2	0	2	2			0		0		0	0
BENEVENTO	2	0	0	0	1	0	0	0	0	4	0	2019-03-22	74	1			2		1	1	2	2			0		0			1
BENEVENTO	1	1	1	1	1	1	1	0	1	5	1	2019-04-12	81	1			1		2	0	1	2			0		1		1	0
BENEVENTO	2	1	1	2	2	1	1	2	1	6	2	2019-04-26	69	1			2		1	1	1	2			0		1		6	1
BENEVENTO	1	1	1	1	1	1	1	1	1	4	0	2019-05-10	83	1			1	2	2	0	1	2	5		0		1		3	0
BENEVENTO	1	0	1	0	0	0	0	0	2	5	1	2019-05-10	78	1			1		1	1	0	2			0		0			0
BENEVENTO	1	1	2	1	0	0	1	1	2	5	2	2019-05-31	55	1			2		1	0	0	2			0		0		0	0
BENEVENTO	2	1	0	1	1	0	0	0	1	4	0	2019-05-31	68	1			1		1	1	0	2			1		1		4	0
BENEVENTO	2	1	1	1	0	0	0	1	1	5	1	2019-06-06	84	1			1		1	0	0	2			0		0		0	0
BENEVENTO	1	0	0	1	0	1	0	0	1	6	2	2019-07-12	79	1			1		2	0	0	3			0		0		1	1
BENEVENTO	1	2	2	2	2	1	2	1	0	4	0	2019-07-12	81	1			1		0	1	0	2			0		1		5	0
BENEVENTO	2	0	1	1	1	0	0	0	0	5	1	2019-07-12	85	1			1		2	0	1	2			0		0			0
BENEVENTO	1	1	1	1	0	0	1	0	1	6	2	2019-07-30	69	1			2		1	1	1	2			0		0			1
BENEVENTO	1	2	0	1	1	0	1	2	2	5	1	2019-08-09	78	2			1		2	0	1	2			0		1		3	1
BENEVENTO	2	1	0	1	0	0	0	1	1	4	0	2019-09-17	69	1			2		2	0	2	2			0		0			1
BENEVENTO	1	0	1	1	1	1	0	1	2	5	1	2019-09-17	81	1			2		1	0	1	2			0		1		2	0
BENEVENTO	1	0	0	1	0	0	1	0	0	4	0	2019-09-24	81	1			1		2	1	2	2			0		0			1
BENEVENTO	2	1	0	0	1	1	0	0	0	5	1	2019-09-24	78	1			2		1	0	1	2			1		1	6	0	0
BENEVENTO	1	2	1	2	0	0	1	0	0	6	2	2019-10-04	69	1			2		1	1	2	2			0		0			1
BENEVENTO	1	1	1	1	2	2	2	0	0	4	0	2019-10-07	59	2			1		2	1	1	2	5		1		1		0	0
BENEVENTO	1	1	1	1	2	1	1	1	1	5	1	2019-10-08	68	1			2		1	0	1	2			0		0		0	0
BENEVENTO	1	1	1	2	0	0	1	1	1	4	1	2019-10-24	74	1			2		2	0	1	2			0		0			0
BENEVENTO	2	2	1	1	1	1	1	1	1	4	1	2019-10-25	81	1			2		1	1	1	2			0		0		1	0
BENEVENTO	1	1	1	1	1	0	0	1	0	6	2	2019-10-29	72	1			2		2	1	0	2			1		1		1	0
BENEVENTO	1	0	0	0	1	0	0	1	2	4	1	05/11/2019	83	2			1		2	0	0	2			1		0			1
BENEVENTO	1	1	1	0	1	2	1	1	2	5	1	2019-11-14	80	1			1		2	0	1	2			0		0			0
BENEVENTO	2	1	1	1	1	1	1	1	2	5	1	2019-11-15	61	1			1		1	1	2	2			0		0			0
BENEVENTO	1	1	0	1	0	0	1	1	1	4	1	2019-11-15	62	1			2		2	1	2	2			1		1		2	1
BENEVENTO	1	0	1	1	2	1	1	1	1	4	1	2019-11-19	82	2			1		2	1	1	2			0		0			0
BENEVENTO	2	1	1	1	0	0	0	1	1	4	0	2019-11-19	74	2			1		0	0	1	1			0		0		1	0
BENEVENTO	1	1	1	1	1	1	0	1	0	4	0	2019-11-22	81	1			2		0	1	1	2			0				0	1
BENEVENTO	1	1	1	2	1	1	0	0	0	5	1	2019-11-22	82	1			1		2	0	0	2			0				0	0
BENEVENTO	2	0	2	1	0	0	0	0	0	4	0	2019-11-26	68	1			2		2	0	0	2			0				0	0
BENEVENTO	1	1	1	0	1	1	1	0	0	4	0	2019-11-26	74	1			1		2	0	0	2			1		1		6	1
BENEVENTO	1	1	1	1	1	1	1	0	1	5	1	2019-12-03	86	1			1		0	1	0	1			0		1			0
BENEVENTO	1	0	1	1	0	0	1	0	1	4	0	2019-12-06	64	1			2		1	0	0	2			0		0		2	0
BENEVENTO	1	1	1	2	0	0	1	0	1	5	1	2019-12-10	72	2			2		2	0	1	2			0		0		0	0
BENEVENTO	1	0	2	1	1	1	0	0	1	6	2	2019-12-10	81	1			1		2	1	1	2			0		0		1	0
ACQUAVIA DELLE FONTI (BA)	1	1	2	1	1	0	0	1	0	4	0	26.02 2019	76	1	5		1		2	0	2	2			0		0			1
ACQUAVIA DELLE FONTI (BA)	1	1	0	1	1	0	0	1	0	4	0	05 02 2019	68	2			1		2	0	2	2			0		0			1
ACQUAVIA DELLE FONTI (BA)	1	1	0	1	1	2	0	1	0	4	0	27 02 2019	77	1			2		2	0	2	3			0		0			1
ACQUAVIA DELLE FONTI (BA)	2	1	0	1	1	0	0	0	0	5	0	08 01 2019	76	1			2		2	1	2	2			0		0			1
ACQUAVIA DELLE FONTI (BA)	2	2	2	1	1	1	1	1	1	5	1	20 02 2019	53	1			1		1	0	1	2			0		1	2019-12-14	1	1
ACQUAVIA DELLE FONTI (BA)	1	1	1	0	1	0	0	2	0	4	0	19 01 2019	59	1			1		1	1	0	2			0		0			1
ACQUAVIA DELLE FONTI (BA)	1	1	0	0	1	2	0	1	0	5	1	05 03 2019	61	1			2		2	1	2	3			0		0			1
ACQUAVIA DELLE FONTI (BA)	1	2	0	0	1	0	1	0	0	5	1	07 03 2019	43	0			2		2	0	2	2			0		0			1
ACQUAVIA DELLE FONTI (BA)	1	2	0	1	1	2	0	0	0	5	1	20 03 2019	74	1			2		1	1	1	4			0		0			1
ACQUAVIA DELLE FONTI (BA)	1	1	2	1	1	1	1	2	0	5	1	21 03 2019	62	1			1		2	0	2	2			0		0			1
ACQUAVIA DELLE FONTI (BA)	1	2	0	0	1	0	0	2	0	4	0	27 03 2019	63	1			1	2	1	1	1	4			0		0			1
ACQUAVIA DELLE FONTI (BA)	2	1	2	0	1	2	1	1	0	5	1	02 04 2019	62	1			2		1	1	1	4			0		1	2019-09-10	2	0
ACQUAVIA DELLE FONTI (BA)	1	2	1	1	1	0	2	1	0	5	1	10 12 2019	62	1			1	2	0	0	0	4			0		1	06/07/2020 (escludere)	2	0
ACQUAVIA DELLE FONTI (BA)	1	2	0	1	1	2	0	1	0	5	1	10 07 2019	43	1			1	2	0	0	0	4			0		0			0
ACQUAVIA DELLE FONTI (BA)	1	1	0	0	1	0	0	2	0	4	0	30 05 2019	65	1			1		2	0	2	4			0		0			1
ACQUAVIA DELLE FONTI (BA)	2	1	2	1	1	0	0	0	0	4	0	13 06 2012	70	1			2		2	0	2	4			0		0			1
ACQUAVIA DELLE FONTI (BA)	2	0	0	1	1	1	0	1	0	5	1	07 03 2019	72	1			1	2	2	0	2	4			0		0			1
ACQUAVIA DELLE FONTI (BA)	1	1	1	0	1	1	0	1	0	4	0	20 06 2019	79	1			1		2	0	2	4			0		0			1
ACQUAVIA DELLE FONTI (BA)	1	1	0	1	1	0	0	2	0	4	0	20 06 2019	75	1			1		2	0	2	4			0		0			1
ACQUAVIA DELLE FONTI (BA)	1	2	2	0	1	1	1	2	0	5	1	18 06 2019	60	1			2		2	1	2	1			0		0			0
ACQUAVIA DELLE FONTI (BA)	1	1	0	0	1	0	0	0	0	4	0	27 06 2019	75	1			1		2	0	2	1			0		0			0
ACQUAVIA DELLE FONTI (BA)	2	1	2	1	1	0	0	0	1	4	0	27 06 2019	72	1			1		2	0	2	1			0		0			1
ACQUAVIA DELLE FONTI (BA)	1	1	0	0	1	1	0	2	0	4	0	24 07 2019	73	2			1		2	0	2	2			0		0			1
ACQUAVIA DELLE FONTI (BA)	1	1	0	0	1	0	0	1	0	4	0	09 07 2019	73	3			2		2	0	2	3			0		0			1
ACQUAVIA DELLE FONTI (BA)	1	1	0	0	1	0	1	2	0	4	0	30 04 2019	78	1			1		2	0	2	4			0		0			1
ACQUAVIA DELLE FONTI (BA)	2	1	1	1	1	0	1	1	0	4	0	30 04 2019	79	1			1	2	2	0	2	2			0		0			0
ACQUAVIA DELLE FONTI (BA)	1	1	2	1	1	0	0	1	0	5	0	18 09 2019	67	1			1	2	2	1	2	4			0		0			1
ACQUAVIA DELLE FONTI (BA)	1	1	0	0	1	0	0	1	0	4	0	17 09 2019	64	1			1		2	0	2	2			0		0			1
ACQUAVIA DELLE FONTI (BA)	1	2	0	0	1	0	0	1	0	4	0	11 09 2019	72	1			1		2	0	2	2			0		0			1
ACQUAVIA DELLE FONTI (BA)	1	2	0	0	1	0	1	2	0	4	0	11 09 2019	71	1			1		2	0	2	3			0		0			1
ACQUAVIA DELLE FONTI (BA)	2	2	1	1	1	0	0	1	0	4	0	08 08 2019	59	1			1		1	0	1	2			0		0			1
ACQUAVIA DELLE FONTI (BA)	1	1	2	1	1	0	1	1	0	5	1	08 10 2019	60	1			1	2	1	1	1	4			0		0			1
ACQUAVIA DELLE FONTI (BA)	2	1	2	1	1	1	2	1	0	4	0	25 09 2019	79	1			1		2	0	2	2			0		0			1
ACQUAVIA DELLE FONTI (BA)	2	1	2	1	1	1		1	0	4	0	25 09 2019	65	1			1		2	0	2	4			0		0			1
ACQUAVIA DELLE FONTI (BA)	1	1	0	0	1	0	0	0	0	4	0	15 10 2019	69	1			1		1	0	1	2			0		0			1
ACQUAVIA DELLE FONTI (BA)	1	1	2	1	1	0	0	2	0	5	0	15 01 2019	76	1			2		1	1	1	2			0		0			1
ACQUAVIA DELLE FONTI (BA)	1	1	0	0	1	0	0	0	0	4	0	16 10 2019	64	1			1		2	0	2	2			0		0			1
ACQUAVIA DELLE FONTI (BA)	1	2	0	0	1	0	0	0	0	5	1	17 10 2019	46	1			1		1	1	1	4			0		0			1
ACQUAVIA DELLE FONTI (BA)	1	1	0	0	1	0	0	1	0	4	0	24 10 2019	64	3			2		2	0	2	4			0		0			1
ACQUAVIA DELLE FONTI (BA)	1	1	0	1	1	0	2	2	0	4	0	09 11 2019	74	1			1		2	0	2	4			0		0			1
ACQUAVIA DELLE FONTI (BA)	1	1	0	0	1	0		1	0	4	0	21 11 2019	56	1			1		2	0	2	2			0		0			1
ACQUAVIA DELLE FONTI (BA)	1	1	1	1	1	0	0	2	0	5	1	10 12 2019	63	1			1	2	1	1	1	4			0		0			1
ACQUAVIA DELLE FONTI (BA)	2	2	2	1	1	0	0	1	0	4	0	24 07 2019	71	1			1		2	0	2	4			0		0			1
ACQUAVIA DELLE FONTI (BA)	1	1	2	1	1	0	2	0	0	4	0	03 04 2019	66	1			1		2	0	2	3			0		0			1
ACQUAVIA DELLE FONTI (BA)	1	1	2	0	1	0	0	1	0	4	0	06 06 2019	73	1			1		2	0	2	4			0		0			1
ACQUAVIA DELLE FONTI (BA)	1	1	0	0	1	0	0	2	0	4	0	05 02 2019	70	1			1		2	0	2	2			0		0			1
ACQUAVIA DELLE FONTI (BA)	1	1	1	1	1	1	0	1	0	4	0	17 01 2019	81	1			1	2	2	0	2	4			0		0			1
ACQUAVIA DELLE FONTI (BA)	2	0	2	1	1	0	2	1	0	5	1	08 08 2019	83	1			1	2	1	1	1	2			0		1	2019-12-20	1	1
CASTELLANZA (VA)	1	0	2	0	1	1	1	0	0	4	0	2019-01-15	62	2			1		1	0	1	3			0	?	?			1
CASTELLANZA (VA)	1	2	1	1	1	0	0	1	0	4	0	2019-10-07	59	2			1		1	0	2	1			0		0			1
CASTELLANZA (VA)	1	2	0	1	1	0	0	0	0	4	0	2019-12-02	70	2			1		2	0	2	1			0		0			1
CASTELLANZA (VA)	1	0	0	1	1	0	1	0	0	4	0	2019-04-01	71	2			1		2	0	2	2			0		0			1
CASTELLANZA (VA)	2	1	0	1	1	0	0	0	0	5	0	2019-10-29	72	2			1		2	0	2	4			0		0			1
CASTELLANZA (VA)	2	0	0	1	1	0	0	0	0	4	0	2019-01-18	91	1			2		0	0	0	3			0		0			1
CASTELLANZA (VA)	1	0	2	0	1	0	0	0	0	6	1	2019-04-15	74	3			2		0	0	0	1			0		0			1
CASTELLANZA (VA)	1	0	0	1	1	0	0	2	0	5	2	2019-05-14	78	4			1		2	already major amputation	1	2			1	2019-06-01	1		6	0
CASTELLANZA (VA)	2	0	0	0	1	0	0	0	0	6	2	2019-07-19	92	4			1		2	already major amputation	2	3			0		?			0
CASTELLANZA (VA)	1	0	0	1	1	0	0	2	0	6	2	2019-11-20	61	4			1		2	already major amputation	1	1			0		?			0
CASTELLANZA (VA)	1	0	0	1	1	0	1	0	0	4	0	2019-01-08	73	2			1		2	0	2	1			0		0			1
CASTELLANZA (VA)	1	0	0	0	1	0	1	0	0	5	0	2019-02-19	83	2			1		2	0	2	4			0		0			1
CASTELLANZA (VA)	1	0	2	1	1	0	1	0	0	5	0	2019-01-31	78	1			2		2	0	1	5			0		1	2019-07-25	6	1
CASTELLANZA (VA)	1	0	2	1	1	0	1	0	0	5	0	2019-02-07	82	1			2		2	0	2	1			0		0			1
CASTELLANZA (VA)	2	0	2	0	1	0	0	0	0	5	0	2019-03-11	67	1			1		2	0	2	2			0		0			1
CASTELLANZA (VA)	2	0	0	1	1	0	0	0	0	4	0	2019-03-11	78	1			2		2	0	2	2			0		0			1
CASTELLANZA (VA)	1	0	2	1	1	2	1	0	1	6	1	2019-03-14	60	1			2		2	0	2	1			0		0			1
CASTELLANZA (VA)	1	2	0	1	1	0	1	2	0	4	0	2019-05-14	75	2			1		2	0	2	1			0		0			1
CASTELLANZA (VA)	1	0	0	1	1	0	1	0	0	4	0	2019-04-30	73	2			1		2	0	1	2			0		0			1
CASTELLANZA (VA)	2	0	2	0	1	0	0	0	0	4	0	2019-05-09	89	1			2		2	0	2	4			0		0			1
CASTELLANZA (VA)	1	0	0	1	1	0	0	2	0	4	0	2019-05-29	67	2			1		2	0	2	2			0		0			1
CASTELLANZA (VA)	1	0	1	0	1	0	0	0	0	5	1	2019-06-06	81	1			2		2	0	2	3			0		0			1
CASTELLANZA (VA)	1	1	0	1	1	0	1	0	0	4	0	2019-06-06	77	2			2		2	0	2	2			0		0			1
CASTELLANZA (VA)	1	0	2	1	1	0	1	0	2	5	0	2019-06-27	82	1			2		1	0	1	2			0		0			1
CASTELLANZA (VA)	2	0	0	1	1	0	2	0	0	5	0	2019-06-20	79	1			1		2	0	2	4			0		0			1
CASTELLANZA (VA)	1	0	0	1	1	0	1	0	0	5	0	2019-06-13	84	1			2		2	0	2	3			0		0			1
CASTELLANZA (VA)	1	0	0	0	1	0	1	0	0	4	0	2019-07-04	64	1			1		2	0	2	2			0		0			1
CASTELLANZA (VA)	1	2	0	1	1	0	1	0	0	5	0	2019-07-02	63	2			1		2	0	1	1			0		0			1
CASTELLANZA (VA)	1	0	2	1	1	0	1	0	0	6	1	2019-09-19	63	1			2		2	0	2	4			0		0			1
CASTELLANZA (VA)	1	0	0	1	1	0	1	0	0	4	0	2019-09-12	80	1			1		2	0	2	2			0		0			1
CASTELLANZA (VA)	1	0	0	0	1	0	1	0	0	4	0	2019-11-25	79	2			1		2	0	2	4			0		0			1
CASTELLANZA (VA)	2	0	0	1	1	0	0	0	0	4	0	2019-10-28	85	2			1		2	0	1	1			0		0			1
CASTELLANZA (VA)	2	0	0	0	1	0	0	0	0	4	0	2019-11-07	78	1			2		2	0	2	4			0		0			1
CASTELLANZA (VA)	1	0	0	0	1	0	2	0	0	4	0	2019-12-05	60	1			2		2	0	2	2			0		0			1
CASTELLANZA (VA)	2	0	1	1	1	0	0	0	0	4	0	2019-11-29	95	2			1		2	0	2	3			0		1	2020-03-03	6	1
CASTELLANZA (VA)	1	0	0	0	1	0	0	0	0	5	0	2019-12-19	84	1			2		2	0	2	2			0		0			1
CASTELLANZA (VA)	1	0	2	1	1	2	1	0	0	5	0	2019-02-21	89	1			2		2	0	2	2			0		0			1
CASTELLANZA (VA)	2	1	0	0	1	0	0	0	0	4	0	2019-03-14	68	1			1		1	0	1	4			0		0			1
CASTELLANZA (VA)	2	0	2	2	1	0	1	0	0	4	0	2019-03-18	76	2			1		2	0	1	4			0		0			1
CASTELLANZA (VA)	2	1	0	1	1	0	0	0	0	4	0	2019-03-27	71	2			2		1	0	1	4			0		0			1
CASTELLANZA (VA)	2	0	0	1	1	0	0	0	0	4	0	2019-05-23	85	1			1		2	0	2	2			0		0			1
CASTELLANZA (VA)	2	0	0	0	1	2	0	0	0	4	0	2019-07-02	61	2			1		2	0	2	1			0		0			1
CASTELLANZA (VA)	2	0	0	1	1	0	0	2	0	5	0	2019-07-09	86	2			1		2	0	2	1			0		0			1
CASTELLANZA (VA)	1	1	2	1	1	2	1	0	0	5	0	2019-11-21	57	1			1		2	0	2	2			0		?			1
CASTELLANZA (VA)	2	1	0	0	1	0	0	0	0	4	0	2019-11-15	69	2			1		2	0	2	4			0		0			1
CASTELLANZA (VA)	1	0	2	1	1	0	1	0	0	4	0	2019-11-26	68	2			1		2	0	2	1			0		0			1
CASTELLANZA (VA)	2	0	2	0	1	0	0	0	0	4	0	2019-12-19	90	1			1		2	0	2	4			0		0			1
CASTELLANZA (VA)	1	0	2	1	1	2	1	0	0	5	0	2019-12-05	60	1			2		2	0	1	2			0		0			1
MONALDI NAPLES	1	1	2	1	1	0	1	0	0	5	2	2019-08-05	55	1			1		2	1	2	2			0		0			1
MONALDI NAPLES	1	1	0	0	1	0	0	0	0	4	0	2019-06-21	74	2			2		2	0	2	1			0		0			1
MONALDI NAPLES	1	1	0	0	1	0	0	0	0	5	0	2019-05-10	83	4			2		2	0	2	1			0		0			0
MONALDI NAPLES	1	1	0	0	1	0	0	0	0	4	0	2019-12-20	68	2			1		2	0	2	1			0		0			1
MONALDI NAPLES	2	2	0	1	1	0	0	0	0	4	0	2019-09-17	72	2			2		2	0	2	1			0		0			1
MONALDI NAPLES	1	2	2	2	2	0	1	0	0	4	0	2019-04-01	72	1			1		2	1	2	2			0		0			1
MONALDI NAPLES	1	1	0	0	1	0	0	0	0	4	0	2019-10-10	86	1			1		0	0	0	2			0		0			0
MONALDI NAPLES	1	1	2	2	1	0	1	2	0	5	1	2019-10-07	73	4			2		2	0	1	1			0		0			0
MONALDI NAPLES	1	1	1	1	1	0	1	0	0	4	0	2019-08-03	77	2			2		2	0	1	4			0		0			1
MONALDI NAPLES	1	2	0	1	1	0	0	0	0	4	0	2019-10-27	68	2			2		2	0	1	1			0		0			1
MONALDI NAPLES	1	2	2	1	1	1	1	0	0	5	0	2019-06-05	77	1			1		2	1	2	2			0		0			1
MONALDI NAPLES	2	1	2	1	1	2	0	0	0	5	2	2019-09-10	82	4			2		2	0	2	1			0		0			0
MONALDI NAPLES	1	2	1	1	1	0	1	0	1	4	0	2019-11-16	77	2			2		2	0	2	1			0		0			1
MONALDI NAPLES	1	2	0	1	1	0	1	0	0	4	0	2019-05-23	76	2			1		2	0	2	1			0		0			1
MONALDI NAPLES	1	1	0	1	1	0	1	2	0	4	0	2019-12-20	75	3			2		2	0	2	4			0		0			1
[truncated: 406 more rows]

## Sheet: Foglio2
1° INTERVENTION
4
4
4
4
4
4
4
4
4
4
4
4
4
4
4
4
4
4
4
4
4
4
4
4
4
4
4
4
4
4
4
4
4
4
4
4
4
4
4
4
4
4
4
4
4
4
4
4
4
4
4
4
4
4
4
4
4
4
4
4
4
4
4
4
4
4
4
4
4
4
4
4
4
4
4
4
4
4
4
4
4
4
4
4
4
4
4
4
4
4
4
4
4
4
4
4
4
4
4
4
4
4
4
4
4
4
4
4
4
4
4
4
4
4
4
4
4
4
4
4
4
4
4
4
4
4
4
4
4
4
4
4
4
4
4
4
4
4
4
4
4
4
4
4
4
4
4
4
4
4
4
4
4
4
4
4
4
4
4
4
4
4
4
4
4
4
4
4
4
4
4
4
4
4
4
4
4
4
4

## Sheet: Legenda
VASCULAR DIVISION
GENDER	1=M	2=F	0				Valori da rivedere
SMOKE	0=never	1=stop >10aa	2=smoker
DIABETES	0=no	1=NID	2=ID
DYSLIPIDEMIA	0=no	1=under therapy	2=no therapy
HYPERTENSiON	0=no	1=under therapy	2=no therapy
RAD	0=no	1=creatinine>2	2=dyalisis
CAD	0=no	1=revascularized	2=no revascularization
COPD	0=no	1=only radiological signs	2=symptomatic
RUTHERFORD'S CLASS	4=rest pain	5=minor throphic lesions	6=major throphic lesions.
INFECTION / NECROSIS	0=no	1=dry	2=wet	4, 5, 6
1° INTERVENTION DAY	(dd/mm/yyyy)
AGE
1° INTERVENTION	1=PTA	2=fem-pop	3=distal bypass	4=major amputation	5=cellular therapy	0
1° INTERVENTION bis	1=PTA	2=fem-pop	3=distal bypass	4=major amputation	5=cellular therapy
1° INTERVENTION ter	1=PTA	2=fem-pop	3=distal bypass	4=major amputation	5=cellular therapy
ABOVE / BELOW THE KNEE	1=AK	2=BTK	0, 3
ABOVE / BELOW THE KNEE bis	1=AK	2=BTK
TECHNICAL SUCCESS	0=no	1=partial	2=yes
ASSOCIATED MINOR AMPUTATION	0=no	1=yes	2, 12 già amput. Maggio rappresenta un sì o un no?
POSTOP. MEDICAL THERAPY	1=antiplatelet	2=double antiplatelet	3=anticoagulant	4=antiplatelet+anticoagulant	5=statins
POSTOP. MEDICAL THERAPY bis	1=antiplatelet	2=double antiplatelet	3=anticoagulant	4=antiplatelet+anticoagulant	5=statins
POSTOP. MEDICAL THERAPY ter	1=antiplatelet	2=double antiplatelet	3=anticoagulant	4=antiplatelet+anticoagulant	5=statins
30-DAY MORTALITY	0=no	1=yes	2, 3
1-YEAR MORTALITY	0=no	1=yes
CAUSE OF DEATH	1=cardiac	2=neurologic	3=pulmonary	4=camcer	5=MOF	6=other
LIMB SALVAGE	0=no	1=yes	2
NOTES

## Sheet: Analysis
VASCULAR DIVISION	GENDER	SMOKE	DIABETES	DYSLIPIDEMIA	HYPERTENSiON	RAD	CAD	COPD	RUTHERFORD'S CLASS	INFECTION / NECROSIS	1° INTERVENTION DAY	AGE	1° INTERVENTION	1° INTERVENTION bis	1° INTERVENTION ter	ABOVE / BELOW THE KNEE	ABOVE / BELOW THE KNEE bis	TECHNICAL SUCCESS	ASSOCIATED MINOR AMPUTATION	POSTOP. MEDICAL THERAPY	POSTOP. MEDICAL THERAPY bis	POSTOP. MEDICAL THERAPY ter	30-DAY MORTALITY	1-YEAR MORTALITY	CAUSE OF DEATH	LIMB SALVAGE	NOTES
UDINE	1	0	1	1	1	1	0	0	5	2	2019-01-04	87	1			2		2	1	5+2	5+2	5+2	0	0		1	Decesso per cause cardiache in data 14/6/21
UDINE	1	0	0	1	0	0	1	0	5	1	2019-12-16	90	1			2		2	1	5+2	5+2	5+2	1		1	1
UDINE	1	2	2	1	1	0	1	2	5	1	2019-04-12	82	2			1		2	0	5+2	5+2	5+2	0	1	1	1
UDINE	1	0	1	1	1	2	1	0	5	2	2019-01-24	81	1	5		2		2	1	5+2	5+2	5+2	0	1	1	1
UDINE	1	1	1	1	1	0	1	0	6	0	2019-03-04	74	4			1		2	già amp magg	5+1	5+1	5+1	0	1	1	0
UDINE	1	1	1	1	1	1	1	0	4	0	2019-12-11	68	1			2		2	0	5+2	5+2	5+2	0	1	3	1
UDINE	1	2	1	1	1	0	1	0	4	0	2019-11-20	77	2			1		2	0	5+2	5+2	5+2	1		3	1
UDINE	1	0	2	1	1	1	0	2	5	2	2019-03-19	76	1	5		2		2	1	5+2	5+2	5+2	0	1	3	1
UDINE	1	0	1	1	1	0	0	0	5	0	2019-02-20	75	1			2		2	0	5+2	5+2	5+2	0	0		1	Deecesso il 30/5/21
UDINE	2	0	0	0	1	0	0	0	4	0	2019-03-29	79	1			1		2	0	2	2	2	0	1	4	1
UDINE	2	2	0	1	1	0	0	0	6	1	2019-12-19	72	2			2		1	0	5+4	5+4	5+4	1		5	0	AMPUTAZIONE COSCIA 31/12/2019
UDINE	2	0	0	0	1	0	0	0	5	1	2019-03-07	87	3	5		2		2	1	5+4	5+4	5+4	0	1	5	1
UDINE	1	0	2	1	1	0	1	0	5	1	2019-02-05	83	1			2		2	1	5+2	5+2	5+2	0	0		1	decesso a 17mesi dall’intervento
UDINE	1	0	2	1	1	0	0	0	4	0	2019-03-21	74	1			2		2	0	5+2	5+2	5+2	0	0		1	decesso a 16 mesi dall’intervento
UDINE	1	1	2	1	1	0	0	0	5	1	2019-09-25	73	1			2		2	0	5+2	5+2	5+2	0	1	5	1
UDINE	2	0	2	1	1	2	0	0	6	1	2019-07-18	62	1	5		2		1	1	5+2	5+2	5+2	0	1	5	0	Amputazione coscia il 19/8/19
UDINE	2	0	2	1	1	2	0	0	6	1	2019-03-08	62	4			1		2	già amp magg	5+1	5+1	5+1	0	1	5	0
UDINE	2	0	0	1	1	0	1	0	6	2	2019-10-17	94	4			1		2	già amp magg	5+1	5+1	5+1	1		5	0
UDINE	2	0	2	0	1	1	1	0	5	1	2019-03-11	81	2			2		2	0	4	4	4	1		5	1	decesso postoperatorio il 11/3/19
UDINE	1	1	2	0	1	2	1	2	5	2	2019-01-09	71	1			2		2	1	2	2	2	0	1	5	1
UDINE	2	0	0	0	1	0	0	0	5	0	2019-03-04	93	1			2		2	0	2	2	2	0	1	5	1
UDINE	1	0	0	0	1	0	0	0	4	0	2019-03-25	80	2			1		2	0	2	2	2	0	1	5	1	bypass fem-popl atk a 3mesi dall’intervento
UDINE	2	0	0	0	1	0	1	0	6	2	2019-05-02	90	4			1		2	già amp magg	1	1	1	1		5	0
UDINE	1	0	1	0	1	0	0	0	6	1	2019-01-03	61	4			1		2	già amp magg	1	1	1	0	0		0	Decesso 16/8/21
UDINE	1	1	2	1	1	0	1	0	5	2	2019-11-15	65	1	2		1	2	2	1	5+4	5+4	5+4	0	1	6	1
UDINE	1	0	2	1	1	2	0	2	5	0	2019-03-19	63	1	2		1	2	2	1	5+4	5+4	5+4	0	0		1	decesso a 13 mesi dall’intervento
UDINE	2	0	2	1	1	2	0	0	5	0	2019-03-22	72	1	2		1	2	2	0	5+4	5+4	5+4	0	1	6	1
UDINE	1	0	1	1	1	0	0	0	5	2	2019-02-05	76	1			2		2	1	5+2	5+2	5+2	0	0		1	decesso a 17mesi dall’intervento
UDINE	1	0	2	1	1	1	0	1	5	1	2019-01-25	62	1			2		2	1	5+2	5+2	5+2	0	0		1	decesso a 2 anni dall’intervento
UDINE	2	0	0	1	1	2	1	0	4	0	2019-01-22	73	1			1		1	0	5+2	5+2	5+2	0	0		0	reintervento di PTA AFS ad aprile 2019; amputazione coscia nel Maggio 2019; decesso a 15 mesi dal primo intervento
UDINE	1	0	0	1	1	0	0	0	4	0	2019-01-15	84	1			1		2	0	5+2	5+2	5+2	0	1	6	1
UDINE	1	0	2	1	1	1	1	0	5	0	2019-04-24	81	1			2		1	0	5+2	5+2	5+2	0	1	6	1
UDINE	2	0	1	1	1	1	0	0	4	0	2019-03-29	87	1			2		2	0	5+2	5+2	5+2	0	1	6	1
UDINE	1	0	1	1	1	0	1	0	5	1	2019-03-08	79	1			2		1	0	5+2	5+2	5+2	0	1	6	0	amputazione coscia 45giorni dopo l’intervento
UDINE	1	0	0	1	1	0	0	0	4	0	2019-01-10	89	2			1		2	0	5+2	5+2	5+2	0	0		1	Deecesso a 15 mesi dall’intervento
UDINE	1	0	1	0	1	2	0	2	5	1	2019-02-05	88	1	5		2		2	1	5+2	5+2	5+2	0	1	6	1
UDINE	2	0	1	1	1	0	0	0	4	0	2019-01-02	80	3			2		0	0	4+5	4+5	4+5	0	0		0	Amputazione coscia a 10 giorni dall’intervento; decesso a 2 anni dall’intervento
UDINE	1	0	0	0	1	1	0	0	5	1	2019-05-03	79	1			2		2	1	2	2	2	0	1	6	1
UDINE	1	0	1	0	1	0	0	0	5	1	2019-05-22	73	1			2		1	0	2	2	2	0	1	6	1	reintervento di pta aata il 25/9/19 + amputazione transmetatarsale
UDINE	1	0	1	0	1	1	0	0	5	0	2019-04-12	77	1			2		2	0	2	2	2	0	1	6	1
UDINE	1	0	0	0	1	0	0	0	6	2	2019-01-04	86	4			1		2	già amp magg	1	1	1	1		6	0
UDINE	1	0	0	1	1	0	1	0	5	2	2019-10-22	91	2			2		2	1	5+4	5+4	5+4	0	0		1
UDINE	1	0	2	1	1	1	0	0	5	2	2019-12-14	69	2			2		2	1	5+4	5+4	5+4	0	0		1
UDINE	1	0	0	1	1	0	0	0	4	0	2019-01-16	60	2			2		2	0	5+4	5+4	5+4	0	0		1
UDINE	1	1	1	1	0	0	0	0	5	1	2019-03-21	67	2			2		2	0	5+4	5+4	5+4	0	0		1
UDINE	1	0	2	1	1	0	1	0	5	1	2019-06-09	72	2			2		2	0	5+4	5+4	5+4	0	0		0	REINTERVENTO TROMBECTOMIA BYPASS 7/8/2019 E AMPUTAZIONE COSCIA 15/9/2019
UDINE	1	2	2	1	1	0	0	0	6	2	2019-02-26	65	1	2		1	2	1	1	5+4	5+4	5+4	0	0		0	Amputazione di gamba 28/2/19
UDINE	1	0	1	1	1	0	0	0	5	0	2019-02-19	78	1	2		1	2	2	1	5+4	5+4	5+4	0	0		1
UDINE	1	0	2	1	1	0	1	0	5	2	2019-07-09	72	1	2		1	2	2	1	5+4	5+4	5+4	0	0		1
UDINE	1	1	0	1	1	0	1	0	5	1	2019-09-03	79	1	2		1	2	2	1	5+4	5+4	5+4	0	0		1
UDINE	1	0	0	1	1	2	1	0	4	0	2019-08-30	78	1	2		1	2	2	0	5+4	5+4	5+4	0	0		1
UDINE	2	0	1	1	0	0	0	0	5	1	2019-01-04	58	1	2		1	2	2	0	5+4	5+4	5+4	0	0		1
UDINE	1	0	1	1	1	1	0	0	4	0	2019-02-26	83	1	2		1	2	2	0	5+4	5+4	5+4	0	0		1
UDINE	1	0	1	1	0	0	0	0	5	0	2019-05-17	62	1	2		1	2	2	0	5+4	5+4	5+4	0	0		1
UDINE	1	0	1	1	1	0	0	0	5	0	2019-05-08	79	1	2		1	2	2	0	5+4	5+4	5+4	0	0		1
UDINE	1	0	0	1	1	1	1	0	6	1	2019-04-18	71	1	2		1	2	1	0	5+4	5+4	5+4	0	0		0	AMPUTAZIONE AK IL 16/7/2019
UDINE	1	0	1	1	1	0	1	0	5	1	2019-07-04	81	1	2		1	2	2	0	5+4	5+4	5+4	0	0		1
UDINE	2	0	0	1	1	2	1	0	5	1	2019-08-22	84	1	2		1	2	1	0	5+4	5+4	5+4	0	0		1	REINTERVENTO DI BTPASS FEM-POPL BTK AGOSTO 2020
UDINE	2	0	0	1	1	0	0	0	4	0	2019-09-13	82	1	2		1	2	2	0	5+4	5+4	5+4	0	0		1
UDINE	2	0	0	1	1	0	0	0	5	1	2019-09-13	86	1	2		1	2	2	0	5+4	5+4	5+4	0	0		1
UDINE	1	1	1	1	1	2	0	0	5	1	2019-05-28	78	1	2		1	2	2	0	5+4	5+4	5+4	0	0		1
UDINE	2	2	2	1	1	0	1	0	5	1	2019-09-04	64	1	2		1	2	2	0	5+4	5+4	5+4	0	0		1
UDINE	1	0	2	1	1	0	0	0	4	0	2019-10-11	70	1	2		1	2	2	0	5+4	5+4	5+4	0	0		1
UDINE	1	1	0	0	1	0	0	0	6	1	2019-05-29	71	1	2	5	1	2	2	1	5+4	5+4	5+4	0	0		1
UDINE	1	1	2	1	1	0	1	0	5	2	2019-12-20	72	2	5		2		2	1	5+4	5+4	5+4	0	0		1
UDINE	1	0	1	1	1	0	0	0	4	0	2019-03-23	77	2	5		1		2	1	5+4	5+4	5+4	0	0		1
UDINE	1	0	0	1	1	0	1	0	5	2	2019-04-23	71	3	5		2		2	1	5+4	5+4	5+4	0	0		1
UDINE	2	0	1	1	1	0	0	0	6	1	2019-06-30	79	3	5		2		1	1	5+4	5+4	5+4	0	0		0	AMPUTAZIONE AK IL 15/07/2019
UDINE	1	0	1	1	1	0	0	0	5	2	2019-01-14	64	1			2		2	1	5+2	5+2	5+2	0	0		1
UDINE	1	0	1	1	1	0	0	0	5	2	2019-07-19	70	1			2		2	1	5+2	5+2	5+2	0	0		0
UDINE	1	1	1	1	1	0	1	0	5	2	2019-09-29	71	1			2		2	1	5+2	5+2	5+2	0	0		1	AMPUTAZIONE AK DICEMBRE 2020
UDINE	2	1	2	1	1	1	0	0	5	1	2019-08-07	77	1			2		2	1	5+2	5+2	5+2	0	0		1
UDINE	1	1	2	1	1	1	1	0	6	2	2019-08-02	73	1			2		2	1	5+2	5+2	5+2	0	0		1
UDINE	1	0	1	1	1	0	0	0	5	2	2019-02-15	69	1			2		2	1	5+2	5+2	5+2	0	0		1
UDINE	1	2	2	1	0	0	0	0	5	1	2019-10-14	84	1			2		2	1	5+2	5+2	5+2	0	0		1
UDINE	1	2	1	1	1	0	1	0	5	2	2019-04-17	82	1			2		2	1	5+2	5+2	5+2	0	1		1
UDINE	2	1	2	1	1	0	0	0	5	1	2019-10-07	76	1			2		2	1	5+2	5+2	5+2	0	0		1
UDINE	1	2	2	1	1	0	0	0	5	1	2019-05-03	66	1			2		2	1	5+2	5+2	5+2	0	0		1
UDINE	1	0	1	1	1	2	1	0	5	2	2019-10-02	89	1			2		2	1	5+2	5+2	5+2	0	0		1
UDINE	1	2	2	1	1	0	1	0	5	1	2019-12-24	80	1			2		2	1	5+2	5+2	5+2	0	0		1
UDINE	2	0	0	1	1	1	0	0	5	1	2019-10-14	86	1			1		2	1	5+2	5+2	5+2	0	0		1
UDINE	1	0	2	1	1	1	1	0	4	1	2019-05-27	75	1			1		2	0	5+2	5+2	5+2	0	0		1
UDINE	1	2	0	1	1	0	0	0	4	0	2019-10-07	75	1			1		2	0	5+2	5+2	5+2	0	0		1
UDINE	2	0	0	1	1	1	1	1	4	0	2019-02-11	70	1			1		2	0	5+2	5+2	5+2	0	0		1
UDINE	1	0	1	1	1	0	0	2	4	0	2019-03-20	68	1			1		2	0	5+2	5+2	5+2	0	0		1
UDINE	1	0	1	1	1	0	0	0	4	2	2019-07-10	74	1			1		2	0	5+2	5+2	5+2	0	0		1
UDINE	2	1	1	1	1	0	0	0	5	1	2019-10-11	94	1			1		2	0	5+2	5+2	5+2	0	0		1
UDINE	2	0	0	1	1	0	0	0	4	0	2019-10-30	82	1			2		2	0	5+2	5+2	5+2	0	0		1
UDINE	2	0	0	1	1	0	0	0	5	0	2019-03-29	78	1			2		2	0	5+2	5+2	5+2	0	0		1	bypass fem-popl btk il 31/12/2020
UDINE	2	0	0	1	1	0	0	0	5	2	2019-03-04	90	1			2		2	0	5+2	5+2	5+2	0	0		0	AMPUTAZIONE COSCIA A 6 MESI DALL’INTERVENTO
UDINE	1	0	1	1	1	0	1	0	4	0	2019-04-03	71	1			2		2	0	5+2	5+2	5+2	0	0		1
UDINE	2	0	0	1	1	1	0	0	5	1	2019-05-22	81	1			2		2	0	5+2	5+2	5+2	0	0		1
UDINE	1	0	2	1	1	1	1	1	5	2	2019-05-13	77	1			2		2	0	5+2	5+2	5+2	0	0		0	AMPUTAZIONE AK L’8/6/2019
UDINE	1	0	0	1	1	0	0	2	5	1	2019-07-03	84	1			2		2	0	5+2	5+2	5+2	0	0		1	reinterventopta atp marzo 2020; amputazione coscia ottobre 2020
UDINE	1	0	1	1	1	1	1	0	5	1	2019-04-24	72	1			2		1	0	5+2	5+2	5+2	0	0		0	AMPUTAZIONE COSCIA DX 9/8/2019
UDINE	1	0	1	1	1	0	0	2	5	1	2019-08-09	77	1			2		2	0	5+2	5+2	5+2	0	0		1
UDINE	1	0	1	1	1	1	1	0	4	0	2019-08-09	71	1			2		2	0	5+2	5+2	5+2	0	0		1
UDINE	2	1	1	1	1	0	0	0	4	0	2019-11-08	85	1			2		2	0	5+2	5+2	5+2	0	0		1
UDINE	2	0	1	1	1	0	0	0	5	0	2019-02-27	86	1			2		2	0	5+2	5+2	5+2	0	0		1
UDINE	1	0	1	1	1	0	0	0	5	1	2019-02-20	63	1			2		2	0	5+2	5+2	5+2	0	0		1
UDINE	2	0	0	1	1	0	0	0	5	2	2019-04-12	81	1			2		2	0	5+2	5+2	5+2	0	0		1
UDINE	1	1	1	1	1	2	1	0	5	2	2019-07-18	63	1			2		1	0	5+2	5+2	5+2	1	1		0	AMPUTAZIONE COSCIA 19/8/19
UDINE	1	0	0	1	1	0	0	1	5	0	2019-09-25	66	1			2		2	0	5+2	5+2	5+2	0	0		1
UDINE	1	0	1	1	1	0	0	0	5	0	2019-09-18	80	1			2		2	0	5+2	5+2	5+2	0	0		1
UDINE	1	0	1	1	1	0	1	0	5	2	2019-08-08	77	1			2		1	0	5+2	5+2	5+2	0	0		0	AMPUTAZIONE COSCIA IL 16/9/2019
UDINE	1	1	0	1	1	1	1	0	5	1	2019-11-25	78	1			2		2	0	5+2	5+2	5+2	0	0		1
UDINE	1	2	1	1	0	0	0	0	5	1	2019-12-16	73	1			2		2	0	5+2	5+2	5+2	0	0		1
UDINE	2	1	2	1	1	1	0	0	4	0	2019-11-05	88	1			1		2	0	5+2	5+2	5+2	0	0		1
UDINE	2	0	0	1	1	0	0	0	5	0	2019-03-14	84	1			1		2	0	5+2	5+2	5+2	0	0		1
UDINE	2	0	0	1	1	0	0	0	5	1	2019-07-08	86	2			1		2	1	5+2	5+2	5+2	0	1		1
UDINE	1	0	0	1	1	0	0	0	5	1	2019-06-27	85	2			1		2	1	5+2	5+2	5+2	0	0		1
UDINE	1	0	2	1	1	0	0	0	5	2	2019-09-25	73	2			1		2	1	5+2	5+2	5+2	0	0		1
UDINE	1	1	1	1	1	0	1	0	5	1	2019-12-09	71	2			1		2	1	5+2	5+2	5+2	0	0		1
UDINE	2	2	0	1	1	1	1	2	5	1	2019-09-02	89	2			1		2	1	5+2	5+2	5+2	0	0		1
UDINE	1	0	0	1	1	0	0	2	4	0	2019-07-18	73	2			1		2	0	5+2	5+2	5+2	0	0		1
UDINE	2	2	0	1	1	0	0	0	4	0	2019-11-02	49	2			1		2	0	5+2	5+2	5+2	0	0		1
UDINE	1	0	2	1	1	0	0	0	5	1	2019-06-06	73	2			1		1	0	5+2	5+2	5+2	0	0		0	LUGLIO 2019 PTA AFS; AGOSTO 2019 BYPASS FEM-ATP; GIUGNO 2020 AMPUTAZIONE COSCIA
UDINE	1	0	1	1	1	0	1	0	4	0	2019-01-17	61	2			1		2	0	5+2	5+2	5+2	0	0		1
UDINE	1	0	0	1	0	0	0	0	4	0	2019-04-23	73	2			1		2	0	5+2	5+2	5+2	0	0		1
UDINE	1	0	0	1	1	0	1	0	5	1	2019-05-02	61	2			1		2	0	5+2	5+2	5+2	0	0		0
UDINE	1	0	2	1	1	0	1	0	5	1	2019-11-28	83	2			1		2	0	5+2	5+2	5+2	0	0		1	2/4/20 ESPIANTO BYPASS INFETTO
UDINE	1	2	0	1	1	1	0	0	5	1	2019-12-12	63	2			1		2	0	5+2	5+2	5+2	0	0		1	OTTOBRE 2020 ESPIANTO BYPASS INFETTO E CONFEZIONAMENTO BYPASS FEM-ATP
UDINE	1	0	1	1	1	0	0	0	5	2	2019-01-18	70	1	2	5	1	2	1	1	5+2	5+2	5+2	0	0		1	Reintervento con bypass fem-popl btk dopo 10 giorni
UDINE	1	0	1	1	1	0	0	0	5	2	2019-03-01	72	1	2	5	1	2	2	1	5+2	5+2	5+2	0	0		1
UDINE	1	1	1	1	1	0	1	0	5	2	2019-05-31	71	1	2	5	1	2	2	1	5+2	5+2	5+2	0	0		0	mputazione btk settembre 2019
UDINE	1	0	2	1	1	0	1	0	5	2	2019-10-01	74	1	2	5	1	2	1	1	5+2	5+2	5+2	0	0		1	PTA ATA ED INTEROSSEA DICEMBRE 2019
UDINE	1	0	2	1	1	1	1	0	5	1	2019-01-24	65	1	5		2		2	1	5+2	5+2	5+2	0	0		1
UDINE	1	0	1	1	1	0	0	2	5	2	2019-02-14	73	1	5		2		2	1	5+2	5+2	5+2	0	0		1
UDINE	2	0	2	1	1	2	0	0	5	2	2019-04-23	46	1	5		2		1	1	5+2	5+2	5+2	0	0		0	amputazione gamba 17/5/19
UDINE	1	1	0	1	1	0	1	0	5	1	2019-10-21	76	1	5		2		2	1	5+2	5+2	5+2	0	0		1
UDINE	2	0	0	0	1	1	0	0	5	1	2019-01-03	85	1	5		2		2	1	5+2	5+2	5+2	0	0		1
UDINE	2	0	2	0	1	0	0	0	5	2	2019-02-21	55	1	5		2		2	1	5+2	5+2	5+2	0	0		1
UDINE	1	0	1	0	1	0	0	2	5	2	2019-03-08	73	1	5		2		1	1	5+2	5+2	5+2	0	0		1	reintervento di pta btk dopo 2 mesi e dopo 7 mesi dall’intervento
UDINE	1	1	2	0	1	0	0	0	5	2	2019-12-03	59	1	5		1		2	1	5+2	5+2	5+2	0	0		1
UDINE	1	0	2	1	1	0	1	0	6	2	2019-03-24	68	2	5		2		1	1	5+2	5+2	5+2	0	0		0	Amputazione di gamba ad un mese dal primo intervento
UDINE	1	0	1	1	1	0	0	0	4	0	2019-09-12	68	2	5		2		2	1	5+2	5+2	5+2	0	0		1
UDINE	2	0	0	1	1	2	0	0	6	2	2019-04-02	92	4			1		2	già amp magg	5+1	5+1	5+1	0	0		0
UDINE	1	0	1	1	1	0	1	0	6	2	2019-07-28	95	4			1		2	già amp magg	5+1	5+1	5+1	0	0		0
UDINE	2	0	2	1	1	0	0	0	5	2	2019-08-12	87	4			1		2	già amp magg	5+1	5+1	5+1	0	0		0
UDINE	1	0	2	1	1	1	0	1	6	2	2019-09-12	77	4			1		2	già amp magg	5+1	5+1	5+1	0	0		0
UDINE	1	1	1	1	0	0	0	0	5	1	2019-04-09	67	3			2		2	1	4+5	4+5	4+5	0	0		1
UDINE	1	1	1	1	0	0	0	0	5	0	2019-04-09	67	3			2		2	1	4+5	4+5	4+5	0	0		1
UDINE	1	2	0	1	1	0	0	0	5	2	2019-02-14	64	3			2		2	1	4+5	4+5	4+5	0	0		0	APRILE 2019 FIBRINOLISI + PTA BYPASS; MAGGIO 2019 BYPASS FEM-INTEROSSEO; FEBBRAIO 2020 AMPUTAZIONE COSCIA
UDINE	2	1	2	1	1	0	1	0	5	1	2019-11-21	72	3			2		2	1	4+5	4+5	4+5	0	0		1
UDINE	1	2	0	1	1	0	0	0	5	0	2019-02-14	63	3			2		2	0	4+5	4+5	4+5	0	0		0	reintervento con confezionamento di nuovo bypass fem-distale a 6mesi dal primo intervento; amputazione di coscia a 12 mesi dal primo intervento
UDINE	2	0	0	1	1	0	0	0	5	1	2019-07-25	87	3			2		0	0	4+5	4+5	4+5	0	0		0	AMPUTAZIONE COSCIA IL8/8/2019
UDINE	1	2	1	1	1	0	0	0	5	1	2019-10-25	84	3			2		2	0	4+5	4+5	4+5	0	0		1
UDINE	1	1	2	1	1	0	0	0	4	0	2019-10-07	73	3			2		2	0	4+5	4+5	4+5	0	0		1
UDINE	1	0	0	1	1	0	1	0	5	1	2019-11-07	82	3			2		2	0	4+5	4+5	4+5	0	0		1	REINTERVENTO DI FIBRINOLISI + PTA BYPASS LUGLIO 2020;
UDINE	1	2	0	1	1	0	0	0	4	0	2019-12-06	64	3			2		0	0	4+5	4+5	4+5	0	0		0	7/12/190OCCLUSIONE BYPASS E CONFEZIONAMENTO DI BYPASS FEM-INTEROSSEO; 10/12/2019 AMPUTAZIONE COSCIA
UDINE	2	0	2	0	1	1	0	0	5	0	2019-05-30	72	2			2		2	1	4	4	4	0	0		1	reintervento di fribinolisi bypass e PTA ATA a settembre 2019
UDINE	2	0	1	0	1	0	0	0	4	0	2019-05-19	83	2			2		2	0	4	4	4	0	0		1
UDINE	1	0	0	0	1	0	0	0	4	0	2019-05-03	67	2			2		2	0	4	4	4	0	0		1
UDINE	1	0	0	0	1	0	0	0	5	1	2019-01-01	78	2			2		1	0	4	4	4	0	0		0	PTA BTK in data 16/1/19 ed amputazione coscia il 24/1/19
UDINE	1	0	0	0	0	0	0	2	5	2	2019-05-10	72	3			2		2	1	4	4	4	0	0		1
UDINE	1	0	0	0	1	1	0	0	4	0	2019-01-25	63	3			2		2	0	4	4	4	0	0		1
UDINE	2	0	2	0	1	1	1	0	5	1	2019-04-08	86	3			2		2	0	4	4	4	0	0		1
UDINE	2	0	0	0	1	0	0	0	5	0	2019-05-09	80	3			2		2	0	4	4	4	0	0		1
UDINE	1	2	0	0	1	0	0	0	5	0	2019-04-21	59	1	2		1	2	2	0	4	4	4	0	0		1
UDINE	2	2	1	0	1	0	0	0	5	1	2019-02-25	88	1	2		1	2	2	0	4	4	4	0	0		1
UDINE	2	0	0	0	1	0	1	0	4	0	2019-02-22	61	1	2		1	2	2	0	4	4	4	0	0		1	a 12mesi dal 1°intervento: bypass fem-popl btk
UDINE	2	0	0	0	1	0	0	0	5	1	2019-02-21	78	1	2		1	2	2	0	4	4	4	0	0		1
UDINE	2	0	0	0	1	0	0	0	4	0	2019-04-30	82	1	2		1	2	2	0	4	4	4	0	0		1
UDINE	1	1	2	0	1	1	0	2	4	0	2019-04-05	87	1	2		1	2	2	0	4	4	4	0	0		1
UDINE	2	0	2	0	1	0	1	0	5	1	2019-06-04	88	1	2		1	2	0	0	4	4	4	0	0		1
UDINE	1	1	0	0	0	0	0	0	5	1	2019-06-04	89	1			1		2	1	2	2	2	0	0		1
UDINE	1	0	0	0	1	0	0	0	5	2	2019-03-06	75	1			2		2	1	2	2	2	0	0		1	reintervento di pta btk in data 2178/19
UDINE	1	1	0	0	1	0	0	0	5	1	2019-01-25	80	1			2		2	1	2	2	2	0	0		1
UDINE	1	0	2	0	0	0	0	0	5	0	2019-03-18	66	1			2		2	1	2	2	2	0	0		1
UDINE	1	0	2	0	0	0	0	0	5	0	2019-05-03	66	1			2		2	1	2	2	2	0	0		1
UDINE	1	0	2	0	1	1	0	0	5	2	2019-03-11	66	1			1		2	1	2	2	2	0	0		1
UDINE	2	0	0	0	0	1	1	0	4	0	2019-02-13	63	1			1		2	0	2	2	2	0	0		1
UDINE	1	1	0	0	1	1	0	0	4	0	2019-04-29	79	1			1		2	0	2	2	2	0	0		1
UDINE	1	0	0	0	1	0	0	0	5	0	2019-04-23	76	1			1		2	0	2	2	2	0	0		1
UDINE	1	0	1	0	1	0	0	0	4	0	2019-07-31	76	1			1		2	0	2	2	2	0	0		1
UDINE	1	0	1	0	1	0	0	0	4	0	2019-07-31	76	1			2		2	0	2	2	2	0	0		1
UDINE	2	0	0	0	0	0	0	0	6	1	2019-04-26	84	1			2		2	0	2	2	2	0	0		1
UDINE	2	1	1	0	1	1	0	0	5	0	2019-04-04	91	1			2		2	0	2	2	2	0	1		1
UDINE	1	0	0	0	1	0	0	2	5	0	2019-04-04	77	1			2		2	0	2	2	2	0	0		1
UDINE	1	0	2	0	1	0	0	0	5	1	2019-05-06	63	1			2		2	0	2	2	2	0	0		1
UDINE	2	0	0	0	1	1	0	0	5	1	2019-10-02	77	1			2		2	0	2	2	2	0	0		1
UDINE	2	2	0	0	0	2	0	0	4	0	2019-09-04	80	1			2		2	0	2	2	2	0	0		1
UDINE	1	0	1	0	1	0	0	0	5	1	2019-01-07	72	1			2		2	0	2	2	2	0	0		1
UDINE	1	0	2	0	1	1	1	0	5	0	2019-02-05	80	1			2		1	0	2	2	2	0	0		1	reintervento di pta btk + amputazione minore a 3 mesi dal primo intervento
UDINE	1	0	2	0	1	0	0	0	5	1	2019-04-15	75	1			2		2	0	2	2	2	0	0		1
UDINE	2	0	0	0	0	0	0	0	5	2	2019-05-29	82	1			2		2	0	2	2	2	0	0		1
UDINE	1	0	1	0	1	0	0	0	5	1	2019-05-15	76	1			2		2	0	2	2	2	0	0		1
UDINE	1	0	0	0	1	0	0	0	4	0	2019-05-06	77	1			2		2	0	2	2	2	0	0		1
UDINE	1	2	0	0	0	2	0	0	5	1	2019-10-23	73	1			2		2	0	2	2	2	0	0		1	REINTERVENTO PTA BTK 22/6/20
UDINE	1	0	0	0	1	0	0	0	5	1	2019-01-23	94	1			1		2	0	2	2	2	0	0		1
UDINE	1	0	0	0	1	2	0	0	5	1	2019-01-16	86	1			1		2	0	2	2	2	0	0		1
UDINE	1	0	0	0	1	0	0	0	4	0	2019-01-09	87	1			1		2	0	2	2	2	0	0		1
UDINE	1	0	1	0	1	0	0	0	5	2	2019-03-20	81	2			1		2	1	2	2	2	0	0		1
UDINE	2	0	1	0	1	0	0	0	4	0	2019-04-15	81	2			1		2	0	2	2	2	0	0		1
UDINE	2	0	0	0	1	0	0	0	5	1	2019-09-26	74	2			1		1	0	2	2	2	0	0		1	REINTERVENTO DI BYPASS FEM-POPL AK 25/5/2020
UDINE	2	0	0	0	1	0	0	0	4	0	2019-04-29	67	2			1		2	0	2	2	2	0	0		1
UDINE	1	1	0	0	1	0	0	0	5	1	2019-10-06	79	2			1		2	0	2	2	2	0	0		1
UDINE	2	0	1	0	0	0	1	0	6	2	2019-10-20	89	4			1		2	già amp magg	1	1	1	0	0		0
NAPOLI CARDARELLI	1	2	0	0	1	0	0	0	5	0	2019-01-03	47	1	2		2		2	0	1	1	1	0	0		1	By pass fem-pop BK safena
NAPOLI CARDARELLI	1	2	2	1	1	0	1	0	5	1	2019-01-04	63	1			1	2	2	1	2	2	2	0	0		1
NAPOLI CARDARELLI	1	1	0	1	1	1	0	0	6	2	2019-01-04	83	1			1	2	2	1	2	2	2	0	0		0	Amp AK Dx 11/05/19
NAPOLI CARDARELLI	1	1	2	1	1	0	1	0	6	2	2019-01-07	60	1			2		2	1	2	2	2	0	0		1
NAPOLI CARDARELLI	1	1	2	1	1	0	0	0	4	0	2019-01-07	90	1			1	2	2	0	2	2	2	0	1	6	1
NAPOLI CARDARELLI	2	0	2	1	1	2	0	0	6	2	2019-01-08	58	1			1	2	1	1	1	1	1	0	1		1	Drenaggio ascesso volta plantare
NAPOLI CARDARELLI	2	1	2	1	1	0	0	0	6	2	2019-01-14	70	4			1		2	già amputaz. magg.	1	1	1	0	0		0
NAPOLI CARDARELLI	1	2	2	1	1	0	2	2	6	2	2019-01-14	57	4			1		2	già amputaz. magg.	1	1	1	0	0		0	Disarticolazione
NAPOLI CARDARELLI	1	1	2	1	1	0	0	0	5	0	2019-01-15	71	1			2		2	0	1	1	1	0	0		1
NAPOLI CARDARELLI	1	0	2	1	1	0	2	2	6	2	2019-01-15	80	4			1		2	già amputaz. magg.	1	1	1	0	0		0
NAPOLI CARDARELLI	1	2	2	1	1	0	0	0	4	0	2019-01-17	65	1			1		2	0	2	2	2	0	0		1
NAPOLI CARDARELLI	1	2	0	0	1	0	0	0	4	0	2021-01-17	73	2			1		2	0	1	1	1	0	0		1	TEA FC Sn+patch Dacron
NAPOLI CARDARELLI	2	2	0	0	1	0	0	0	5	0	2019-01-22	52	2			2		2	0	1	1	1	0	0		1	By pass IC-FP Sn Dacron+protesico-pop BK safena
NAPOLI CARDARELLI	2	2	1	2	1	0	1	2	5	0	2019-01-24	67	2			2		2	0	1	1	1	0	0		1	By pass IE-FP Dacron+protesico-pop AK safena
NAPOLI CARDARELLI	2	1	2	0	1	0	0	0	5	0	2019-01-25	74	1			1	2	1	1	2	2	2	0	0		1
NAPOLI CARDARELLI	1	2	2	2	1	0	0	0	5	0	2019-01-28	57	1			1		1	0	1	1	1	0	0		1
NAPOLI CARDARELLI	1	1	2	1	1	0	1	0	6	2	2019-01-28	60	1			2		2	1	2	2	2	0	0		1
NAPOLI CARDARELLI	1	2	0	1	1	0	0	0	5	1	2019-01-29	85	1			1		2	0	1	1	1	1		3	1
NAPOLI CARDARELLI	1	1	2	1	1	0	1	0	6	2	2019-01-26	61	1	2		1	2	2	1	2	2	2	0	0		1	Bypass IE-FP Dacron+protesico-FS Propaten+PTA fem pop
NAPOLI CARDARELLI	1	1	2	1	1	0	0	0	6	2	2019-02-02	61	3			2		2	1	1	1	1	0	0		1	By pass FC-TP Safena
NAPOLI CARDARELLI	2	1	0	0	1	0	0	0	4	0	2019-02-05	63	1			1		2	0	2	2	2	0	0		1	07/02 occlusione acuta stent: fibrinolisi
NAPOLI CARDARELLI	1	2	1	1	1	0	0	0	5	0	2019-02-04	72	1			1		2	0	2	2	2	0	0		1
NAPOLI CARDARELLI	2	1	2	1	1	0	1	0	4	0	2019-02-05	77	1			1		2	0	2	2	2	0	0		1
NAPOLI CARDARELLI	1	1	1	1	1	0	1	0	5	0	2019-02-01	74	1			1		2	0	2	2	2	0	0		1
NAPOLI CARDARELLI	1	1	2	1	1	0	1	0	5	0	2019-02-05	54	1			1	2	2	0	2	2	2	0	0		1
NAPOLI CARDARELLI	2	1	2	1	1	0	1	0	5	0	2019-02-07	74	1			1	2	2	0	2	2	2	0	0		1
NAPOLI CARDARELLI	1	1	0	1	1	2	0	0	5	1	2019-02-11	71	1			1	2	2	1	2	2	2	0	0		1
NAPOLI CARDARELLI	2	0	2	0	1	0	0	0	5	0	2019-02-12	82	1			1	2	2	0	1	1	1	0			1
NAPOLI CARDARELLI	2	2	2	1	1	0	0	0	6	2	2019-02-12	72	1	2		1		2	1	2	2	2	0			1	Stenting iliaco+EA FC dx+patch Dacron
NAPOLI CARDARELLI	1	2	2	1	1	0	0	2	6	2	2019-02-13	90	1			1	2	2	1	2	2	2	0	0		1
NAPOLI CARDARELLI	1	2	2	1	1	0	0	0	6	2	2019-02-13	67	1	2		1	2	2	1	2	2	2	0	0		1	Stenting iliaco+fem-pop BK safena
NAPOLI CARDARELLI	2	1	2	1	1	0	0	0	6	2	2019-02-14	56	4			1		2	già amputaz. magg.	1	1	1	0	0		0
NAPOLI CARDARELLI	1	2	2	0	1	1	2	2	6	2	2019-02-14	73	4			1		2	già amputaz. magg.	1	1	1	1		3	0
NAPOLI CARDARELLI	1	1	2	2	1	0	0	0	6	2	2019-02-18	53	1			1		2	1	2	2	2	0	0		1
NAPOLI CARDARELLI	1	0	2	0	1	0	1	0	5	1	2019-02-20	77	1			1		2	0	2	2	2	0	0		1
NAPOLI CARDARELLI	1	0	2	0	1	0	2	0	6	1+2	2019-02-15	60	1			1	2	2	1	2	2	2	0	0		1
NAPOLI CARDARELLI	2	1	1	1	1	0	0	0	4	0	2019-02-22	55	3			2		2	0	1	1	1	0	0		1	Bypass fem-TTP safena
NAPOLI CARDARELLI	1	1	1	1	1	0	0	2	6	2	2019-02-22	67	3			2		2	1	1	1	1	0	0		1	Pregresse angioplastiche AI Dx+transmeta Dx
NAPOLI CARDARELLI	1	0	0	1	1	2	0	0	6	2	2019-02-26	60	1			1	2	2	1	2	2	2	0	0		1
NAPOLI CARDARELLI	1	2	0	1	1	0	0	0	6	2	2019-02-27	75	2			2		2	1	1	1	1	0	0		1	By pass fem-pop BK safena
NAPOLI CARDARELLI	1	1	2	1	1	0	1	0	5	1	2019-02-28	70	1			1		2	0	2	2	2	0	0		0	Amp BK Sn 03/04/19
NAPOLI CARDARELLI	1	1	2	1	1	1	1	0	5	1	2019-02-28	69	1			1		0	0	1	1	1	0	0		1
NAPOLI CARDARELLI	2	2	0	1	1	2	2	2	6	2	2021-03-06	56	4			1		2	già amputaz. magg.	1	1	1	0	1	1	0	Pregresse PTA multiple presso altre strutture
NAPOLI CARDARELLI	1	1	0	1	1	1	2	2	6	2	2019-03-07	70	4			1		2	già amputaz. magg.	1	1	1	0	1	1	0	FA cronica, cardiopatia dilalatativa, ictuse cerebrale
NAPOLI CARDARELLI	1	1	2	1	1	2	1	0	6	2	2019-03-07	64	1			1	2	2	1	2	2	2	0	0		1
NAPOLI CARDARELLI	1	1	2	1	1	0	0	2	6	1	2021-03-07	83	1			1	2	2	1	2	2	2	0			1
NAPOLI CARDARELLI	1	1	1	1	1	0	0	0	5	1	2021-03-15	85	1	3		1	2	1	1	1	1	1	0	1		1	15/03 PTA FS+insuccesso PTA TTP-19/03 By pass pop AK-ttp safena
NAPOLI CARDARELLI	1	0	2	1	1	0	0	0	6	2	2019-03-13	81	1			1	2	2	1	2	2	2	0	0		1
NAPOLI CARDARELLI	1	2	0	1	1	0	0	0	4	0	2019-03-18	80	1			1		1	0	2	2	2	0	0		1	Leucemia promielocitica
NAPOLI CARDARELLI	1	2	2	1	1	2	0	0	6	2	2019-03-21	61	1			1		2	1	2	2	2	0	0		1	Pregresse angioplastiche presso altre strutture+Necrosi pregresso moncone amp transmeta
NAPOLI CARDARELLI	1	1	1	1	1	1	0	0	5	0	2019-03-26	79	1			2		2	0	2	2	2	0	0		1	Peggioramenrmento IRC>>> Trasferimento in nefrologia da cui e stato dimesso
NAPOLI CARDARELLI	1	1	1	1	1	0	0	0	4	0	2019-03-28	69	2			1		2	0	1	1	1	0	0		1	Occlusione pregresso by pass fem pop in protesi
NAPOLI CARDARELLI	1	1	1	0	1	0	0	0	5	0	2019-04-02	82	1			1		2	0	1	1	1	0	0		1
NAPOLI CARDARELLI	1	2	0	1	1	1	1	2	5	0	2019-04-02	80	1	2		1		2	0	1	1	1	0	0		1	Bypass IE-FP Dacron
NAPOLI CARDARELLI	1	0	0	1	1	0	0	0	4	0	2019-04-04	67	2			1		2	0	1	1	1	0	0		1	EA FC+patch Dacron-21/04-DEISCENZA feira-VAC terapia
NAPOLI CARDARELLI	1	2	0	1	1	2	2	0	6	2	2019-04-05	57	4			2		2	già amputaz. magg.	1	1	1	0	0		0
NAPOLI CARDARELLI	1	1	0	1	1	0	0	2	5	0	2019-04-09	76	1			1		2	0	2	2	2	0	0		1
NAPOLI CARDARELLI	1	2	1	1	1	0	0	0	6	2	2019-04-09	77	4			1		2	già amputaz. magg.	1	1	1	0	0		0	PTA AI Sn+transmeta (dicembre 2018)
NAPOLI CARDARELLI	1	1	0	1	1	2	0	0	5	1	2019-04-11	71	1			1	2	2	0	2	2	2	0	0		1
NAPOLI CARDARELLI	1	2	0	0	0	0	0	0	4	0	2019-04-11	60	1			1		2	0	2	2	2	0	0		1	k colon
NAPOLI CARDARELLI	1	2	0	1	1	0	1	0	4	0	2019-04-12	68	2			1		2	0	1	1	1	0	0		1	By pass IE-FC Dacron
NAPOLI CARDARELLI	2	1	1	1	1	0	0	0	5	0	2019-04-16	54	1			1		2	0	2	2	2	0	0		1
NAPOLI CARDARELLI	2	1	0	1	1	0	0	0	4	0	2019-04-16	64	2			1		2	0	1	1	1	0	0		0	Bypass IE-FP Dacron
NAPOLI CARDARELLI	1	2	2	1	1	1	0	0	6	1	2019-04-17	77	2			1		2	1	1	1	1	0	0		1	By pass fem-pop AK safena
NAPOLI CARDARELLI	1	2	0	1	1	0	0	2	5	0	2019-04-19	63	1			1		2	0	2	2	2	0	0		1
NAPOLI CARDARELLI	1	2	0	1	1	0	0	0	5	0	2019-04-19	60	1			1		2	0	2	2	2	0	0		1
NAPOLI CARDARELLI	1	2	0	1	1	1	0	0	4	0	2019-04-29	76	1			1		2	0	2	2	2	0	0		1
NAPOLI CARDARELLI	1	1	1	1	1	0	0	1	5	0	2019-04-29	70	2			1		2	0	1	1	1	0	0		1	By pass aorto-FP Dacron
NAPOLI CARDARELLI	1	1	2	1	1	0	0	2	5	0	2019-04-30	61	2			1		2	0	1	1	1	0	0		1	By pass fem pop AK safena
NAPOLI CARDARELLI	2	2	0	0	1	0	1	0	5	0	2019-04-30	78	1			1		2	0	2	2	2	0	0		1
NAPOLI CARDARELLI	2	0	0	0	1	0	0	0	5	0	2019-05-02	81	1			1		2	0	1	1	1	0	0		1
NAPOLI CARDARELLI	1	2	2	1	1	0	1	0	5	0	2019-05-02	79	1	2		1		2	0	1	1	1	1	0	1	1	Stenting iliaco+fem-fem Dacron
NAPOLI CARDARELLI	1	1	1	1	1	0	1	0	6	2	2019-05-10	60	1			1	2	2	1	2	2	2	0	0		1	K polmone riscontrato nel corso del ricovero
NAPOLI CARDARELLI	1	2	2	1	1	0	0	0	6	2	2021-06-06	63	4			2		2	già amputaz. magg.	1	1	1	0	0		0
NAPOLI CARDARELLI	1	2	2	1	1	1	1	2	6	2	2019-05-07	80	4			1		2	già amputaz. magg.	1	1	1	1	0	1	0
NAPOLI CARDARELLI	2	2	0	1	1	0	0	0	6	2	2019-05-07	60	4			2		2	già amputaz. magg.	1	1	1	0	0		0
NAPOLI CARDARELLI	1	2	0	1	1	0	0	0	6	2	2019-05-15	59	2			1	2	2	1	1	1	1	0	0		1
NAPOLI CARDARELLI	1	1	1	1	1	0	0	0	6	2	2019-05-16	65	1	2		1	2	2	1	2	2	2	0	0		1	Ibrido: stenting iliaco+bypass IE-FP Dacron+protesico-pop BK safena
NAPOLI CARDARELLI	1	2	2	1	1	0	1	0	5	1	2019-05-17	68	1			1	2	2	0	2	2	2	0	0		1
NAPOLI CARDARELLI	1	2	0	1	1	1	0	0	5	0	2019-05-21	75	3			2		2	1	1	1	1	0	0		1	Pregresso bypass fem pop protesi presso altra struttura +terapia con prostanoidi
NAPOLI CARDARELLI	1	1	2	1	1	2	0	0	6	2	2019-05-23	61	1			2		2	1	2	2	2	0	0		1	Pregresse angioplastiche presso altra struttura+amp minore dita
NAPOLI CARDARELLI	2	1	0	1	1	1	1	0	6	2	2019-05-23	75	2			2		2	1	1	1	1	0	0		0	Amp AK Sn 02/12/2019
NAPOLI CARDARELLI	2	2	1	1	1	0	0	0	5	0	2019-05-27	73	1			1	2	2	0	2	2	2	0	0		1
NAPOLI CARDARELLI	1	1	0	1	1	1	0	0	6	2	2019-05-29	83	4			1		2	già amputaz. magg.	1	1	1	0	0		0
NAPOLI CARDARELLI	2	1	2	1	1	1	2	2	5	0	2019-05-30	74	1			1		2	0	1	1	1	0	0		1	06/04/19 Curettage ulcere di gamba
NAPOLI CARDARELLI	1	1	0	1	1	0	0	0	4	0	2019-06-03	78	2			1		2	0	1	1	1	0			1
NAPOLI CARDARELLI	1	1	2	1	1	1	0	0	5	0	2019-06-10	69	1			2		2	1	1	1	1	0	0		1	PTA iterativa
NAPOLI CARDARELLI	1	2	1	1	1	0	0	0	4	0	2019-06-10	64	1	2		1	2	2	0	1	1	1	0	0		1	PTA FS+by pass FS-pop BK safena
NAPOLI CARDARELLI	1	0	1	1	1	0	0	0	5	0	2019-06-10	70	1			1	2	2	1	2	2	2	0	0		1
NAPOLI CARDARELLI	2	1	2	1	1	0	0	0	6	2	2019-06-11	75	4			1		2	già amputaz. magg.	1	1	1	0	0		0
NAPOLI CARDARELLI	2	2	2	1	1	0	0	0	4	0	2019-06-14	49	2			1		2	0	1	1	1	0	0		1	TEA aorta iuxtarenale -patch Dacron
NAPOLI CARDARELLI	1	1	2	1	1	0	1	0	5	2	2019-06-17	63	1			1	2	2	1	2	2	2	0	0		0	18/07/19 PTA iterativa
NAPOLI CARDARELLI	1	1	2	1	1	0	0	0	6	2	2019-06-17	68	1			2		2	1	2	2	2	0	0		1	Drenaggio ascesso volta plantare
NAPOLI CARDARELLI	1	1	2	1	1	0	0	0	6	2	2019-06-19	65	4			2		2	già amputaz. magg.	1	1	1	0	0		0
NAPOLI CARDARELLI	1	2	0	1	1	1	1	2	5	0	2019-06-20	80	3			1	2	2	0	1	1	1	0			1
NAPOLI CARDARELLI	1	1	0	1	1	0	1	2	5	0	2019-06-21	83	1	2		1	2	2	1	2	2	2	0			1	By pass fem fem sn+PTA FS+BK Dx
NAPOLI CARDARELLI	1	2	2	1	1	1	1	2	5	0	2019-06-24	80	1			1		2	0	2	2	2	0	0		1
NAPOLI CARDARELLI	1	2	2	0	1	2	1	0	6	2	2019-06-24	55	1			2		2	1	2	2	2	0	0		1
NAPOLI CARDARELLI	1	1	0	1	1	0	0	0	6	2	2019-06-26	79	2			1	2	2	0	1	1	1	0	0		1	By pass fem fem dx-n Dacron+protesico-pop BK safena+curettage
NAPOLI CARDARELLI	1	1	2	1	1	0	0	0	5	0	2019-06-27	53	1			1		2	0	1	1	1	0	0		1
NAPOLI CARDARELLI	2	1	2	1	1	0	2	2	6	2	2019-07-04	77	4			2		2	già amputaz. magg.	1	1	1	0	0		0
NAPOLI CARDARELLI	1	1	2	1	1	0	2	2	6	2	2019-06-27	74	4			1		2	già amputaz. magg.	1	1	1	1		6	0
NAPOLI CARDARELLI	1	1	2	1	1	0	0	0	6	2	2019-07-05	82	4			1		2	già amputaz. magg.	1	1	1	0	1	2	0
NAPOLI CARDARELLI	1	2	2	0	1	0	0	0	6	2	2019-07-05	66	4			1		2	già amputaz. magg.	1	1	1	0	0		0
NAPOLI CARDARELLI	1	2	2	1	1	0	0	2	6	2	2019-07-09	65	1	2		1	2	2	1	2	2	2	0	0		1	PTA iliaca+innesso IE -FC Dacron+fem-pop BK safena
NAPOLI CARDARELLI	1	1	2	0	1	1	0	0	5	1	2019-07-10	82	1			1	2	2	0	2	2	2	0			1
NAPOLI CARDARELLI	2	1	2	1	1	0	2	2	5	0	2019-07-10	77	1			1		2	0	2	2	2	0	0		1
NAPOLI CARDARELLI	2	2	2	1	1	1	1	0	5	0	2019-07-10	72	1			1		2	0	2	2	2	0	0		1	PTA/Stenting FS Dx 2017
NAPOLI CARDARELLI	1	2	0	0	1	0	0	0	5	0	2019-07-10	52	1			1		2	0	1	1	1	0	0		1
NAPOLI CARDARELLI	1	2	1	1	1	0	0	0	4	0	2019-07-11	55	2			2		2	0	1	1	1	0	0		1	By pass fem pop BK safena
NAPOLI CARDARELLI	1	2	1	1	1	0	0	0	5	0	2019-07-12	60	1			1		2	0	2	2	2	0	0		1	Rotarex
NAPOLI CARDARELLI	1	1	0	1	1	2	2	0	5	0	2019-07-12	72	1	2		1		2	0	1	1	1	0	0		1	12/07 BY PASS FEM-FEM dACRON; 19/07 :pta iliaca Dx
NAPOLI CARDARELLI	2	2	2	1	1	1	0	0	6	2	2019-07-16	80	1			1	2	2	1	1	1	1	1		1	1
NAPOLI CARDARELLI	1	2	2	1	1	0	1	0	6	2	2019-07-16	50	1			1		2	1	2	2	2	0	0		1
NAPOLI CARDARELLI	1	2	0	1	1	0	1	0	5	0	2019-07-25	48	2			1	2	2	0	1	1	1	0	0		1	By pass IE-FP Dacron+protesico-pop AK safena
NAPOLI CARDARELLI	1	1	2	0	1	1	1	2	6	2	2019-07-29	92	1			1		2	1	1	1	1	0	1		1
NAPOLI CARDARELLI	1	2	0	1	1	0	1	0	5	0	2019-07-24	67	2			1	2	2	0	1	1	1	0	0		1	By pass IE-FP Dacron+protesico-pop AK safena
NAPOLI CARDARELLI	1	2	0	1	0	0	0	0	6	2	2019-07-31	48	1	3		1	2	2	1	2	2	2	0	0		1	Stenting iliaco+by pass fem-TP safena
NAPOLI CARDARELLI	1	2	1	1	1	1	0	0	6	2	2019-08-06	46	1			1	2	1	1	2	2	2	0	0		1
NAPOLI CARDARELLI	1	2	2	1	1	0	0	0	5	0	2019-08-07	69	1	2		1	2	2	0	2	2	2	0	0		1	Stenting iliaco+by pass fem-fem Dacron
NAPOLI CARDARELLI	2	2	2	1	1	2	0	0	6	2	2019-08-20	69	1			1	2	2	1	2	2	2	0	0		1	IRC transitoria
NAPOLI CARDARELLI	1	2	2	1	1	0	1	0	6	2	2019-08-27	60	1	2		1	2	2	1	2	2	2	0	0		1
NAPOLI CARDARELLI	1	2	0	0	1	0	0	0	6	1	2019-07-27	64	2			1	2	2	1	1	1	1	0	0		1
NAPOLI CARDARELLI	1	2	2	0	1	0	0	0	6	2	2019-09-02	67	1	2		1	2	2	1	2	2	2	0	0		1	PTA AI Sn +TRANSMETA Luglio 2019
NAPOLI CARDARELLI	2	2	0	1	1	0	0	0	4	0	2019-09-04	68	1			1		2	0	2	2	2	0	0		1	PTA IE Sn
NAPOLI CARDARELLI	1	1	1	1	1	0	0	0	5	0	2019-09-04	60	3			1	2	2	1	1	1	1	0	0		1	By pass fem-TA safena
NAPOLI CARDARELLI	1	2	0	0	1	0	0	0	4	0	2019-09-10	83	1			1	2	2	0	2	2	2	0	0		1
NAPOLI CARDARELLI	1	1	0	0	1	0	2	0	5	0	2019-09-18	73	3			1	2	2	0	1	1	1	0	0		1
NAPOLI CARDARELLI	1	2	2	1	1	0	1	2	5	1	2019-09-16	65	1			1	2	1	1	2	2	2	0	0		0	PTA complicata da embolizzazione distale: tormbolisi locoregionale/Maggio 2020 : Amp AK
NAPOLI CARDARELLI	1	1	2	0	1	1	0	2	6	2	2019-09-20	75	4			1		2	già amputaz. magg.	1	1	1	0	0		0
NAPOLI CARDARELLI	1	2	2	0	1	0	0	0	6	2	2019-09-23	52	1			1	2	2	1	2	2	2	0	0		1
NAPOLI CARDARELLI	1	1	1	1	1	2	0	2	4	0	2019-09-26	67	1			1		2	0	1	1	1	0	0		1	Stenting iliaco+by pass IE-FP Dacron
NAPOLI CARDARELLI	1	2	2	0	1	0	1	0	6	2	2019-10-01	77	4			1		2	già amputaz. magg.	1	1	1	0	1	1	0
NAPOLI CARDARELLI	1	2	2	0	1	1	1	0	6	2	2019-10-14	75	3			2		2	1	1	1	1	0	0		0	14/10 Amp AK
NAPOLI CARDARELLI	1	2	2	1	1	0	2	2	6	2	2019-10-01	70	1			1	2	2	1	2	2	2	0	1	1	1
NAPOLI CARDARELLI	2	0	2	0	1	2	1	0	6	2	2019-10-02	50	1			1	2	1	1	2	2	2	0	0		1
NAPOLI CARDARELLI	2	2	1	1	1	0	0	0	4	0	2019-10-02	64	1			1		2	0	1	1	1	0	0		1
NAPOLI CARDARELLI	1	2	2	1	1	1	1	0	5	0	2019-10-04	67	1			1	2	2	1	2	2	2	0	0		1	Pregresse angioplastiche multiple+amp transmeta
NAPOLI CARDARELLI	1	1	0	0	1	1	0	0	5	1	2019-10-09	69	1			1	2	2	1	2	2	2	0	0		1
NAPOLI CARDARELLI	1	2	2	0	1	0	0	0	6	2	2019-10-08	52	1			1		2	1	2	2	2	0	0		1	04/10 Drenaggio ascesso plantare in PS
NAPOLI CARDARELLI	2	2	2	0	1	0	0	0	5	0	2019-10-10	68	1			1		1	0	1	1	1	0	0		1	IMA NSTEMI: 14/10 PTCA su IVA
NAPOLI CARDARELLI	1	0	2	0	1	0	0	0	5	0	2019-10-11	84	2			1	2	2	0	2	2	2	0			1
NAPOLI CARDARELLI	1	2	0	1	1	0	1	0	5	0	2019-10-24	52	2			2		2	0	1	1	1	0	0		1	By pass branca protesica aorto-bisiliaca-pop BK
NAPOLI CARDARELLI	1	1	0	0	1	0	0	0	4	0	2010-10-29	72	2			1		2	0	1	1	1	0	0		1	By pass fem-pop AK safena
NAPOLI CARDARELLI	2	2	1	0	1	0	0	0	5	0	2019-10-31	75	1			1	2	2	0	2	2	2	0	0		1
NAPOLI CARDARELLI	2	2	0	1	1	2	0	0	5	1	2019-11-08	54	3			2		2	0	1	1	1	0	0		1	By pass fem-TA safena
NAPOLI CARDARELLI	1	2	0	0	1	0	1	1	4	0	2019-11-04	65	1	2		1		2	0	2	2	2	0	0		1	Stenting iliaco EA FC+patch Dacron
NAPOLI CARDARELLI	1	1	1	0	1	0	0	0	4	0	2019-11-05	76	1			2		2	0	1	1	1	0	0		1	PTA afs
NAPOLI CARDARELLI	1	1	1	0	0	0	0	0	4	0	2019-11-05	68	1			1		2	0	1	1	1	0	0		1	EA FC+ patch in Dacron
NAPOLI CARDARELLI	1	2	2	0	1	1	0	0	6	2	2019-11-15	66	4			1		2	già amputaz. magg.	1	1	1	1		3	0
NAPOLI CARDARELLI	2	2	2	0	0	2	2	0	5	1	2019-11-19	45	4			2		2	già amputaz. magg.	0	0	0	0		0
NAPOLI CARDARELLI	1	0	0	0	1	0	0	0	5	1	2019-11-26	83	1			1		2	1	2	2	2	0	0		1
NAPOLI CARDARELLI	1	1	0	1	1	2	0	0	5	0	2019-11-27	75	1			2		2	0	2	2	2	0	0		1
NAPOLI CARDARELLI	1	2	2	1	1	2	1	0	6	2	2019-12-05	72	4			1		2	già amputaz. magg.	1	1	1	0			0
NAPOLI CARDARELLI	1	2	0	1	1	0	0	0	5	0	2019-12-09	64	1			1	2	2	0	2	2	2	0	0		1
NAPOLI CARDARELLI	2	2	0	0	1	0	0	0	4	0	2019-12-10	57	1			1		2		2	2	2	0	0		1
NAPOLI CARDARELLI	2	1	0	0	1	0	0	0	6	2	2019-12-10	83	1			1	2	2	1	2	2	2	1		6	1	18/12/19: Revisione moncone amp transmeta
NAPOLI CARDARELLI	1	2	2	1	1	1	1	2	6	2	2019-12-11	62	1	2		1		2	1	2	2	2	0	0		1	Stenting iliaco+ EA FC+patch in Dacron
NAPOLI CARDARELLI	1	1	0	1	1	0	0	2	5	0	2019-12-12	85	1			1		2		2	2	2	0	0		1
NAPOLI CARDARELLI	1	2	2	0	1	0	0	0	6	2	2019-12-17	55	4			1		2	già amputaz. magg.	1	1	1	0	0		1
NAPOLI CARDARELLI	1	2	2	1	1	0	0	2	5	0	2019-12-19	72	1	2		1		2	0	1	1	1	0	0		1	Stenting iliaco+bypass FC-FP Dacron
CATANZARO	2	0	0	1	1	0	0	0	6	2	2019-02-02	76	4			1		2	già amp magg	3.5	3.5	3.5	0	0		0
CATANZARO	1	1	2	0	1	0	0	0	5	1	2019-02-12	91	4			2		2	già amp magg	1	1	1	0	1	1	0
CATANZARO	1	2	0	0	1	1	0	2	6	2	2019-04-14	86	4			1		2	già amp magg	3	3	3	0	1	3	0
CATANZARO	1	1	1	2	1	0	0	0	5	1	2019-04-24	72	4			2		2	già amp magg	2	2	2	0	0		0
CATANZARO	1	1	0	1	1	0	0	0	6	2	2019-05-15	82	4			1		2	già amp magg	1	1	1	0	1	1	0
CATANZARO	2	0	2	0	1	0	0	0	5	2	2019-06-09	75	4			2		2	già amp magg	1	1	1	0	0		0
CATANZARO	1	1	0	0	1	2	0	2	4	0	2019-06-15	70	4			2		2	già amp magg	2	2	2	0	0		1
CATANZARO	1	0	0	0	1	1	0	0	5	0	2019-06-27	75	4			1		0	già amp magg	1	1	1	0	0		0
CATANZARO	1	0	1	1	1	0	1	0	5	2	2019-07-24	59	4			2		1	già amp magg	2.5	2.5	2.5	0	0		0
CATANZARO	1	2	2	0	1	0	0	2	6	2	2019-08-05	64	4			2		2	già amp magg	1	1	1	0	0		0
CATANZARO	1	1	0	2	1	1	0	2	6	2	2019-08-08	90	4			2		2	già amp magg	1.5	1.5	1.5	0	0		0
CATANZARO	1	2	0	2	1	0	2	2	6	2	2019-08-30	78	4			1		2	già amp magg	1.5	1.5	1.5	0	1	1	0
CATANZARO	1	1	2	2	1	2	0	0	5	1	2019-09-03	59	4			2		1	già amp magg	1	1	1	0	0		0
CATANZARO	1	1	2	2	1	0	1	0	6	2	2019-09-15	79	4			1		2	già amp magg	2.5	2.5	2.5	0	0		0
CATANZARO	1	1	2	1	1	0	2	2	5	2	2019-10-03	84	4			2		0	già amp magg	1	1	1	0	0		0
CATANZARO	1	1	2	0	1	0	1	1	6	2	2019-12-04	83	4			2		1	già amp magg	2	2	2	1	0	1	0
CATANZARO	1	1	2	1	1	0	0	1	5	1	2019-12-28	93	4			2		2	già amp magg	1	1	1	0	0		0
CATANZARO	2	1	2	0	1	0	0	2	4	0	2019-01-04	78	2			1		0	1	2	2	2	0	0		0
CATANZARO	1	2	2	1	1	0	1	1	5	1	2019-01-11	78	3			1		1	1	2.5	2.5	2.5	0	0		1
CATANZARO	1	2	0	1	1	0	0	0	4	0	2019-01-18	63	2			1		2	0	1.5	1.5	1.5	0	0		1
CATANZARO	1	0	2	0	1	0	0	0	4	0	2019-01-21	93	3			2		2	2	0	0	0	3	0		1
CATANZARO	1	2	0	0	1	0	0	2	5	0	2019-01-24	60	2			2		2	0	2	2	2	0	0		1
CATANZARO	1	0	2	0	1	1	0	0	5	2	2019-01-25	53	3			2		0	0	1	1	1	0	0		0
CATANZARO	1	0	2	1	1	1	2	0	5	2	2019-02-07	79	3			2		2	1	1	1	1	0	0		1
CATANZARO	2	1	2	1	1	0	2	2	5	0	2019-02-08	69	2			1		2	0	2.5	2.5	2.5	0	0		1
CATANZARO	1	1	1	0	1	0	0	2	4	0	2019-02-09	64	3			2		0	0	3	3	3	0	0		0
CATANZARO	1	1	1	2	2	0	1	0	4	0	2019-02-27	72	2			2		0	0	2	2	2	0	0		1
CATANZARO	1	2	0	0	1	0	0	0	4	0	2019-03-04	65	2			1		2	0	1	1	1	0	0		1
CATANZARO	1	2	0	0	1	0	0	0	2	1	2019-03-07	72	2			1		1	1	1	1	1	0	0		1
CATANZARO	1	2	0	1	1	0	0	1	4	0	2019-03-16	82	2			1		2	0	1.5	1.5	1.5	0	1	4	1
CATANZARO	1	0	1	1	1	0	0	0	4	0	2019-03-20	75	2			1		1	0	2.5	2.5	2.5	0	0		1
CATANZARO	1	2	0	0	1	0	2	2	4	0	2019-03-20	60	2			1		2	0	2	2	2	0	0		1
CATANZARO	1	0	2	0	1	2	2	0	4	0	2019-03-21	68	2			1		2	0	1	1	1	0	0		1
CATANZARO	1	2	1	1	1	0	0	0	4	0	2019-03-29	65	2			1		2	0	2.5	2.5	2.5	0	0		1
CATANZARO	1	0	2	1	1	0	0	0	4	0	2019-04-04	65	2			1		2	0	2.5	2.5	2.5	0	0		1
CATANZARO	1	2	2	1	1	0	0	2	4	0	2019-04-23	77	2			1		2	0	2.5	2.5	2.5	0	0		1
CATANZARO	1	0	2	2	1	1	0	0	4	0	2019-05-08	77	2			1		2	0	2	2	2	0	0		1
CATANZARO	2	0	2	0	1	2	2	2	5	2	2019-05-04	69	2			1		1	1	2	2	2	0	1	1	0
CATANZARO	1	0	0	2	1	0	0	0	4	0	2019-05-25	70	2			1		2	0	1.5	1.5	1.5	0	0		1
CATANZARO	0	0	0	1	1	0	1	0	4	0	2019-05-23	74	2			1		2	0	2.5	2.5	2.5	0	0		1
CATANZARO	1	2	0	2	1	0	0	0	4	0	2019-05-30	54	2			1		2	0	1.5	1.5	1.5	0	0		1
CATANZARO	1	1	0	0	1	0	0	0	4	0	2019-05-10	68	2			1		2	0	2	2	2	0	0		1
CATANZARO	1	0	1	1	1	1	0	2	4	0	2019-06-07	87	3			2		1	0	1.5	1.5	1.5	0	1	3	1
CATANZARO	1	2	0	2	1	0	2	0	4	0	2019-06-12	61	2			1		2	0	2.5	2.5	2.5	0	0		1
CATANZARO	1	1	0	1	1	0	0	2	4	0	2019-07-05	75	3			2		2	0	3.5	3.5	3.5	0	0		1
CATANZARO	2	0	2	0	1	0	1	0	6	2	2019-08-13	65	2			1		0	1	1	1	1	0	0		0
CATANZARO	1	2	0	1	1	0	2	1	4	0	2019-07-13	77	3			1		2	0	2.5	2.5	2.5	0	0		1
CATANZARO	1	0	2	0	1	1	0	1	4	0	2019-07-27	72	2			2		2	0	2	2	2	0	0		1
CATANZARO	1	0	1	1	1	0	1	0	4	0	2019-08-06	60	2			1		2	0	2.5	2.5	2.5	0	0		1
CATANZARO	2	0	2	2	1	0	2	0	4	0	2019-08-29	81	2			2		1	0	2.5	2.5	2.5	0	1	1	1
CATANZARO	1	0	2	1	1	0	0	0	5	2	2019-09-07	59	2			1		2	1	2.5	2.5	2.5	0	0		1
CATANZARO	1	1	2	0	1	0	0	0	4	0	2019-09-13	76	2			1		2	0	1	1	1	0	0		1
CATANZARO	1	1	0	0	1	0	0	0	4	0	2019-09-18	68	2			1		0	0	2	2	2	0	0		1
CATANZARO	2	1	0	0	1	0	0	2	4	0	2019-09-20	94	2			1		0	0	1	1	1	0	1	1	0
CATANZARO	1	2	0	0	1	0	0	1	4	0	2019-09-12	49	2			1		2	0	1	1	1	0	0		1
CATANZARO	1	0	1	0	1	0	1	0	4	0	2019-09-25	70	2			1		2	0	2	2	2	0	0		1
CATANZARO	2	0	1	0	1	1	1	0	5	1	2019-09-28	80	2			1		2	0	1	1	1	0	0		1
CATANZARO	1	0	0	2	1	0	0	0	4	0	2019-10-03	65	2			1		2	0	2.5	2.5	2.5	0	0		1
CATANZARO	2	0	2	1	1	0	0	0	5	2	2019-10-10	82	2			2		2	1	2	2	2	0	0		1
CATANZARO	1	0	2	1	1	0	0	0	5	1	2019-10-10	59	3			2		2	0	1.5	1.5	1.5	0	0		0
CATANZARO	1	1	0	1	1	0	1	1	4	0	2019-10-11	56	2			1		2	0	2.5	2.5	2.5	0	0		1
CATANZARO	1	2	0	0	1	0	2	0	4	0	2019-10-12	75	2			1		2	0	2	2	2	0	0		1
CATANZARO	1	2	2	1	1	0	0	2	4	0	2019-10-17	78	3			2		2	0	1.5	1.5	1.5	0	0		1
CATANZARO	1	0	0	1	1	0	2	0	5	1	2019-10-24	69	2			1		2	1	2	2	2	0	0		1
CATANZARO	1	1	0	1	1	0	0	1	4	0	2019-10-25	69	2			1		1	0	2	2	2	0	0		1
CATANZARO	1	0	0	2	1	0	0	0	4	0	2019-10-31	73	2			1		2	0	1.5	1.5	1.5	0	0		1
CATANZARO	1	1	0	1	1	0	0	2	4	0	2019-07-18	57	3			2		0	0	2	2	2	0	0		1
CATANZARO	1	1	2	1	1	0	0	0	4	0	2019-11-13	74	3			2		0	0	2.5	2.5	2.5	0	0		0
CATANZARO	1	1	0	1	1	0	0	0	4	0	2019-11-16	82	2			2		2	0	2	2	2	0	1	1	1
CATANZARO	1	2	0	0	1	0	0	0	5	0	2019-11-22	49	3			2		1	0	1	1	1	0	0		0	anamnesi pos per trombocistosi
CATANZARO	1	0	2	0	1	0	0	0	4	0	2019-11-23	56	2			1		1	0	2	2	2	0	0		1
CATANZARO	1	2	0	0	1	0	0	0	5	0	2019-11-23	60	2			2		2	0	1	1	1	0	0		1
CATANZARO	1	2	1	0	1	0	2	2	4	0	2019-11-26	66	2			2		1	0	1	1	1	0	0		0
CATANZARO	1	1	2	0	1	0	0	1	5	0	2019-11-29	58	2			2		2	0	2	2	2	0	0		1
CATANZARO	1	2	0	1	1	0	1	1	4	0	2019-12-07	75	2			1		2	0	2	2	2	0	0		1
CATANZARO	1	2	0	2	1	0	0	1	4	0	2019-12-13	73	2			2		2	0	2	2	2	0	0		1
CATANZARO	1	2	2	1	1	0	0	2	5	2	2019-12-12	63	3			2		1	0	1	1	1	0	0		1
CATANZARO	2	0	2	1	1	0	0	0	4	2	2019-12-27	69	2			2		1	1	2.5	2.5	2.5	0	0		1
CATANZARO	1	0	2	1	1	0	0	0	5	2	2019-01-23	62	5			2		1	0	1	1	1	0	0		1
CATANZARO	2	0	0	1	1	0	0	0	5	2	2019-03-27	91	5			2		1	1	1	1	1	0	1	1	1
CATANZARO	2	2	2	1	1	1	1	1	5	2	2019-10-18	70	5			2		1	0	2	2	2	0	0		1
CATANZARO	2	2	2	0	1	0	0	2	5	1	2019-01-10	74	1			1		2	1	3.5	3.5	3.5	0	0		1
CATANZARO	1	0	1	1	1	0	2	0	4	0	2019-01-13	77	1	2		1		0	0	2.5	2.5	2.5	0	0		1	2°int: bypass fem-pop
CATANZARO	1	2	1	0	1	1	0	1	1	0	2019-01-18	66	1			1		2	1	2	2	2	0	0		0
CATANZARO	2	2	0	1	1	0	0	1	5	1	2019-01-22	74	1			1		2	0	2.5	2.5	2.5	0	0		1
CATANZARO	2	0	0	1	1	0	2	0	5	1	2019-02-02	84	1			1		2	1	2	2	2	0	1	1	1
CATANZARO	1	2	2	1	1	0	0	2	5	2	2019-02-06	80	1			1		0	1	1.5	1.5	1.5	0	0		0
CATANZARO	1	1	0	1	1	0	0	0	4	0	2019-02-16	81	1			1		0	0	2.5	2.5	2.5	0	1	4	1
CATANZARO	1	1	2	1	1	0	0	0	5	1	2019-02-21	81	1			2		1	0	1.5	1.5	1.5	0	0		1
CATANZARO	1	0	0	1	1	2	0	0	4	0	2019-02-23	75	1			1		1	0	2.5	2.5	2.5	0	0		1
CATANZARO	2	0	0	0	1	2	2	0	4	0	2019-02-27	79	1			1		1	0	2	2	2	0	1	1	1
CATANZARO	1	2	0	2	1	0	0	0	4	0	2019-02-28	69	1			1		1	0	2	2	2	0	0		1
CATANZARO	1	2	0	1	1	0	0	2	4	0	2019-03-02	65	1			1		2	0	2.5	2.5	2.5	0	0		1
CATANZARO	1	0	0	1	1	0	1	0	4	0	2019-03-09	72	1			1		2	0	1.5	1.5	1.5	0	0		1
CATANZARO	1	2	2	0	1	1	2	2	4	0	2019-03-23	73	1			1		2	0	2	2	2	0	0		1
CATANZARO	1	2	0	1	1	0	0	2	4	0	2019-03-28	78	1			1		2	0	2	2	2	0	0		1
CATANZARO	2	0	0	1	1	2	1	0	4	1	2019-04-03	61	1			1		2	1	2	2	2	0	0		1
CATANZARO	1	0	0	0	1	2	0	0	4	0	2019-04-13	71	1			1		2	0	2.5	2.5	2.5	0	0		1
CATANZARO	1	1	0	1	1	0	0	0	6	2	2019-04-11	81	1			1		0	1	2.5	2.5	2.5	0	0		1
CATANZARO	1	2	0	0	1	0	2	2	4	0	2019-04-27	81	1			1		2	0	1	1	1	0	0		1
CATANZARO	1	1	0	1	1	0	0	2	5	0	2019-05-11	90	1			2		0	1	2	2	2	1		6	0
CATANZARO	1	0	1	1	1	0	0	0	4	0	2019-05-11	80	1			1		2	0	2.5	2.5	2.5	0	0		1
CATANZARO	2	0	2	0	1	2	0	0	5	2	2019-05-16	82	1			1		1	1	1	1	1	0	0		1
CATANZARO	1	0	2	1	1	0	0	0	4	0	2019-05-18	80	1			1		2	0	1.5	1.5	1.5	0	0		1
CATANZARO	1	0	2	0	1	0	0	0	4	0	2019-05-22	79	1			1		2	0	2.5	2.5	2.5	0	0		1
CATANZARO	1	1	2	0	1	0	0	2	5	2	2019-06-01	79	1			1		1	1	2	2	2	0	0		0
CATANZARO	1	1	0	1	1	0	0	2	5	0	2019-06-08	67	2			1		0	0	2.5	2.5	2.5	0	0		1	2° INT: BYPASS CROSSOVER FEM-FEM
CATANZARO	2	0	0	0	1	0	0	0	5	2	2019-06-12	80	1			1		1	0	2	2	2	0	0		0
CATANZARO	1	2	0	1	1	0	0	2	4	0	2019-06-19	72	1			1		2	0	2	2	2	0	0		1
CATANZARO	1	1	2	0	1	0	0	2	4	0	2019-06-19	83	1			2		2	0	2	2	2	0	0		1
CATANZARO	1	0	1	1	0	0	0	0	4	0	2019-06-22	60	1			1		2	0	2.5	2.5	2.5	0	0		1
CATANZARO	1	2	0	0	1	0	0	2	0	4	2019-06-25	72	1			1		2	0	2	2	2	0	0		1
CATANZARO	1	0	2	1	1	0	2	0	4	0	2019-07-03	77	1			1		2	0	2	2	2	0	0		1
CATANZARO	2	0	2	1	1	0	0	0	4	0	2019-07-06	76	1			2		1	0	2	2	2	0	0		1
CATANZARO	2	0	0	2	1	0	2		4	0	2019-07-06	74	1			1		2	0	2.5	2.5	2.5	0	1	1	1
CATANZARO	1	1	2	1	1	0	1	2	4	0	2019-07-10	74	1			1		2	0	2.5	2.5	2.5	0	0		1
CATANZARO	1	2	0	0	0	0	0	1	4	0	2019-07-12	58	1			1		0	0	2	2	2	0	0		1
CATANZARO	1	0	2	1	1	0	2	0	6	2	2019-07-13	78	1			1		1	1	2	2	2	0	0		1
CATANZARO	1	1	0	1	1	0	2	0	4	0	2019-07-24	72	1			2		2	0	2	2	2	0	0		1
CATANZARO	2	0	0	0	1	0	0	0	5	1	2019-07-24	85	1			1		1	1	2	2	2	0	0		1
CATANZARO	1	2	0	1	1	0	0	0	5	1	2019-07-25	65	1			2		2	1	1	1	1	0	0		1
CATANZARO	1	0	0	1	1	2	0	0	6	2	2019-07-26	74	1			1		0	1	2.5	2.5	2.5	0	0		1
CATANZARO	1	0	2	1	1	2	0	0	5	0	2019-07-31	72	1			2		2	1	2	2	2	0	0		1
CATANZARO	2	1	0	1	1	1	0	0	4	0	2019-08-07	79	1			1		2	0	2.5	2.5	2.5	0	0		1
CATANZARO	1	0	0	1	1	0	2	0	5	0	2019-08-07	61	1	4		1		0	1	1	1	1	0	0		0
CATANZARO	1	0	2	0	1	0	0	0	4	0	2019-08-31	74	1			1		2	0	2	2	2	0	0		1
CATANZARO	1	0	0	1	1	0	2	0	5	0	2019-09-07	75	1			1		0	0	1	1	1	0	0		1
CATANZARO	1	1	0	1	0	2	2	1	4	0	2019-09-07	78	1			2		0	0	1	1	1	0	0		1
CATANZARO	2	2	0	0	1	2	0	0	4	0	2019-09-07	82	1			1		0	0	1	1	1	0	0		1
CATANZARO	1	0	1	1	0	0	2	1	5	1	2019-09-14	73	1			1		1	0	2	2	2	0	0		0
CATANZARO	2	0	0	1	1	0	0	0	4	0	2019-10-02	72	1			2		1	0	2.5	2.5	2.5	0	0		1
CATANZARO	2	0	2	0	1	0	0	0	5	0	2019-10-05	78	1			2		1	0	2	2	2	0	0		1
CATANZARO	1	2	0	1	1	0	1	0	5	1	2019-11-05	72	1			1		1	1	2.5	2.5	2.5	0	0		1
CATANZARO	1	1	2	1	1	1	0	0	4	0	2019-10-06	69	1			1		2	0	2.5	2.5	2.5	0	0		1
CATANZARO	1	2	1	1	1	0	0	0	4	0	2019-11-30	65	1			1		2	0	2	2	2	0	0		1
CATANZARO	1	2	2	0	1	0	0	2	5	0	2019-11-30	64	1			1		2	1	1	1	1	0	0		1
CATANZARO	1	1	0	1	1	0	0	2	4	0	2019-12-03	48	1			1		2	0	2.5	2.5	2.5	0	0		1
CATANZARO	1	2	0	0	1	0	0	2	5	1	2019-12-12	77	1			1		1	1	2.5	2.5	2.5	0	0		1
CATANZARO	1	1	0	1	1	2	1	2	4	0	2019-12-20	67	1			1		1	0	2.5	2.5	2.5	0	0		1
CATANZARO	1	0	2	0	1	2	0	0	5	2	2019-12-31	78	1			2		0	1	2	2	2	0	0		1
ANCONA	1	1	0	1	1	0	2	1	4	0	2019-01-06	93	1			2		2	0	1	1	1	0	0		1	ulteriori interventi negli anni successivi
ANCONA	2	0	0	1	1	0	0	0	4	0	2019-01-10	51	1			1		0	0	1	1	1	0	1	2	0
ANCONA	2	1	0	1	1	0	0	0	5	1	2019-01-17	75	1			2		2	0	4	4	4	0	0		1
ANCONA	1	1	1	1	1	0	0	0	5	1	2010-01-18	81	1			2		2	0	4	4	4	0	0		1
ANCONA	1	1	0	1	1	1	0	2	4	2	2019-01-09	81	2			1		2	0	1	1	1	0	0		1	Bypass Aorto-bifemorale + TEA AFC dx
ANCONA	1	1	1	1	1	0	0	0	5	1	2019-01-21	81	1			2		1	0	4	4	4	0	0		1
ANCONA	1	1	0	1	1	0	0	0	5	2	2019-01-25	66	2			2		2	0	4	4	4	0	1	6	1
ANCONA	1	0	0	0	0	0	0	0	4	0	2019-02-02	53	2			2		1	0	3	3	3	0	0		1
ANCONA	1	0	0	1	1	1	2	2	5	1	2019-02-08	77	1					0	0	4	4	4	0	0		0
ANCONA	1	1	0	1	1	1	0	2	4	0	2019-06-10	88	1			2		1	0	2	2	2	0	0		1
ANCONA	2	0	1	1	1	0	0	0	5	1	2019-03-19	86	2			2		1	0	4	4	4	0	0		1
ANCONA	1	1	0	1	1	0	0	0	5	1	2019-05-13	86	1			2		1	0	4	4	4	0	0		1	PTA sub-intimale
ANCONA	2	1	0	0	0	0	0	0	4	0	2021-03-29	38	1			2		2	0	4	4	4	0	0		1
ANCONA	1	1	0	1	1	0	2	0	5	1	2019-12-31	91	1			2		1	0	3	3	3	0	1	6	0
ANCONA	2	1	0	1	1	0	0	1	4	0	2019-02-15	67	1			1		2	0	2	2	2	0	0		1
ANCONA	1	2	1	1	1	0	1	2	6	2	2019-06-25	81	1			2		0	0	1	1	1	0	0		0	Amputato di gamba post PTA
ANCONA	1	1	0	1	1	0	0	0	5	1	2019-11-29	80	2			2		2	0	4	4	4	0	0		1
ANCONA	1	2	0	1	1	0	0	0	4	0	2019-05-06	56	1			2		2	0	3	3	3	0	0		1
ANCONA	1	1	0	0	1	0	0	0	4	0	2019-06-29	69	2			1		2	0	2	2	2	0	0		1
ANCONA	2	0	0	1	1	0	2	0	4	0	2019-10-08	80	2			1		2	0	3	3	3	0	0		1
ANCONA	1	2	1	1	1	0	0	0	5	1	2019-08-26	61	2			2		1	0	4	4	4	0	0		0
ANCONA	1	1	1	1	1	0	2	2	5	1	2019-06-26	73	1			2		2	0	4	4	4	0	0		1
ANCONA	1	1	0	0	1	0	0	0	4	0	2019-06-29	63	2			1		2	0	4	4	4	0	0		1	Bypass iliaca ext - AFC dx
ANCONA	1	2	0	2	1	0	1	0	4	0	2019-05-31	51	2			1		2	0	4	4	4	0	0		1	bypass aorto-bifemorale
ANCONA	1	0	0	1	1	0	0	0	4	0	2019-06-12	93	1			2		2	0	2	2	2	0	0		1
ANCONA	2	0	1	1	1	0	0	0	5	1	2019-08-04	86	1			1		2	0	4	4	4	0	0		1
ANCONA	1	1	1	1	1	0	2	2	5	1	2019-05-08	73	1			2		2	0	4	4	4	0	0		1
ANCONA	1	1	1	1	1	0	2	2	5	1	2019-11-09	73	1			1		2	0	2	2	2	0	0		1
ANCONA	1	1	1	1	1	0	2	2	5	1	2019-10-21	73	1			2		2	0	2	2	2	0	0		1
ANCONA	1	0	0	1	1	0	0	0	4	0	2019-07-14	93	1			2		2	0	2	2	2	0	0		1
ANCONA	2	1	0	1	1	0	2	0	5	1	2019-10-22	84	2			1		2	0	1	1	1	0	0		1	innesto aorto-bisiliaco sdr leriche
ANCONA	1	2	2	1	1	0	0	0	4	0	2019-12-25	56	2			2		2	0	2	2	2	0	0		1	embolectomia bypass fem pop sottoarticlare
ANCONA	1	1	0	2	1	0	0	1	4	0	2021-03-27	76	1			2		2	0	2	2	2	0	0		1
ANCONA	2	0	2	1	0	0	2	1	5	1	2019-02-18	84	2			2		2	0	3	3	3	0	0		1
ANCONA	2	0	2	1	0	0	2	1	5	1	2019-11-07	84	2			1		2	0	3	3	3	0	0		1
ANCONA	1	1	2	1	1	0	0	0	5	1	2019-07-05	85	2			1		2	0	1	1	1	0	0		1	bypass axillo sx-bifemorale
ANCONA	1	1	1	1	1	0	0	0	4	0	2019-11-06	70	2			2		2	0	4	4	4	0	0		1	fogarty asse fem pop + tblisi
ANCONA	1	1	1	1	1	0	0	0	4	0	2019-12-01	70	1			2		2	1	4	4	4	0	0		1	PTA + amputaz III dito sx
ANCONA	1	2	1	1	1	0	0	0	4	0	2019-05-02	66	1			2		2	0	4	4	4	0	0		1
ANCONA	1	0	0	0	1	0	0	0	4	0	2019-09-25	86	2			1		2	0	4	4	4	0	0		1	correzione aneurisma femorale con innesto protesico
ANCONA	2	1	1	1	1	0	0	0	4	0	2019-08-28	94	1			1		2	0	3	3	3	0	0		1
ANCONA	1	0	0	0	1	0	0	0	4	1	2019-04-29	80	1			2		1	0	2	2	2	0	0		1
ANCONA	1	0	1	1	1	0	0	0	4	0	2019-03-26	84	1			1		2	0	4	4	4	0	0		1
ANCONA	2	0	1	0	1	0	0	0	4	0	2019-08-01	70	1			2		2	0	1	1	1	0	0		1
ANCONA	2	1	0	1	1	0	1	0	4	0	2019-02-05	90	2			1		2	0	3	3	3	0	0		1	cross over fem fem dx sx
ANCONA	1	0	0	1	1	0	1	0	4	0	2019-10-13	67	2			1		2	0	1	1	1	0	0		1	fogarty+tea AFC
ANCONA	1	1	1	1	1	0	0	0	4	0	2019-02-08	70	1			2		2	0	1	1	1	0	0		1
ANCONA	1	1	0	1	1	0	0	0	4	0	2019-03-22	88	1			2		2	0	1	1	1	0	0		1
ANCONA	2	0	0	1	1	0	0	0	4	0	2019-04-15	88	1			1		2	0	1	1	1	0	0		1
ANCONA	1	1	1	1	1	0	0	0	5	1	2019-04-29	77	1			2		2	0	1	1	1	0	0		1
ANCONA	1	0	0	1	1	1	1	0	4	0	2019-04-26	76	2			1		2	0	3	3	3	0	0		1	TEA AFC
ANCONA	1	0	1	1	1	0	0	0	4	0	2019-12-22	80	1			2		2	0	4	4	4	0	0		1
ANCONA	2	1	1	1	1	0	0	0	4	0	2019-03-06	70	1			1		2	0	1	1	1	0	0		1
ANCONA	1	0	0	1	1	0	0	0	4	0	2019-04-07	74	1			2		0	0	1	1	1	0	0		1
ANCONA	1	1	1	1	1	1	0	0	4	0	2019-12-30	77	1			2		2	0	4	4	4	0	0		1
ANCONA	1	0	1	1	0	0	0	0	5	0	2019-07-11	74	2			1		2	0	1	1	1	0	0		1	AORTO UNILIACO
ANCONA	1	0	1	2	1	1	0	0	4	0	2019-10-24	90	2			1		2	0	1	1	1	0	0		1	FEM FEM DX SX
ANCONA	2	1	1	1	0	1	0	0	4	0	2019-05-21	88	1			2		2	1	1	1	1	0	0		1
ANCONA	2	0	0	0	1	0	0	0	4	0	2019-12-04	80	2			1		2	0	1	1	1	0	0		1
ANCONA	1	1	1	1	1	0	1	0	5	1	2019-08-01	78	2			2		1	0	2	2	2	0	0		2
ANCONA	1	1	1	1	1	2	0	0	4	0	2019-04-11	72	1			2		2	0	1	1	1	0	0		1
ANCONA	1	2	1	1	1	0	1	2	4	0	2019-11-11	59	2			1		1	0	4	4	4	0	0		1
ANCONA	1	1	1	0	2	0	0	2	4	0	2019-07-17	80	1			1		1		2	2	2	0	0		0
ANCONA	1	1	1	0	1	2	0	0	4	0	2019-10-14	49	1			2		2	0	4	4	4	0	0		1
ANCONA	2	0	0	1	1	0	0	0	4	0	2019-01-17	95	1			2		2	0	3	3	3	0	1	5	1
ANCONA	1	2	1	1	1	0	0	2	5	1	2019-02-09	43	1			1		1	0	2	2	2	0	0		1
ANCONA	1	1	1	1	2	0	0	0	6	2	2019-04-16	73	2			1		2	0	4	4	4	0	1	6	1	innesto femorale
ANCONA	1	2	1	1	1	0	1	2	5	1	2019-04-26	72	2			1		1	1	4	4	4	0	1	6	0	TEA AFC
ANCONA	1	1	0	1	1	0	0	0	6	2	2021-10-20	70	2			2		0	1	3	3	3	0	1	6	0
ANCONA	1	0	0	0	2	0	0	0	4	0	2019-05-09	68	2			2		2	0	3	3	3	0	0		1
ANCONA	1	1	1	1	1	0	2	0	6	1	2019-02-14	85	1			2		1	0	4	4	4	0	0		1
ANCONA	1	2	1	1	1	1	1	2	4	0	2019-10-25	83	1			2		2	0	2	2	2	0	1	6	1
ANCONA	2	0	0	1	1	0	0	0	4	0	2019-05-29	67	1			2		2	0	2	2	2	0	0		1
ANCONA	1	2	0	1	1	0	2	0	4	0	2019-08-19	67	2			1		2	0	1	1	1	0	0		1	TEA AFC
ANCONA	1	1	1	1	1	0	0	0	5	2	2019-06-04	60	2			1		2	1	1	1	1	0	0		1
ANCONA	2	0	0	2	1	0	0	0	4	0	2019-05-21	88	1			2		2	0	1	1	1	0	1	6	1
ANCONA	1	2	0	1	1	0	0	1	4	0	2019-06-02	58	2			1		2	0	1	1	1	0	0		1	TEA AFC
ANCONA	1	1	1	1	1	2	1	1	4	0	2019-07-16	75	2			2		2	0	1	1	1	0	0		1
ANCONA	2	0	1	1	1	0	0	0	5	1	2019-07-16	81	1			1		2	0	2	2	2	0	0		1
ANCONA	1	1	0	1	1	0	2	0	4	1	2019-03-06	86	1			2		2	0	3	3	3	0	1	6	1
ANCONA	1	0	1	1	1	0	0	0	4	0	2019-06-05	73	1			1		2	0	1	1	1	0	0		1
ANCONA	1	1	1	1	1	0	2	0	4	0	2019-05-04	61	1			1		0	0	4	4	4	0	0		1
ANCONA	1	1	0	2	1	0	0	1	4	0	2019-02-07	62	2			1		2	0	1	1	1	0	0		1	TEA AFC
ANCONA	1	1	0	1	1	1	2	0	4	0	2019-08-22	86	1			1		2	0	1	1	1	0	0		1
ANCONA	2	2	1	1	1	0	0	0	5	1	2019-05-25	65	2			2		2	0	4	4	4	0	0		1
ANCONA	2	0	0	0	1	0	2	0	4	0	2019-07-30	79	2			1		2	0	4	4	4	0	0		1
ANCONA	1	1	0	1	1	0	0	1	4	0	2021-06-14	80	2			2		2	0	4	4	4	0	0		1
ANCONA	1	0	1	1	1	0	0	0	4	0	2019-07-09	75	2			2		2	0	1	1	1	0	0		1
ANCONA	2	0	1	1	1	0	1	0	5	1	2019-02-20	83	1			2		2	0	4	4	4	0	1	6	1
ANCONA	2	0	0	2	1	0	0	0	5	1	2019-06-06	85	2			1		2	0	4	4	4	0	0		1
ANCONA	1	2	1	1	1	0	1	2	5	1	2019-09-27	70	2			2		2	0	3	3	3	0	0		1
ANCONA	1	1	0	1	1	0	1	0	5	1	2019-05-24	70	2			1		2	0	4	4	4	0	0		1
ANCONA	1	1	0	1	1	0	1	0	5	1	2019-05-24	70	1			1		2	0	4	4	4	0	0		1
ANCONA	1	1	0	1	1	0	1	0	5	1	2019-05-24	70	1			1		2	1	4	4	4	0	0		1
ANCONA	2	1	0	1	1	0	2	0	4	0	2019-03-11	91	2			2		2	0	4	4	4	0	0		1
ANCONA	2	2	1	1	1	1	2	0	5	1	2019-02-22	79	2			2		2	0	1	1	1	0	0		1
ANCONA	1	2	1	1	1	1	2	0	0	1	2019-12-21	67	2			1		2	0	4	4	4	0	0		1
ANCONA	1	0	0	1	1	0	0	2	4	0	2019-02-14	82	2			2		2	0	4	4	4	0	0		1
ANCONA	2	0	0	0	1	0	0	0	4	0	2019-03-08	80	1			2		2	0	4	4	4	0	1	6	1
ANCONA	2	0	1	1	1	0	0	2	5	1	2021-09-25	82	1			1		2	0	2	2	2	0	0		1
ANCONA	1	1	1	1	1	0	0	1	4	0	2019-03-03	85	2			2		2	0	3	3	3	0	1	6	1
ANCONA	1	1	0	1	1	0	2	0	5	1	2019-07-10	99	1			1		2	0	4	4	4	0	1	6	1
ANCONA	2	0	0	1	1	0	2	1	4	0	2019-04-05	85	1			1		2	0	2	2	2	0	0		1
ANCONA	1	2	1	1	1	0	0	0	4	0	2019-03-05	60	2			2		1	0	1	1	1	0	0		1
ANCONA	1	1	0	1	1	0	2	0	4	0	2019-03-17	80	1			2		1	0	3	3	3	0	0		1
ANCONA	1	2	0	1	1	0	0	0	4	0	2019-06-03	68	1			1		2	0	1	1	1	0	0		1
ANCONA	1	1	1	1	1	0	0	2	4	0	2019-02-23	88	1			1		2	0	1	1	1	0	1	6	1
ANCONA	1	1	1	1	1	0	2	2	5	2	2019-02-11	65	2			2		1	0	4	4	4	0	0		1
ANCONA	2	0	0	1	1	1	0	1	4	0	2019-05-07	89	1			2		2	0	4	4	4	0	1	6	1
ANCONA	1	0	1	1	1	1	2	1	4	0	2019-01-27	96	2			1		0	0	4	4	4	0	1	6	1
ANCONA	1	2	0	1	1	0	0	0	4	0	2019-03-14	64	2			1		2	0	1	1	1	0	0		1	TEA AFC
ANCONA	1	1	1	1	1	0	2	2	4	0	2019-12-13	83	1			2		1	0	1	1	1	0	0		1
ANCONA	1	2	0	1	1	0	0	0	4	0	2019-01-15	83	2			2		2	0	4	4	4	0	0		1	FOGARTY
ANCONA	1	1	1	1	1	0	2	1	4	0	2019-11-02	70	2			1		2	0	1	1	1	0	0		1	TEA AFC
ANCONA	1	1	1	1	1	0	1	1	4	0	2019-12-15	76	1			2		2	0	4	4	4	0	0		1
ANCONA	1	0	0	1	1	0	0	0	4	0	2019-03-02	82	2			2		2	0	1	1	1	0	1	6	1
ANCONA	1	2	0	1	1	0	0	0	4	0	2019-06-11	61	1			1		1	0	4	4	4	0	0		1
ANCONA	1	0	0	2	1	0	0	0	4	0	2019-09-08	82	1			1		2	0	4	4	4	0	0		1
ANCONA	2	2	1	1	1	0	2	1	5	2	2019-06-23	47	2			1		2	1	1	1	1	0	0		1
ANCONA	2	2	1	1	1	0	2	1	5	2	2019-11-13	47	2			2		2	1	1	1	1	0	0		1
ANCONA	1	1	1	1	1	2	1	2	6	2	2019-04-03	58	1			2		2	0	2	2	2	0	0		1
ANCONA	1	1	0	1	1	0	0	0	4	0	2019-08-01	83	2			2		2	0	3	3	3	0	0		1
ANCONA	1	1	0	1	1	0	0	0	5	1	2019-04-13	83	2			2		2	1	3	3	3	0	0		1
ANCONA	1	1	1	1	1	0	2	2	5	1	2019-04-05	60	2			2		2	0	1	1	1	0	1	4	1
ANCONA	1	2	0	1	1	0	0	1	4	0	2019-10-21	68	2			1		2	0	1	1	1	0	0		1	BYPASS CROSSOVR ILIACO FEMORALE
ANCONA	2	1	0	1	1	0	0	1	6	2	2019-01-30	83	2			2		2	0	4	4	4	0	0		1
ANCONA	1	2	1	1	1	0	0	0	5	1	2019-04-12	81	2			2		2	0	4	4	4	0	0		1
ANCONA	1	1	1	1	1	0	1	2	5	1	2019-05-26	59	2			1		1	0	4	4	4	0	0		0
ANCONA	1	0	1	1	1	0	0	1	4	0	2019-09-15	74	5			2		0	0	4	4	4	0	0		1
ANCONA	1	2	1	1	1	0	0	1	4	0	2019-03-02	60	2			1		2	0	4	4	4	0	0		1
ANCONA	1	1	0	1	1	0	0	0	4	0	2019-05-03	92	2			2		2	0	4	4	4	0	1	6	1	FOGARTY
TREVISO	2	0	2	1	1	0	2	0	5	1	2019-01-03	81	2			1		2	0	2+5	2+5	2+5	0	0		1
TREVISO	1	1	0	1	1	0	0	0	5	2	2019-01-11	80	2			1		2	1	3	3	3	0	0		1
TREVISO	1	2	0	0	1	2	2	0	4	1	2019-01-14	50	2			1		1	0	4	4	4	0	1	1	0
TREVISO	1	1	0	1	1	0	0	0	4	0	2019-01-21	79	2			1		1	0	2	2	2	0	0		1
TREVISO	1	1	2	1	0	0	0	0	5	2	2019-01-25	74	3			2		1	1	4	4	4	0	0		1
TREVISO	1	1	0	0	1	0	0	0	4	0	2019-02-01	93	3			2		2	0	3	3	3	1	1	1	1
TREVISO	1	2	1	1	1		1	0	5	2	2019-02-21	62	3			2		0	1	3	3	3	0	0		0
TREVISO	1	0	2	1	1	0	1	0	5	0	2019-02-22	76	3			2		2	0	4	4	4	0	0		1
TREVISO	2	0	0	0	1	0	0	0	4	0	2019-03-06	83	3			2		2	1	3	3	3	0	0		1
TREVISO	1	2	0	0	1	0	0	0	5	2	2019-03-08	73	2			2		2	0	4	4	4	0	0		0
TREVISO	1	0	0	0	0	0	0	0	4	0	2019-03-08	71	3			2		2	0	1	1	1	0	0		1
TREVISO	1	0	2	1	1	0	1	0	6	2	2019-03-09	77	4			1		2	già amp magg	1	1	1	0	1	1	0
TREVISO	2	2	0	1	1	0	0	0	5	2	2019-03-12	78	2			1		2	0	1	1	1	0	0		1
TREVISO	1	1	0	1	1	2	0	0	4	0	2019-03-14	80	4			1		2	già amp magg	1	1	1	0	1	6	0
TREVISO	1	0	1	1	1	0	0	0	6	2	2019-03-15	79	1			2		2	0	2	2	2	0	1	6	0
TREVISO	2	0	2	1	1	0	0	0	5	1	2019-03-26	94	2			2		2	0	1	1	1	0	0		1
TREVISO	2	0	1	1	1	1	0	0	5	1	2019-04-10	89	2			1		1	0	1	1	1	0	0		1
TREVISO	2	1	0	1	1	0	0	0	5	1	2019-04-19	75	2			1		2	0	1	1	1	0	0		1
TREVISO	1	1	0	1	1	1	1	0	5	1	2019-04-24	49	2			1		2	0	4	4	4	0	0		1
TREVISO	1	2	2	1	1	2	1	0	5	1	2019-04-24	71	2			1		2	0	1	1	1	0	0		1
TREVISO	2	1	1	1	1	0	0	0	6	1	2019-05-07	75	2			1		1	1	3	3	3	0	0		1
TREVISO	1	1	0	0	0	0	0	0	4	0	2019-05-16	92	2			2		0	0	3	3	3	0	0		1
TREVISO	1	1	2	1	1	0	0	0	6	2	2019-05-30	74	2			1		1	1	4	4	4	0	0		1
TREVISO	1	1	0	0	2	0	0	0	6	2	2019-06-07	85	3			2		1	1	4	4	4	0	0		0
TREVISO	1	0	0	2	2	0	0	0	5	1	2019-06-10	78	3			2		2	0	4	4	4	0	0		1
TREVISO	1	1	2	1	1	0	1	0	5	1	2019-06-17	75	2			2		2	1	4	4	4	0	0		1
TREVISO	1	2	0	0	0	0	0	0	5	0	2019-07-04	59	2			2		2	0	4	4	4	0	0		1
TREVISO	1	2	1	0	1	0	0	0	5	0	2019-07-04	73	2			2		2	0	4	4	4	0	0		1
TREVISO	2	0	0	0	1	0	0	0	5	0	2019-07-06	92	2			2		2	0	4	4	4	0	0		1
TREVISO	2	2	0	0	0	0	1	0	6	1	2019-07-30	75	3			2		1	0	4	4	4	0	0		0
TREVISO	2	2	0	0	1	0	0	0	5	0	2019-08-05	69	2			1		2	0	4	4	4	0	0		1
TREVISO	1	1	1	1	1	0	1	0	4	0	2019-08-14	82	2			2		1	0	4	4	4	0	0		1
TREVISO	2	0	2	0	1	0	0	0	6	1	2019-08-21	90	2			2		2	1	1	1	1	0	1	1	1
TREVISO	1	1	0	1	1	0	1	0	5	0	2019-08-29	87	2			1			1				0	1	2	1
TREVISO	1	1	2	1	1	2	1	0	6	2	2019-09-12	68	2			1		2	0	2+5	2+5	2+5	0	0		1
TREVISO	2	0	0	0	1	0	0	0	4	0	2019-09-19	82	2			2		2	0	4	4	4	0	0		1
TREVISO	1	1	0	0	0	0	0	0	6	0	2019-10-03	49	2			1		2	0	4+5	4+5	4+5	0	0		1
TREVISO	1	2	0	0	1	2	0	0	5	2	2019-10-21	68	2			1		2	0	1	1	1	0	0		1
TREVISO	2	0	1	1	1	0	0	0	5	0	2019-11-15	73	2			1		2	0	3+5	3+5	3+5	0	0		1
TREVISO	1	2	1	1	1	0	0	0	5	2	2019-11-19	69	2			1		2	1	3+5	3+5	3+5	0	0		1
TREVISO	1	1	2	1	1	0	0	0	5	2	1943-11-30	76	2			1		0	1	1	1	1	0	0		0
TREVISO	1	1	0	0	1	0	0	0	5	2	2019-01-28	88	1			1		2	0	1	1	1	0	0		1
TREVISO	1	1	2	1	1	0	2	0	5	2	2019-01-31	76	1			1	2	2	0	4	4	4	0	0		1
TREVISO	2	0	0	0	1	0	0	0	5	2	2019-02-04	71	1			1	2	2	0	1	1	1	0	0		1
TREVISO	1	1	1	1	1	0	0	0	5	2	2019-02-07	85	1			2		2	0	4	4	4	0	0		1
TREVISO	1	1	2	1	1	2	0	0	4	0	2019-02-14	85	1			2		2	0	4	4	4	0	0		1
TREVISO	1	0	2	1	1	0	0	2	5	2	2019-02-20	84	1			2		2	0	2	2	2	0	0		1
TREVISO	1	0	1	0	1	0	0	0	5	2	2019-02-21	93	1			2		2	1	3	3	3	0	1	1	0
TREVISO	1	0	1	1	1	0	2	0	5	1	2019-02-26	85	1			2		2	0	2	2	2	0	0		1
TREVISO	1	0	2	1	1	1	0	0	4	0	2019-02-26	82	1			1		2	1	3	3	3	0	0		1
TREVISO	1	0	0	1	1	1	0	0	4	0	2019-02-28	87	1			1		2	0	2	2	2	0	0		1
TREVISO	2	0	2	0	1	0	0	0	5	1	2019-03-05	88	1			1		2	0	2	2	2	0	0		1
TREVISO	1	0	1	1	1	0	0	0	6	2	2019-03-04	79	1			1	2	2	0	2	2	2	0	0		0
TREVISO	1	0	2	1	1	2	2	0	5	2	2019-03-06	76	1			2		0	0	1	1	1	0	0		1
TREVISO	1	0	1	1	1	0	1	0	5	2	2019-03-11	69	1			2		2	1	1	1	1	0	0		1
TREVISO	1	0	0	0	0	2	0	0	5	1	2019-03-15	58	1			2		2	0	3	3	3	0	0		0
TREVISO	1	0	2	1	1	0	0	0	5	2	2019-03-18	72	1			1	2	2	1	4	4	4	0	0		1
TREVISO	1	2	1	1	1	1	2	0	5	2	2019-03-20	74	1			2		2	1	4	4	4	0	0		1
TREVISO	2	0	2	0	1	0	0	0	5	2	2019-03-25	92	1			2		2	1	3	3	3	0	0		1
TREVISO	2	1	0	1	0	0	0	0	4	0	2019-03-27	76	1			2		2	0	2	2	2	0	0		1
TREVISO	1	2	2	1	1	0	0	0	5	2	2019-03-27	56	1			1		2	1	1	1	1	0	0		1
TREVISO	2	0	2	0	1	0	0	0	5	2	2019-03-28	89	1			1		2	0	2	2	2	0	1		1
TREVISO	1	1	0	0	1	0	2	0	5	2	2019-04-01	83	1			1	2	2	0	3	3	3	0	0		1
TREVISO	1	0	2	1	1	0	0	0	5	2	2019-04-04	87	1			1	2	1	0	3	3	3	0	0		1
TREVISO	2	1	0	0	0	0	0	0	5	2	2019-04-11	79	1			2		2	0	2	2	2	0	0		1
TREVISO	1	1	2	1	1	2	1	0	6	2	2019-04-11	80	1			2		2	0	4	4	4	0	0		1
TREVISO	1	0	2	1	1	2	0	0	6	2	2019-04-12	80	1			2		0	0	1	1	1	0	0		0
TREVISO	1	1	1	0	0	0	0	0	5	2	2019-04-15	87	1			2		2	0	2	2	2	0	0		1
TREVISO	2	0	0	0	0	0	0	0	5	2	2019-04-16	94	1			2		2	0	1	1	1	0	1	6	1
TREVISO	2	0	2	1	1	0	0	0	4	0	2019-04-16	84	1			1		0	0	1	1	1	0	0		1
TREVISO	2	0	0	2	1	0	0	0	5	2	2019-04-17	89	1			1		2	0	3	3	3	0	0		1
TREVISO	2	1	2	1	1	0	0	0	5	2	2019-04-23	86	1			1		2	0	3	3	3	0	0		1
TREVISO	2	0	0	0	1	0	0	0	5	1	2019-04-23	81	1			1	2	2	0	3	3	3	0	0		1
TREVISO	1	2	1	1	1	1	2	0	5	2	2019-04-24	85	1			1	2	2	0	4	4	4	0	0		1
TREVISO	1	1	0	0	1	2	0	0	5	2	2019-04-29	83	1			2		2	0	1	1	1	0	0		1
TREVISO	1	0	1	1	1	0	1	0	5	1	2019-04-29	79	1			1		2	1	1	1	1	0	0		1
TREVISO	2	0	0	0	0	0	0	0	6	2	2019-05-02	88	1			1		2	0	3	3	3	0	0		1
TREVISO	2	0	0	1	1	0	0	0	5	2	2019-05-08	92	1			2		2	0	1	1	1	0	1		1
TREVISO	2	0	0	0	1	0	1	0	5	1	2019-05-10	90	1			1		2	0	2	2	2	0	0		1
TREVISO	1	1	0	0	1	0	0	0	5	2	2019-05-13	78	1			2		2	0	4	4	4	0	1		1
TREVISO	2	0	0	0	1	0	0	0	5	2	2019-05-16	89	1			1		2	0	2	2	2	0	0		1
TREVISO	1	0	0	1	1	0	2	0	5	2	2019-05-28	85	1			2		1	0	3	3	3	0	1		1
TREVISO	2	0	1	0	1	0	1	0	5	2	2019-05-31	80	1			2		2	0	1	1	1	0	0		1
TREVISO	2	1	0	1	1	1	2	1	4	0	2019-06-02	76	1			1		2	0	1	1	1	0	0		1
TREVISO	2	0	2	1	0	0	0	0	4	0	2019-06-06	84	1			1		2	0	2	2	2	0	1		1
TREVISO	2	1	0	1	1	0	2	0	5	2	2019-06-06	80	1			1	2	2	0	2	2	2	0	0		1
TREVISO	2	1	2	1	1	0	1	0	6	2	2019-06-11	79	1			1		2	0	4	4	4	0	0		1
TREVISO	1	0	2	0	0	0	1	0	5	2	2019-06-11	60	1			1	2	2	0	3	3	3	0	1		1
TREVISO	0	0	2	0	0	0	1	0	6	2	2019-06-20	92	1			1		0	0	1	1	1	0	0		0
TREVISO	2	0	1	1	1	0	0	0	5	2	2019-06-21	78	1			2		2	0	1	1	1	0	1		1
TREVISO	2	0	1	0	1	0	0	0	5	2	2019-06-24	86	1			1		2	0	1	1	1	0	0		1
TREVISO	2	0	0	0	1	0	0	0	5	2	2019-06-25	89	1			2		2	1	2	2	2	0	0		1
TREVISO	2	0	1	1	1	0	0	0	5	2	2019-06-25	86	1			1		2	0	4	4	4	0	0		1
TREVISO	1	0	0	0	0	0	0	2	5	2	2019-06-27	89	1			2		2	0	3	3	3	0	1		1
TREVISO	1	0	0	0	0	0	0	0	4	0	2019-06-28	70	1			1		2	0	2	2	2	0	0		1
TREVISO	2	0	0	0	1	0	0	0	4	0	2019-07-01	84	1			1		2	0	1	1	1	0	0		1
TREVISO	1	1	0	0	1	0	2	0	5	2	2019-07-05	89	1			1		2	0	1	1	1	0	0		1
TREVISO	1	1	2	0	1	1	2	2	5	2	2019-07-05	87	1			1	2	2	0	2	2	2	0	0		1
TREVISO	1	0	0	0	1	0	0	0	5	2	2019-07-08	73	1			2		2	1	2	2	2	0	0		1
TREVISO	1	0	1	1	1	0	2	0	5	2	2019-07-12	77	1			1		2	0	1	1	1	0	1		1
TREVISO	2	0	0	0	1	0	0	0	5	2	2019-07-23	81	1			1		2	0	1	1	1	0	1		0
TREVISO	1	0	1	1	0	1	0	0	5	2	2019-07-25	75	1			2		2	0	4	4	4	0	0		1
TREVISO	1	0	0	1	1	0	0	0	5	2	2019-08-08	78	1			2		2	0	1	1	1	0	0		1
TREVISO	2	0	0	0	1	0	0	0	5	2	2019-08-20	85	1			1		2	0	3	3	3	0	0		1
TREVISO	2	2	0	1	1	1	0	0	5	2	2019-08-21	81	1			1	2	2	0	4	4	4	0			1
TREVISO	1	2	2	1	1	0	1	0	5	2	2019-08-23	68	1			1	2	2	1	2	2	2	0	0		1
TREVISO	1	1	0	0	0	0	0	0	5	2	2019-09-06	73	1			1	2	2	0	2	2	2	0	0		0
TREVISO	1	1	1	1	1	0	1	0	5	2	2019-09-09	76	1			1	2	2	1	2	2	2	0	0		1
TREVISO	1	0	2	1	1	0	1	0	5	2	2019-09-13	75	1			1		2	0	2	2	2	0	0		1
TREVISO	2	0	0	1	1	0	0	0	5	2	2019-09-18	89	1			1	2	2	0	1	1	1	0	1		1
TREVISO	2	0	1	0	1	0	0	0	5	0	2018-05-24	86	1			2		2	0	3	3	3	0	0		1
TREVISO	1	0	0	0	1	0	0	0	5	2	2019-12-30	90	1			1	2	2	1	4	4	4	0	0		1
TREVISO	1	1	2	1	1	0	1	0	5	2	2019-12-23	73	1			2		2	1	2+5	2+5	2+5	0	0		1
TREVISO	1	2	2	1	1	0	0	0	5	1	2019-12-20	76	1			1		0	0	2+5	2+5	2+5	0	0		0
TREVISO	1	2	2		1	0	0	0	5	2	2019-12-16	68	1			1	2	2	0	1+5	1+5	1+5	0	0		1
TREVISO	2	0	0	0	1	0	0	0	5	2	2019-12-13	62	1			2		2	1	1	1	1	0	0		1
TREVISO	1	1	1	2	1	0	1	0	5	1	2019-12-12	78	1			2		2	0	2	2	2	0	0		1
TREVISO	1	1	0	0	0	0	0	0	4	0	2019-11-25	77	1			1	2	2	0	1	1	1	0	1		1
TREVISO	1	2	0	0	1	0	0	0	5	2	2019-11-11	74	1			1		2	0	0	0	0	0	1		1
TREVISO	1	1	0	0	1	0	0	0	5	2	2019-10-30	85	1			2		2	0	1+5	1+5	1+5	0	1		1
TREVISO	1	1	2	0	1	1	0	0	5	1	2019-10-21	85	1			2		2	1	0	0	0	0	1	4	1
TREVISO	2	0	2	1	1	0	2	0	5	2	2019-10-17	82	1			2		2	0	2+5	2+5	2+5	0	0		1
TREVISO	1	0	1	1	1	1	2	2	5	1	2019-10-03	79	1			2		2	0	2+5	2+5	2+5	0	0		1
TREVISO	2	0	2	1	1	0	0	0	5	0	2019-09-26	65	1			2		2	0	2+5	2+5	2+5	0	0		1
TREVISO	2	1	0	0	1	0	0	0	5	0	2019-09-13	87	1			2		2	0	1	1	1	0	0		1
CHIETI	1	2	2	1	1	2	1	2	4	0	2019-09-27	80	2			2		0	0	1.5	1.5	1.5	0	0		1	obitus 07/04/2021
CHIETI	2	2	1	0	1	0	0	2	4	0	2019-05-06	81	3			2		0	0	1.5	1.5	1.5	0	0		1	7/8/19 CHIUSURA 2 FAV COSCIA
CHIETI	1	2	1	1	1	0	0	0	4	0	2019-05-21	60	1			2		0	0	1.5	1.5	1.5	0	0		1
CHIETI	1	2	2	0	1	2	1	0	6	1	2019-06-09	65	3			1	2	0	0	4	4	4	0	1	1	0	OBITUS 3/1/2020
CHIETI	2	0	1	1	1	0	0	0	4	0	2019-03-22	83	1			1		0	0	3.5	3.5	3.5	0	0		1	FA
CHIETI	2	0	2	0	1	0	0	0	4	0	2019-04-02	78	1			2		2	0	4	4	4	0	0		0	occlusione trombotica poplitea post PTA; amputazione tentativo salvataggio arto non riuscito; amputazione di coscia 7/4/19
CHIETI	1	1	1	0	1	0	1	2	4	0	2019-04-26	73	2			1	2	0	0	2	2	2	0	0		1	occluso pregresso by pass fem-pop
CHIETI	1	2	0	1	1	0	0	2	4	0	2019-04-29	82	2			1		0	0	4.5	4.5	4.5	0	0		1	TAO per EP
CHIETI	1	1	0	0	1	0	0	0	4	0	2019-04-19	81	2			1	2	0	0	1	1	1	0	0		1	occluso pregresso by pass fem-fem (2015)
CHIETI	2	0	1	1	1	1	0	0	6	1	2019-01-02	80	1			2		0	1	1.5	1.5	1.5	0	0		1
CHIETI	2	2	1	1	0	0	0	0	4	0	2019-01-11	68	1			1	2	0	0	2.5	2.5	2.5	0	0		1
CHIETI	1	2	0	0	1	2	0	0	4	0	2019-11-29	76	1			1		1	0	2	2	2	0	0		1	pregresso innesto aorto bisiliaco per AAA;
CHIETI	2	0	1	0	1	1	0	0	4	0	2019-06-08	82	1			1	2	0	0	2	2	2	0	0		1	3 BPAC 3/12/19
CHIETI	1	0	1	1	1	0	1	0	4	0	2019-12-11	72	2			1	2	2	0	1.5	1.5	1.5	0	0		1	occluso pregresso by pass fem-pop
CHIETI	1	2	0	0	1	0	0	1	4	0	2019-01-10	64	3			1	2	0	0	1	1	1	0	0		1	12/08/2015 by-pass iliaca comune-AFP
CHIETI	1	1	0	1	1	0	0	0	4	0	2019-11-06	76	3			2		0	1	1.5	1.5	1.5	0	0		0	occluso pregresso by pass fem-pop
CHIETI	1	1	0	0	1	0	0	0	4	0	2019-01-10	78	1			1	2	2	1	4	4	4	0	0		0	FA;esiti amputazione avampiede; 12/2/19:amputazione coscia destra
CHIETI	1	2	2	0	1	0	0	0	5	1	2019-07-30	72	1			2		0	0	1	1	1	0	0		1
CHIETI	2	0	0	0	1	0	0	0	6	2	2019-08-29	92	4			2		0	già amp magg	4	4	4	0	1	1	0
CHIETI	1	2	2	1	1	0	0	2	5	1	2019-09-04	68	2			1	2	1	1	3.5	3.5	3.5	0	0		1
CHIETI	1	2	2	1	1	2	1	0	5	1	2019-09-24	81	1			2		0	0	3.5	3.5	3.5	1	0	1	1
CHIETI	1	0	1	1	1	2	0	0	6	2	2019-08-22	80	1			1	2	0	0	3.5	3.5	3.5	0	1	1	1	occluso pregresso stent iliaco
CHIETI	1	0	1	1	1	0	1	0	5	2	2019-08-26	71	1			1	2	0	1	2	2	2	0	0		0	occluso pregresso stent AFS; 09/09/19: amputazione coscia
CHIETI	2	0	1	1	1	0	1	0	5	1	2019-03-16	72	1			2		0	0	2	2	2	0	0		1
CHIETI	2	0	0	0	1	0	0	0	5	1	2019-04-01	88	2			1	2	0	0	1	1	1	0	0		0
CHIETI	2	0	1	1	1	0	1	0	5	1	2019-02-28	81	1			1	2	0	0	3.5	3.5	3.5	0	0		1
CHIETI	1	1	2	1	1	0	1	1	5	1	2019-07-12	77	1			1	2	0	0	4.5	4.5	4.5	0	1	1	1
CHIETI	1	0	2	0	1	0	0	0	5	1	2019-03-22	85	1			1	2	0	0	4	4	4	0	1	1	1
CHIETI	1	1	0	0	1	0	0	1	5	1	2019-06-04	88	2			1		0	0	3	3	3	0	1	1	0
CHIETI	2	0	1	0	1	0	0	0	5	1	2019-06-07	77	1			1	2	2	0	1	1	1	0	0		1
CHIETI	1	2	2	1	1	2	1	2	5	1	2019-05-16	65	3			1	2	0	0	4.5	4.5	4.5	0	0		0	FA
CHIETI	1	0	0	0	1	2	0	0	5	1	2019-04-23	83	1			2		0	0	1	1	1	0	0		1
CHIETI	1	0	1	1	1	0	0	0	6	2	2019-03-28	76	1			2		0	0	2	2	2	0	0		1	ESITI DI DEIESCENZA MONCONE AMPUTAZIONE AVAMPIEDE
CHIETI	1	2	1	1	1	0	0	0	5	1	2019-03-09	81	1			1	2	0	0	4.5	4.5	4.5	0	0		1
CHIETI	2	0	1	1	1	2	0	0	5	1	2019-02-25	79	1			1	2	0	0	2.5	2.5	2.5	0	0		1
CHIETI	2	0	0	0	1	0	0	0	5	1	2019-04-01	88	2			1		0	0	1	1	1	0	0		1
CHIETI	1	0	2	0	1	2	0	0	6	2	2019-03-14	76	1			2		0	1	3	3	3	0	0		1	FA
CHIETI	2	0	0	0	1	0	1	0	5	1	2019-04-26	85	1			2		0	0	1	1	1	0			1
CHIETI	2	0	1	1	1	0	0	0	5	1	2019-03-02	86	1			2		0	0	1	1	1	0	0		1
CHIETI	1	1	1	1	1	0	1	1	5	1	2019-04-19	69	1			1	2	0	0	2,3,5	2,3,5	2,3,5	0	0		1
CHIETI	1	0	1	1	1	0	0	0	5	1	2019-05-03	82	1			1		0	0	1	1	1	0	0		1
CHIETI	2	0	0	0	1	0	0	0	5	1	2019-02-28	86	1			2		0	0	3	3	3	0	0		1	FA
CHIETI	2	0	0	0	1	0	0	0	5	1	2019-02-26	89	1			2		0	0	3	3	3	0	0		1	FA
CHIETI	1	0	2	1	0	0	0	0	6	2	2019-02-21	57	1			1	2	0	0	1.5	1.5	1.5	0	0		1
CHIETI	2	0	1	1	1	1	0	0	5	1	2019-03-18	77	1			1	2	0	0	4.5	4.5	4.5	0	0		1	FA
CHIETI	1	0	0	0	1	2	0	0	5	1	2019-02-06	69	1			1	2	0	0	1	1	1	0	0		1
CHIETI	1	0	0	0	1	2	0	0	5	2	2019-09-18	69	2			1	2	0	0	4	4	4	0	0		1
CHIETI	1	1	2	1	1	0	1	0	5	1	2019-01-25	78	1			2		0	0	4.5	4.5	4.5	0	0		1
CHIETI	1	1	2	1	1	0	1	0	5	1	2019-03-12	78	1			2		0	0	4.5	4.5	4.5	0	0		1
CHIETI	1	2	2	1	1	2	0	2	5	1	2019-01-31	61	1			1	2	0	0	1.5	1.5	1.5	0	0		1
CHIETI	1	2	2	1	1	1	1	2	5	1	2019-02-01	65	3			1	2	0	0	1.5	1.5	1.5	0	0		1
CHIETI	2	0	2	0	1	1	0	0	5	1	2019-01-03	84	1			1	2	0	0	2	2	2	0	0		1
CHIETI	2	0	2	0	1	1	0	0	5	1	2019-11-12	84	1			1	2	0	0	2	2	2	0	0		1
CHIETI	1	0	0	1	1	0	0	0	5	1	2019-01-12	84	1			2		0	0	1	1	1	0	0		1
CHIETI	1	2	2	0	1	0	0	2	5	1	2019-01-29	78	1			1	2	0	0	2	2	2	0	1	4	1	K POLMONE METASTATICO
CHIETI	2	2	1	1	1	1	0	2	5	1	2019-02-04	71	1			2		0	0	2.5	2.5	2.5	0	0		1
CHIETI	1	1	1	1	1	0	0	0	6	1	2019-01-02	69	1			2		0	0	4.5	4.5	4.5	0	0		1
CHIETI	1	0	1	0	1	1	0	0	5	1	2019-02-11	87	1			1	2	1	1	1	1	1	0	0		1	PMK; OBITUS 25/1/2021
CHIETI	2	2	2	1	1	0	0	2	5	1	2019-01-27	70	2			1	2	0	0	1.5	1.5	1.5	0	0		1
CHIETI	2	0	0	0	1	0	1	0	5	1	2019-02-05	84	1			2		0	0	4	4	4	0	0		1	FA; obitus 16/3/21
CHIETI	1	2	1	1	1	0	0	2	5	2	2019-02-13	58	2			1		0	0	1.5	1.5	1.5	0	0		1
CHIETI	2	0	1	0	1	1	0	0	5	1	2019-02-07	75	1			1	2	0	0	3	3	3	0	0		1	ICD
CHIETI	2	0	2	0	1	2	0	0	5	1	2019-01-10	85	1			2		0	0	3	3	3	0	1	1	1	FA
CHIETI	1	1	2	0	0	0	0	2	5	1	2019-01-18	67	1			1		0	0	2	2	2	0	0		1
CHIETI	2	0	2	1	1	1	0	0	5	1	2019-06-20	68	1			1	2	0	0	2.5	2.5	2.5	0	0		1
CHIETI	1	1	1	1	1	1	1	0	5	1	2019-07-28	75	1			2		0	0	3.5	3.5	3.5	0	0		1	FA;VASCULITE LEUCOCITOCLASTICA
CHIETI	1	1	1	1	1	1	1	0	5	1	2019-10-22	75	1			2		0	0	3.5	3.5	3.5	0	0		1	FA;VASCULITE LEUCOCITOCLASTICA
CHIETI	1	0	2	0	1	0	0	0	5	1	2019-10-19	77	1			2		0	0	1	1	1	0	0		1	AMPUTAZIONE COSCIA CONTROLATO 2018
CHIETI	1	1	2	1	1	2	1	0	5	1	2019-10-24	79	1			1	2	0	0	4.5	4.5	4.5	0	0		1	FA, PMK
CHIETI	1	1	2	1	1	2	1	0	5	1	2019-10-19	79	1			2		0	0	4.5	4.5	4.5	0	0		1	FA, PMK
CHIETI	2	0	1	2	1	0	0	0	5	1	2019-06-06	77	2			1	2	0	0	1.5	1.5	1.5	0	0		0	occluso pregresso stent AFS; 09/09/19: amputazione coscia
CHIETI	2	0	1	1	1	0	0	0	5	2	2019-11-05	77	1			1	2	0	0	1.5	1.5	1.5	0	0		1
CHIETI	1	2	1	0	1	0	0	0	5	1	2019-11-08	85	1			2		0	0	1	1	1	0	0		1
CHIETI	1	0	2	0	1	2	0	0	5	1	2019-11-14	66	1			2		0	0	1	1	1	0	0		1
CHIETI	2	0	1	0	1	0	0	0	5	1	2019-07-08	86	1			1	2	0	0	1	1	1	0	0		1
CHIETI	1	1	1	1	1	0	0	1	5	2	2019-12-02	84	1			2		0	0	3	3	3	0	0	1	1	pregressa amputazione avampiede
CHIETI	1	2	2	0	1	2	0	2	5	1	2019-07-14	80	1			2		0	0	1	1	1	0	0		1
CHIETI	1	1	1	0	1	0	0	2	5	1	2019-07-23	85	1			1	2	0	0	2	2	2	0	0		1
CHIETI	2	0	1	0	1	1	0	0	5	1	2019-07-18	80	1			1	2	2	0	3	3	3	0	0		1	FA;ematomia di coscia rifornito: stent ricoperto in AFS
CHIETI	1	1	1	0	1	2	0	2	5	1	2019-12-17	89	1			1	2	0	0	2	2	2	0	0		1
CHIETI	1	1	0	1	1	2	1	1	5	2	2019-12-07	84	2			1	2	0	0	1.5	1.5	1.5	1	0	1	1	rifiuta completamento con PTA vasi di gamba; exitus 31/1/2020
CHIETI	1	1	1	1	1	0	0	1	6	2	2019-12-17	70	1			1	2	2	1	1.5	1.5	1.5	0	0		1
CHIETI	1	1	1	0	1	0	0	2	5	1	2019-01-03	87	1			1	2	0	0	1	1	1	0	0		1
CHIETI	1	1	1	1	1	0	1	0	5	1	2019-01-25	71	1			1	2	1	0	3.5	3.5	3.5	0	1	3	1	OCCLUSO PREGRESSO BYPASS ILIACO POPLITEO
CHIETI	1	2	0	1	0	0	0	0	5	2	2019-09-16	82	1			1		0	0	5	5	5	0	0		1	HCV
CHIETI	1	0	2	0	0	0	0	0	5	1	2019-07-08	68	1			1	2	0	0	1	1	1	0	0		1
CHIETI	1	0	2	0	0	0	0	0	5	2	2019-08-02	68	1			1	2	0	0	1	1	1	0	0		1
CHIETI	1	2	1	1	1	0	1	0	6	2	2019-08-27	71	1			1	2	2	1	2.5	2.5	2.5	0	0		0	AMPUTAZIONEGAMBA 5/9/19
CHIETI	1	1	2	1	1	1	0	2	5	2	2019-08-07	77	1			1		2	1	1.5	1.5	1.5	0			1
CHIETI	1	0	2	0	0	0	0	0	5	2	2019-08-07	68	1			2		1	1	1	1	1	0	0		1
CHIETI	2	0	2	0	1	0	0	0	6	2	2019-01-24	95	4			1	2	0	già amp magg	3	3	3	1	0	1	0	FA
CHIETI	1	1	1	1	1	2	1	0	6	2	2019-01-17	67	4			1	2	0	già amp magg	1.5	1.5	1.5	0	1	1	1
CHIETI	1	1	1	1	1	2	1	0	5	1	2019-08-27	67	1			1	2	0	0	1.5	1.5	1.5	0	1	1	1
CHIETI	1	1	0	0	1	0	0	2	5	2	2019-03-06	77	2			1	2	0	0	4	4	4	0	1	1	1	FA;SARCOMA DI KAPOSI; pta/stenting iliaca
CHIETI	1	0	0	1	1	2	1	0	5	2	2019-02-21	78	1			1	2	2	0	4.5	4.5	4.5	0	1	1	1	esiti amputazione II,III,IV dito e TEA femorale;amputazione coscia controlaterale; FA
CHIETI	1	1	2	1	1	0	1	1	5	1	2019-10-08	76	1			2		0	1	4.5	4.5	4.5	0	0		1	FA
CHIETI	2	2	2	0	0	0	0	0	6	2	2019-10-07	61	4			2		0	già amp magg	1	1	1	0	0		1	FA; CIRROSI EPATICA SCOMPENSATA
CHIETI	2	0	2	0	0	0	0	0	5	2	2019-02-01	63	1			2		2	0	2.3	2.3	2.3	0	0		0
CHIETI	2	0	0	0	0	2	0	0	6	2	2019-01-14	51	4			1	2	0	già amp magg	3	3	3	0	0		1	deiescenza moncone amputazione gamba; esiti d amputazione gamba controlaterale e mano dx; rigetto di trapianto renale; trapianto pancreas, vasculite; valvola mitralica meccanica in TAO
CHIETI	1	0	2	1	1	0	1	0	5	2	2019-06-25	78	1			1	2	0	0	1.5	1.5	1.5	0	0		0	esiti amputazione V dito
CHIETI	2	0	2	0	1	0	0	0	6	2	2019-12-31	80	1			1	2	0	0	1	1	1	0	0		0	esiti amputazione avampiede
CHIETI	1	2	0	1	1	0	2	2	5	2	2019-05-24	61	2			1	2	1	1	1.5	1.5	1.5	0	0		1
CHIETI	1	0	1	0	1	1	0	0	5	2	2019-03-11	87	1			1	2	0	1	1	1	1	0	0		1	PMK; OBITUS 25/1/2021+W61
CHIETI	1	0	1	0	1	0	0	1	6	2	2019-04-09	84	4			1	2	0	già amp magg	1	1	1	0	1	2	1
CHIETI	1	0	2	1	1	0	0	0	5	1	2019-04-11	67	1			1	2	0	0	1.5	1.5	1.5	0	0		0
CHIETI	2	0	2	0	0	2	0	0	6	2	2019-11-22	80	4			2		0	già amp magg	1	1	1	0	1	1	1
CHIETI	2	0	0	0	1	0	0	0	6	2	2019-10-27	97	4			2		0	già amp magg	3	3	3	1	0	2	1	FA
CHIETI	1	2	0	0	0	0	0	0	5	1	2019-07-01	49	3			1	2	0	0	1	1	1	0	0		0	tossicodipendente
CHIETI	2	0	0	1	1	0	1	0	5	2	2019-04-23	82	2			1	2	1	1	2.5	2.5	2.5	0	0		0	AMPUTAZIONE COSCIA 22/6/19
CHIETI	1	1	0	0	1	0	0	0	5	1	2019-07-03	85	1			1	2	0	0	3	3	3	0	0		1	FA; PARKINSON
CHIETI	2	0	1	2	1	0	0	0	6	2	2019-12-21	84	4			1	2	0	0	3.5	3.5	3.5	0	1	2	1	HCV +; DECADIMENTO COGNITIVO + NUTRIZIONE ENTERALE
CHIETI	2	2	1	1	1	0	0	1	6	2	2019-03-08	51	3			1	2	0	0	2.5	2.5	2.5	0	0		0	amputazione gamba 21/6/2020
CHIETI	1	2	0	2	1	0	1	2	5	1	2019-05-03	80	3			1	2	0	0	1.5	1.5	1.5	0	0		1	esiti amputazione coscia controlaterale
CHIETI	1	1	1	1	1	0	1	0	6	2	2019-12-31	61	1			2		2	1	2.3	2.3	2.3	0	0		0	AMPUTAZIONE GAMBA 1/1/19
CHIETI	2	0	1	2	1	2	1	0	6	2	2019-12-22	89	4			1	2	0	già amp magg	3	3	3	1	0	1	0	FA; K MAMMELLA METASTATICO; OBITUS 29/12/19
CHIETI	2	0	1	1	1	0	1	0	6	2	2019-07-09	86	4			1	2	0	già amp magg	3	3	3	1	0	5	0	FA;AMPUTAZIONE BILATERALE; OBITUS 16/7/19
AREZZO	1	2	0	0	1	0	0	0	4	0	2019-01-04	46	2			1		2	0	4	4	4	0	0		1	TEA FEMORALE
AREZZO	2	0	0	1	1	0	0	0	6	2	2019-01-07	79	1			2		1	0	4+5	4+5	4+5	1	1	5	1
AREZZO	1	0	0	1	1	0	1	0	4	0	2019-01-22	66	1	2		1		2	0	2+5	2+5	2+5	0	0		1	TEA fem + kissing stent iliaco
AREZZO	2	2	1	1	1	1	0	2	5	0	2019-01-22	76	1	2		1		2	0	2+5	2+5	2+5	0	0		1	TEA fem bilaterale +stent ilica comune dx+ bypass fem-fem
AREZZO	2	0	0	0	1	0	1	2	5	0	2019-01-23	88	1			2		2	0	2	2	2	0	0		1
AREZZO	2	1	0	1	0	0	0	0	5	0	2019-01-25	73	1			2		1	0	1+5	1+5	1+5	0	0		1
AREZZO	1	0	2	1	1	0	0	0	5	1	2019-01-28	94	1			1		0	0	4+5	4+5	4+5	0	0		0
AREZZO	1	0	2	1	1	1	1	0	5	2	2019-01-30	65	1			1		0	1	2+5	2+5	2+5	0	0		1
AREZZO	1	0	0	2	1	2	0	1	5	2	2019-10-22	77	1			1		1	0	4+5	4+5	4+5	0	0		1
AREZZO	1	2	1	0	1	2	0	0	5	1	2019-02-11	77	1			2		1	0	3	3	3	0	1	5	1
AREZZO	2	2	0	0	1	0	0	1	5	0	2019-02-11	78	1			2		2	0	4	4	4	0	0		1
AREZZO	1	2	1	0	1	0	0	0	4	0	2019-02-12	56	1			1		2	0	4	4	4	0	0		1
AREZZO	1	0	0	0	1	0	0	1	4	0	2019-02-13	80	1			1	2	2	0	4	4	4	0	0		1
AREZZO	1	0	2	0	1	2	1	0	6	2	2019-02-13	78	4			2		2	già amp magg	1	1	1	0	1	1	0
AREZZO	1	0	2	1	0	2	0	0	4	0	2019-02-22	84	1			1		2	0	4+5	4+5	4+5	0	0		1
AREZZO	1	1	0	0	1	0	1	0	5	0	2019-02-25	86	1			1		2	0	4	4	4	0	1	1	1
AREZZO	1	2	1	0	1	1	0	0	5	0	2019-02-25	56	1			2		2	0	1	1	1	0	0		1
AREZZO	1	0	1	1	1	1	1	0	5	2	2019-03-01	67	2			2		2	1	2+3+5	2+3+5	2+3+5	0	0		1
AREZZO	1	1	0	0	1	2	0	0	5	0	2019-03-04	67	1			2		0	0	1	1	1	0	0		0
AREZZO	2	0	2	0	1	0	0	0	5	0	2019-03-04	82	1			1		2	0	2	2	2	0	0		1
AREZZO	1	1	0	0	1	1	0	0	4	0	2019-03-06	66	1			1		2	0	2	2	2	0	0		1	STENTING ILIACO
AREZZO	1	1	1	0	0	2	1	1	4	0	2019-03-11	85	1			2		2	0	2	2	2	0	1	3	1
AREZZO	2	0	0	0	1	0	0	0	5	0	2019-03-14	80	1			1	2	2	0	2	2	2	0	0		1
AREZZO	1	0	2	1	0	0	1	0	5	2	2019-03-15	81	1			1	2	1	0	4+5	4+5	4+5	0	0		0
AREZZO	2	0	0	0	1	0	0	0	5	1	2019-03-20	81	1			1	2	2	0	2	2	2	0	0		1
AREZZO	1	2	2	1	0	0	0	0	6	2	2019-03-22	69	5					1	0	2+5	2+5	2+5	0	0		0
AREZZO	1	1	1	0	1	0	1	2	5	2	2019-03-26	81	2			2		2	1	2	2	2	0	0		1
AREZZO	2	0	1	1	1	0	1	0	6	1	2019-03-27	79	1			1		1	0	1	1	1	0	1	1	1	STENT AORTICO
AREZZO	1	1	1	1	1	0	1	0	5	0	2019-04-03	81	2			1		2	0	1+5	1+5	1+5	0	0		1	TEA FEMORALE
AREZZO	1	2	1	0	1	0	1	0	5	0	2019-04-03	73	1			1		1	0	3	3	3	0	0		1
AREZZO	2	0	0	0	1	1	0	0	4	0	2019-04-15	80	1			2		1	0	4+5	4+5	4+5	0	0		1
AREZZO	2	0	1	0	0	0	0	0	6	2	2019-05-08	76	1			1	2	2	0	2+5	2+5	2+5	0	0		1
AREZZO	1	2	0	2	1	0	0	0	6	1	2019-04-26	70	1			2		2	0	2	2	2	0	0		1
AREZZO	1	2	0	1	1	0	0	0	4	0	2019-04-29	71	1			1		1	0	1+5	1+5	1+5	0	0		1
AREZZO	1	0	2	2	1	2	1	0	6	2	2019-04-29	78	1			2		1	0	2+5	2+5	2+5	0	0		1
AREZZO	2	0	2	0	1	1	0	0	6	1	2019-05-03	87	1			1		1	0	4	4	4	0	0		1
AREZZO	1	0	1	0	0	0	0	0	4	0	2019-05-08	73	1			2		1	0	1	1	1	0			1
AREZZO	1	0	1	0	0	0	0	2	6	2	2019-05-08	86	1			2		1	0	2	2	2	0	1	5	0
AREZZO	1	1	2	1	1	2	1	0	5	0	2019-05-13	70	1			1	2	2	0	3+5	3+5	3+5	0	1	1	1
AREZZO	2	0	0	0	1	0	0	0	5	2	2019-05-14	80	1			1		2	0	4	4	4	0	0		1
AREZZO	1	0	2	0	1	0	1	0	5	2	2019-05-14	85	1			2		1	0	4	4	4	0	1	1	1
AREZZO	1	0	2	1	1	0	1	1	5	1	2019-05-20	74	1			1		2	0	4	4	4	1		6	1	coma ipoglicemico
AREZZO	1	0	2	0	0	0	1	1	5	1	2019-05-22	74	1			1		2	0	2	2	2	0	0		1
AREZZO	2	0	0	0	1	0	0	0	5	0	2019-05-22	88	1			1		2	0	1	1	1	0	0		1
AREZZO	1	1	0	0	1	0	0	0	4	0	2019-05-24	71	2			1		2	0	4	4	4	0	1	5	1	TEA FEMORALE
AREZZO	1	1	0	1	1	0	1	1	5	0	2019-05-24	90	1			1		2	0	2	2	2	0	1	3	1
AREZZO	1	2	0	0	1	2	1	0	5	0	2019-05-27	62	1			1		2	0	2	2	2	1		1	1
AREZZO	1	0	1	1	1	0	0	0	5	0	2019-05-27	94	1			2		2	0	1	1	1	0	0		1
AREZZO	1	0	1	0	1	0	0	0	5	2	2019-05-29	89	1			2		2	0	2	2	2	0	0		1
AREZZO	1	1	1	1	1	0	0	0	5	0	2019-06-03	69	1			2		2	0	2	2	2	0	0		1
AREZZO	1	2	1	0	1	0	0	0	6	2	2019-06-05	62	1			2		1	0	2	2	2	0	0		1
AREZZO	1	1	1	0	1	1	0	0	4	0	2019-06-10	76	1			1		2	0	2	2	2	0	0		1
AREZZO	1	1	1	1	1	1	0	1	5	0	2019-06-12	88	1			1		2	0	4	4	4	0	0		1
AREZZO	2	0	0	2	1	1	0	0	5	1	2019-06-16	82	1	2		1		2	0	2+5	2+5	2+5	0	0		1	TEA FEMORALE E KISSING STENT ILIACO
AREZZO	1	2	0	1	0	0	1	0	4	0	2019-06-19	82	2			1		2	0	3	3	3	0	0		1	TEA FEMORALE
AREZZO	1	0	0	0	1	0	1	0	4	0	2019-06-19	73	2			2		2	0	4	4	4	0	0		1
AREZZO	1	1	1	0	1	1	0	0	5	1	2019-06-19	72	1			2		2	0	1	1	1	0	0		1
AREZZO	2	0	2	1	1	1	0	0	5	1	2019-06-19	81	1			2		2	0	4	4	4	0	0		1
AREZZO	2	2	0	1	1	0	0	0	4	0	2019-06-25	75	2			1		2	0	2+3	2+3	2+3	0	0		1	TEA FEMORALE
AREZZO	1	2	0	0	0	1	0	0	4	0	2019-06-26	93	2			1		2	0	3	3	3	0	1	4	1	TEA FEMORALE
AREZZO	1	2	0	0	1	2	1	0	5	0	2019-06-26	66	1			2		2	0	2	2	2	0	1	1	1
AREZZO	1	0	1	1	1	0	0	0	6	2	2019-07-04	87	2			1		2	0	4	4	4	0	1	1	1	TEA FEMORALE
AREZZO	1	2	1	0	1	0	0	0	6	2	2019-07-05	67	2			1		2	0	3	3	3	0	0		1	TEA FEMORALE
AREZZO	2	0	1	0	1	0	0	0	4	0	2019-07-08	85	1			1		2	0	2	2	2	0	0		1
AREZZO	1	2	0	0	1	0	0	1	4	0	2019-07-10	54	1	2		1		2	0	4	4	4	0	0		1	TEA FEMORALE + STENT ILIACO
AREZZO	1	0	2	1	1	2	1	0	4	0	2019-07-10	75	1			1		2	0	2	2	2	0	0		1	STENT ILIACO
AREZZO	1	2	0	0	1	0	0	0	6	2	2019-07-15	77	1			1		2	0	4	4	4	0	0		1
AREZZO	1	0	2	0	0	0	0	2	6	2	2019-07-17	88	2			1		2	0	1	1	1	0	1	3	1	TEA FEMORALE
AREZZO	2	0	1	1	1	0	0	0	4	0	2019-07-17	67	1	2		1		2	0	4	4	4	0	0		1	TEA FEMORALE + KISSING STENT ILIACO
AREZZO	1	0	0	1	1	0	0	0	5	2	2019-07-22	73	1			1		2	0	1	1	1	0	0		1	KISSING STENT ILIACO
AREZZO	2	0	2	0	1	1	0	0	5	1	2019-07-24	83	1			1		1	0	2	2	2	0	0		1
AREZZO	1	1	1	1	1	1	0	1	6	2	2019-07-24	68	1	2		1		2	0	4	4	4	0	0		1	TEA FEMORALE E STENT ILIACO
AREZZO	2	0	1	1	1	0	0	0	5	2	2019-07-29	75	1			1	2	2	0	4	4	4	0	0		1
AREZZO	1	0	0	0	1	0	0	0	5	1	2019-07-30	80	1			1		2	0	1	1	1	0	0		1
AREZZO	1	0	1	0	1	0	0	0	5	1	2019-07-31	82	1			1		2	0	1	1	1	0	0		1
AREZZO	1	2	2	1	1	2	1	0	6	2	2019-07-31	69	1			1		2	0	4	4	4	0	1	5	1
AREZZO	1	2	1	1	0	1	0	0	5	1	2019-08-05	74	1			1		2	0	4	4	4	0	1	1	1
AREZZO	2	1	1	1	1	0	0	0	4	0	2019-08-26	81	1			1		2	0	1	1	1	0	0		1
AREZZO	1	0	2	1	1	0	1	0	5	2	2019-08-26	72	1			2		1	0	2	2	2	0	0		1
AREZZO	2	1	0	1	1	0	0	0	1	1	2019-08-28	93	1	2		1	2	1	0	4	4	4	0	1	1	1	TEA FEMORALE + PTA TIBIALE
AREZZO	1	1	1	1	1	1	0	0	2	2	2019-08-28	75	1			2		2	0	4	4	4	0	1	1	1
AREZZO	1	2	1	1	1	1	1	0	5	1	2019-09-02	68	2			1		2	0	2	2	2	0	0		1	TEA FEMORALE
AREZZO	2	0	2	1	0	0	0	0	5	2	2019-09-02	83	1			1	2	1	0	2	2	2	0	1	5	1
AREZZO	1	0	0	0	1	0	0	0	5	1	2019-09-04	91	2			1		2	0	1	1	1	0	0		1	TEA FEMORALE
AREZZO	1	0	1	1	0	0	1	0	5	2	2019-09-09	84	1			2		1	0	2	2	2	0	0		1
AREZZO	1	0	1	1	1	0	0	0	6	2	2019-09-11	67	2			2		2	0	2	2	2	0	0		1
AREZZO	1	2	0	0	1	0	0	0	4	0	2019-09-16	76	1			1	2	2	0	2	2	2	0	0		1
AREZZO	1	2	0	0	0	0	0	0	4	0	2019-09-16	81	1			1	2	1	0	2	2	2	0	0		1
AREZZO	2	0	1	0	1	0	0	0	5	2	2019-09-18	98	1			1		2	0	4	4	4	0	0		1
AREZZO	2	2	0	0	1	0	1	0	4	0	2019-09-30	78	1			1		2	0	1	1	1	0	0		1
AREZZO	2	0	0	0	1	0	0	2	4	0	2019-10-07	85	1			1		2	0	2	2	2	0	1	1	1
AREZZO	2	2	0	1	0	1	0	0	6	2	2019-10-09	73	1			2		1	0	1	1	1	0	1	5	1
AREZZO	1	0	2	0	1	2	0	0	6	2	2019-10-23	62	1			2		2	0	2	2	2	0	0		1
AREZZO	2	0	2	1	1	0	0	0	5	1	2019-11-06	79	1			1		2	0	2	2	2	0	0		1
AREZZO	1	2	0	0	1	0	0	0	4	0	2019-11-11	81	1			2		2	0	2	2	2	0	0		1
AREZZO	1	0	1	0	0	0	0	0	4	0	2019-11-13	81	1			1		2	0	4	4	4	0	0		1
AREZZO	2	0	1	0	1	0	1	0	6	2	2019-11-13	76	1			1	2	2	0	2	2	2	0	1	1	1
AREZZO	1	0	1	1	1	1	1	0	4	0	2019-11-27	82	2			1		2	0	4	4	4	0	0		1	TEA FEMORALE
AREZZO	1	0	1	1	1	1	1	1	5	1	2019-11-27	81	1			1	2	1	0	1	1	1	0	0		1
AREZZO	1	0	1	0	1	0	1	0	4	0	2019-12-03	76	2			2		2	0	2	2	2	0	1	1	1
AREZZO	1	0	2	0	1	0	0	0	4	0	2019-12-04	70	1			1	2	2	0	2	2	2	0	1	1	1
AREZZO	2	1	0	1	1	0	0	0	4	0	2019-12-04	81	1			1		2	0	1	1	1	0	0		1	STENT AORTO-ILIACO
AREZZO	1	0	1	0	0	0	1	2	4	0	2019-12-05	59	2			1		1	0	2	2	2	0	1	1	1
AREZZO	2	0	0	0	0	0	0	0	4	0	2019-12-09	68	1			1		2	0	2	2	2	0	0		1
AREZZO	1	2	0	1	1	0	0	0	4	0	2019-12-10	65	1			1		2	0	2	2	2	0	0		1
AREZZO	1	0	2	1	1	2	0	0	5	0	2019-12-11	83	1			1		2	0	3	3	3	0	0		1
AREZZO	2	0	0	0	0	0	0	0	5	0	2019-12-16	79	1			1		2	0	1	1	1	1		1	1
AREZZO	1	0	1	0	1	1	0	0	4	0	2019-12-16	87	1			1	2	2	0	1	1	1	1		1	1
AREZZO	2	0	0	0	1	0	0	0	6	2	2019-12-18	89	2			1		2	0	3	3	3	1		5	1
AREZZO	2	0	0	0	0	0	0	0	4	0	2019-12-18	82	1			2		1	0	1	1	1	0	1	1	1
AREZZO	2	0	0	0	1	2	0	0	5	1	2019-12-18	85	1			2		2	0	3	3	3	0	1	1	1
AREZZO	2	0	0	0	1	0	0	2	4	0	2019-12-23	89	1			1	2	2	0	2	2	2	0	0		1
PAVIA	2	1	0	1	1	0	2	0	4	0	2019-01-01	84	1			1		2	0	2.5	2.5	2.5	0	0		1
PAVIA	1	1	1	1	1	0	1	0	6	2	2019-01-01	79	1			1		2	1	2.5	2.5	2.5	0	1	1	1
PAVIA	2	0	1	0	1	0	0	0	5	1	2019-01-03	81	1			1		2	0	2	2	2	0	0		1
PAVIA	1	2	2	1	0	0	0	0	5	1	2019-01-04	51	1			1		2	0	2.5	2.5	2.5	0	0		1
PAVIA	1	1	0	0	1	0	0	0	4	0	2019-01-09	86	1			2		2	0	2	2	2	0	1	1	1
PAVIA	1	1	0	0	1	0	0	0	4	0	2019-01-08	81	1			1		2	0	2	2	2	0	0		1
PAVIA	1	1	2	0	1	0	0	0	5	2	2019-01-10	53	1			2		1	1	2	2	2	0	0		1
PAVIA	1	1	0	0	1	1	1	0	5	1	2019-01-04	90	1			1		1	0	2	2	2	0	1	1	1
PAVIA	1	2	2	1	1	0	0	0	6	2	2019-01-02	64	4			1		2	già amp magg	1.5	1.5	1.5	0	0		0	Amputato coscia
PAVIA	1	2	0	0	0	0	2	0	4	0	2019-01-10	63	2			1		2	0	1	1	1	0	0		1
PAVIA	2	0	0	1	1	0	0	0	4	0	2019-01-18	81	1			2		2	0	2.5	2.5	2.5	0	0		1
PAVIA	1	1	0	0	1	0	0	2	6	1	2019-01-11	83	4			1		2	già amp magg	3	3	3	0	1	3	0
PAVIA	1	1	1	0	1	0	0	0	5	1	2019-01-18	81	1			2		1	0	2	2	2	0	0		1
PAVIA	2	2	0	2	1	0	0	0	4	0	2019-02-05	63	1			1		2	0	2.5	2.5	2.5	0	0		1
PAVIA	2	0	2	1	1	1	1	0	5	2	2019-01-23	70	3			2		2	1	2.5	2.5	2.5	0	0		1
PAVIA	1	1	2	0	1	0	0	0	5	1	2019-02-05	69	1			2		1	0	4	4	4	0	0		0	Amputato gamba
PAVIA	2	0	1	0	1	0	0	1	5	1	2019-02-06	86	1			2		1	0	4.5	4.5	4.5	0	0		1
PAVIA	2	1	1	1	1	0	0	0	4	0	2019-02-08	63	1			1		1	0	2.5	2.5	2.5	0	0		1
PAVIA	2	2	2	1	1	0	0	0	6	2	2019-02-01	64	4			2		2	già amp magg	1.5	1.5	1.5	0	0		0
PAVIA	2	0	1	0	1	0	0	1	5	1	2019-02-11	75	1			2		2	0	2	2	2	0	0		1
PAVIA	1	1	0	0	1	2	2	1	5	2	2019-02-01	71	1			2		1	1	1	1	1	0	0		1
PAVIA	2	0	2	0	1	2	0	0	5	1	2019-02-12	78	1			2		1	0	2	2	2	0	0		0	Amputata coscia
PAVIA	1	1	0	1	1	0	1	1	4	0	2019-02-15	83	1			2		1	0	2.5	2.5	2.5	0	1	1	1
PAVIA	2	1	0	1	1	0	0	0	4	0	2019-02-17	80	1			2		2	0	2.5	2.5	2.5	0	0		1
PAVIA	2	0	0	0	1	0	0	1	5	0	2019-02-18	89	1			2		1	0	2	2	2	0	0		1
PAVIA	1	1	1	1	1	0	0	0	5	1	2019-02-15	79	3			2		2	0	2.5	2.5	2.5	0	0		1
PAVIA	1	2	2	1	1	2	1	0	5	1	2019-01-12	83	2			2		2	1	3	3	3	0	0		1
PAVIA	1	1	2	0	1	0	1	0	5	2	2019-02-22	69	2			2		2	1	2	2	2	0	0		1
PAVIA	1	1	2	1	1	2	2	1	4	0	2019-02-14	78	1			2		1	0	4	4	4	0	1	5	0	Amputato coscia
PAVIA	2	2	0	1	1	2	1	2	4	0	2019-02-28	62	1			2		2	0	2.5	2.5	2.5	0	0		1
PAVIA	2	0	2	1	1	2	1	0	4	0	2019-02-28	74	1			2		2	0	2	2	2	0	1	1	1
PAVIA	2	0	2	1	1	0	2	0	5	0	2019-02-27	79	1			2		2	0	2.5	2.5	2.5	0	0		1
PAVIA	1	1	1	0	1	0	0	0	4	0	2016-02-20	85	3			2		2	0	4	4	4	0	0		0	Amputato coscia
PAVIA	1	2	1	1	1	0	0	1	5	0	2019-03-06	63	1			2		2	0	2.5	2.5	2.5	0	0		1
PAVIA	1	1	1	0	1	0	0	0	4	0	2019-03-07	74	1			1		2	0	2	2	2	0	0		1
PAVIA	1	1	2	1	1	0	0	0	5	1	2019-03-08	58	1			2		2	0	2.5	2.5	2.5	0	0		1
PAVIA	1	1	0	1	1	0	0	1	4	0	2019-03-13	82	1			1		2	0	2.5	2.5	2.5	0	0		1
PAVIA	2	2	1	1	1	0	0	0	5	0	2019-03-07	60	1			2		2	0	2.5	2.5	2.5	0	0		1
PAVIA	2	0	0	0	1	0	0	2	5	1	2019-03-13	82	1			2		2	0	4	4	4	0	1	4	1
PAVIA	1	1	0	1	1	0	1	0	5	0	2019-03-15	80	1			2		2	0	2.5	2.5	2.5	0	1	1	1
PAVIA	1	0	2	1	1	2	0	0	5	1	2019-03-15	74	1			2		2	0	4.5	4.5	4.5	0	0		1
PAVIA	2	0	0	0	1	0	0	2	6	2	2019-03-14	80	4			1		2	già amp magg	1	1	1	0	0		0
PAVIA	2	0	2	1	1	0	0	1	4	0	2019-03-18	96	1			1		2	0	2	2	2	0	0		1
PAVIA	1	1	1	0	1	0	0	0	5	1	2019-02-23	77	1			2		2	1	2	2	2	0	0		1
PAVIA	1	1	0	0	1	0	0	0	5	0	2019-03-27	94	1			2		2	0	2.5	2.5	2.5	0	1	3	1
PAVIA	1	1	2	1	1	0	0	0	5	0	2019-03-13	73	1			2		2	1	2.5	2.5	2.5	0	0		1
PAVIA	2	0	0	0	1	0	0	1	4	0	2019-04-04	85	1			2		2	0	2	2	2	0	0		1
PAVIA	1	1	1	1	1	0	0	0	5	0	2019-04-03	88	1			2		2	1	4.5	4.5	4.5	0	0		1
PAVIA	1	1	0	1	1	0	0	1	4	0	2019-04-01	74	2			2		2	0	1.5	1.5	1.5	0	0		1
PAVIA	2	2	0	0	1	0	0	0	4	0	2019-04-05	78	2			2		2	0	2	2	2	0	0		0	Amputazione coscia a 12 mesi
PAVIA	2	1	0	0	1	0	2	0	5	0	2019-04-12	88	1			2		2	0	4	4	4	0	0		1
PAVIA	1	1	2	0	1	0	1	0	4	0	2019-04-17	67	1			2		2	0	2	2	2	0	0		1
PAVIA	1	2	2	1	1	0	1	0	4	0	2019-04-19	56	1			1		2	0	4	4	4	0	0		1
PAVIA	1	1	1	0	1	1	0	0	3	0	2019-04-19	66	1			1		2	0	2	2	2	0	0		1
PAVIA	2	0	0	0	1	0	0	0	5	1	2019-04-19	87	1			2		1	0	2	2	2	0	0		1
PAVIA	1	1	1	1	1	0	0	1	4	0	2019-04-26	86	1			2		2	0	2.5	2.5	2.5	0	0		1
PAVIA	1	1	2	1	1	0	1	0	6	2	2019-04-12	60	4			1		2	già amp magg	2.5	2.5	2.5	0	0		0
PAVIA	2	0	0	0	1	0	0	1	5	1	2019-05-02	85	1			2		1	0	2	2	2	0	0		1
PAVIA	1	1	0	0	1	1	1	1	5	1	2019-04-15	87	1			2		1	0	2	2	2	0	0		0	Amputazione coscia a 3 mesi
PAVIA	2	0	2	1	1	0	0	0	6	2	2019-05-17	74	4			1		2	già amp magg	1.5	1.5	1.5	0	0		0
PAVIA	1	1	1	1	1	0	1	0	6	2	2019-05-09	76	4			1		2	già amp magg	1	1	1	0	0		0
PAVIA	2	1	2	1	1	0	2	0	5	6	2019-05-22	80	1			2		2	1	2.5	2.5	2.5	0	0		0	Amputazione coscia a 6 mesi
PAVIA	1	1	0	0	1	0	1	1	3	0	2019-06-18	88	1			1		2	0	2	2	2	0	0		1
PAVIA	1	1	2	1	1	0	0	0	5	1	2019-06-21	67	1			2		2	0	2.5	2.5	2.5	0	0		1
PAVIA	2	1	1	1	1	0	1	1	5	2	2019-05-22	83	1			2		1	0	3	3	3	0	0		0	Amputazione coscia a 30 giorni
PAVIA	1	1	2	1	1	1	0	0	6	2	2019-06-18	78	4			1		2	già amp magg	4.5	4.5	4.5	0	0		0
PAVIA	1	1	0	0	1	1	0	1	5	2	2019-05-24	82	1			2		0	0	2	2	2	1	0	1	0	Amputazione coscia a 20 giorni
PAVIA	2	0	0	0	1	0	0	1	6	2	2019-06-22	89	4			1		2	già amp magg	1	1	1	0	1	1	0
PAVIA	1	1	1	0	1	0	0	0	4	0	2019-07-01	88	1			2		2	0	2	2	2	0	0		1
PAVIA	1	2	0	0	1	0	2	0	6	2	2019-06-11	63	4			1		2	già amp magg	1	1	1	1	0	5	0
PAVIA	2	0	0	1	1	0	0	2	5	1	2019-07-08	85	1			2		2	0	2	2	2	0	0		1
PAVIA	2	0	0	1	1	0	0	0	4	0	2019-07-09	88	1			0		1	0	2	2	2	0	0		0	Amputazione coscia a 2 mesi
PAVIA	1	1	2	1	1	0	0	0	5	2	2019-07-04	67	1			2		2	1	2	2	2	0	0		1
PAVIA	1	2	2	1	1	1	0	0	5	2	2019-05-29	66	1			2		1	1	2	2	2	0	1	5	0	Amputazione coscia a 3 mesi
PAVIA	2	0	0	1	1	0	0	1	4	0	2019-07-22	86	1			2		2	0	2	2	2	0	0		1
PAVIA	1	1	1	1	1	0	0	0	4	0	2019-07-22	73	2			2		2	0	1.5	1.5	1.5	0	0		1
PAVIA	2	0	0	1	1	0	0	2	4	0	2019-07-25	80	2			2		2	0	1.5	1.5	1.5	0	0		1
PAVIA	1	1	1	1	1	0	0	1	5	2	2019-07-24	82	1			2		1	1	2	2	2	0	1	3	0	Amputazione coscia a 2 mesi
PAVIA	1	1	0	0	1	1	0	1	4	0	2019-08-09	82	1			2		2	0	2	2	2	0	0		1
PAVIA	1	2	2	1	1	0	2	0	5	1	2019-08-12	69	1			2		1	0	4	4	4	0	0		1
PAVIA	1	2	2	1	1	0	0	1	5	2	2019-08-12	66	1			2		2	1	2.5	2.5	2.5	0	0		1
PAVIA	1	1	2	1	1	0	1	1	5	2	2019-07-31	76	2			2		1	1	1.5	1.5	1.5	0	1	3	1
PAVIA	1	1	2	1	1	0	2	0	5	1	2019-08-21	72	1			2		2	0	2.5	2.5	2.5	0	0		1
PAVIA	1	0	2	1	1	0	0	0	5	1	2019-08-22	81	1			2		2	0	2.5	2.5	2.5	0	0		1
PAVIA	1	0	0	1	1	0	0	1	4	0	2019-09-05	91	1			2		2	0	2	2	2	0	0		1
PAVIA	1	1	0	1	1	0	0	0	4	0	2019-09-06	70	1			2		2	0	2	2	2	0	0		1
PAVIA	1	2	1	1	1	0	0	0	5	1	2019-09-02	51	1			2		2	0	2.5	2.5	2.5	0	0		1
PAVIA	1	1	2	1	1	0	1	0	4	0	2019-09-16	78	2			2		2	0	2	2	2	0	0		1
PAVIA	1	1	1	1	1	0	0	0	5	1	2019-09-20	75	1			2		2	1	4.5	4.5	4.5	0	0		1
PAVIA	1	2	2	1	1	0	2	0	5	2	2019-09-30	61	1			1		2	0	2.5	2.5	2.5	0	0		1
PAVIA	1	1	2	1	1	1	0	0	5	2	2019-09-17	68	3			2		2	0	1.5	1.5	1.5	0	0		0	Amputazione coscia a 7 giorni
PAVIA	1	1	2	0	1	0	1	0	5	1	2019-09-30	71	1			2		2	1	2.5	2.5	2.5	0	0		1
PAVIA	1	0	0	0	1	0	0	0	4	0	2019-10-10	87	1			2		1	0	4	4	4	0	1	1	1
PAVIA	1	1	0	0	1	0	0	1	4	0	2019-10-16	79	1			2		2	0	2	2	2	0	0		1
PAVIA	1	0	0	0	1	0	0	2	4	0	2019-10-24	91	1			1		2	0	2	2	2	0	0		1
PAVIA	1	1	0	1	1	0	2	2	4	0	2019-10-21	76	2			2		2	0	2.5	2.5	2.5	0	0		1
PAVIA	2	0	2	1	1	0	0	1	6	2	2019-11-07	80	4			1		2	già amp magg	2	2	2	0	0		0
PAVIA	2	0	0	0	1	0	0	1	5	1	2019-11-25	88	1			2		2	0	2	2	2	0	1	6	1
PAVIA	1	1	2	1	1	2	1	0	5	1	2019-11-28	74	1			2		2	1	2.5	2.5	2.5	0	0		1
PAVIA	2	0	0	0	1	0	0	1	5	1	2019-12-10	85	1			2		1	0	3	3	3	0	0		0	Amputazione coscia a 3 mesi
PAVIA	1	1	2	1	1	0	0	1	5	1	2019-12-12	91	1			2		2	1	2	2	2	0	1	1	1
PAVIA	2	0	0	0	1	0	0	1	5	2	2019-12-23	83	1			2		2	0	2.5	2.5	2.5	0	0		1
PAVIA	1	1	0	0	1	0	1	1	6	2	2019-12-23	83	4			1		2	già amp magg	1.5	1.5	1.5	0	1	1	0
BIELLA	1	1	0	1	1	0	1	0	4	0	2019-01-02	85	2			1		2	0	3,5	3,5	3,5	0	0		1	BYPASS CROCIATO FEM-FEM
BIELLA	1	1	1	1	1	0	0	0	5	0	2019-01-08	75	1	2		1		2	0	2.5	2.5	2.5	0	0		1	TEA FC + PTA POP
BIELLA	2	0	0	0	1	0	0	0	6	2	2019-01-10	89	4			1		2	già amp magg	1	1	1	0	0		0
BIELLA	1	1	0	0	1	0	1	0	4	0	2019-01-17	89	2			1		2	0	3,5	3,5	3,5	0	0		1	TEA FC BILAT + CROCIATO
BIELLA	1	1	0	0	1	0	0	0	6	2	2019-01-23	88	2			1		2	1	2	2	2	0	0		1
BIELLA	2	0	0	0	0	0	0	0	5	1	2019-01-24	86	1			2		2	0	1	1	1	0	0		1
BIELLA	1	1	0	0	1	2	0	0	5	1	2019-01-24	80	2			1		2	0	1	1	1	0	1	1	1
BIELLA	2	2	0	0	1	0	2	0	5	0	2019-02-05	82	2			1		2	0	1.5	1.5	1.5	0	0		1	TEA FC
BIELLA	2	2	1	1	1	0	1	0	4	0	2019-02-05	72	2			2		2	0	2.5	2.5	2.5	0	0		1
BIELLA	1	1	2	1	1	0	1	0	5	1	2019-02-08	76	1			1		2	0	2.5	2.5	2.5	0	0		1
BIELLA	1	1	0	0	0	2	0	0	4	0	2019-02-13	73	2			1		2	0	2	2	2	0	1	6	1	MORTE PER SEPSI
BIELLA	1	2	0	0	0	0	0	0	6	2	2019-02-19	83	2			1		2	1	3	3	3	0	1	6	1	MORTE PER CAUSA IGNOTA
BIELLA	1	1	0	0	1	1	0	0	6	2	2019-02-19	81	3			2		2	1	1,3,5	1,3,5	1,3,5	0	0		1
BIELLA	2	0	2	0	1	0	0	0	4	0	2019-02-26	88	1			1		2	0	2	2	2	0	0		1
BIELLA	1	0	0	0	1	0	0	0	6	2	2019-02-26	77	4			1		2	già amp magg	1	1	1	0	0		0
BIELLA	2	0	2	0	1	0	0	0	5	2	2019-02-27	87	4			2		2	già amp magg	3	3	3	0	1	6	1	MORTE PER CAUSA IGNOTA
BIELLA	1	2	0	0	1	0	1	2	5	0	2019-03-07	65	1	2		1	2	2	0	2.5	2.5	2.5	0	0		1
BIELLA	1	1	0	0	1	0	1	2	5	1	2019-03-07	87	1			2		2	0	3.5	3.5	3.5	0	0		1
BIELLA	1	1	2	1	1	0	1	0	5	1	2019-03-12	73	2			2		2	0	1,3,5	1,3,5	1,3,5	0	0		1
BIELLA	1	2	0	1	1	2	1	2	5	0	2019-03-14	54	2			1		2	0	1.5	1.5	1.5	0	1	1	1	BYPASS CROCIATO FEM-FEM
BIELLA	1	1	2	1	1	0	1	2	5	2	2019-03-15	80	1			1		0	1	1,3,5	1,3,5	1,3,5	0	0		1
BIELLA	2	0	0	0	0	0	0	0	5	1	2019-03-21	78	1			2		2	0	2	2	2	0	0		0
BIELLA	1	1	0	0	1	1	1	0	4	0	2019-03-28	85	1			2		2	0	1,3,5	1,3,5	1,3,5	0	0		1
BIELLA	2	0	2	1	1	0	0	0	5	1	2019-04-02	63	1			1	2	2	1	2,5	2,5	2,5	0	0		1
BIELLA	1	2	0	0	0	0	0	0	5	0	2019-04-02	68	1			2		2	0	2	2	2	0	0		1
BIELLA	2	2	2	0	0	0	0	0	4	0	2019-04-03	74	1			2		2	0	2,0	2,0	2,0	0	0		1
BIELLA	2	0	0	0	1	0	0	0	5	0	2019-04-10	80	1			1		2	0	1,3	1,3	1,3	0	0		1
BIELLA	2	1	2	0	1	1	0	2	5	1	2019-04-11	78	1			1		2	0	3	3	3	0	0		1
BIELLA	2	2	0	0	1	1	0	0	5	2	2019-04-12	82	2			1		2	0	1	1	1	1	0	1	1	BYPASS CROCIATO FEM-FEM
BIELLA	1	1	2	1	1	0	1	2	5	2	2019-04-13	80	2			1		2	0	1,3,5	1,3,5	1,3,5	0	0		1
BIELLA	1	1	0	1	1	0	1	1	5	0	2019-04-16	69	1			1	2	2	0	2	2	2	0	1	1	1
BIELLA	2	0	2	0	1	0	1	0	5	0	2019-04-23	78	2			1		2	1	1,3,5	1,3,5	1,3,5	0	0		1
BIELLA	1	2	0	1	1	1	0	0	5	0	2019-04-23	82	3			2		2	0	1,3	1,3	1,3	0	0		1
BIELLA	2	0	0	0	0	0	0	0	5	0	2019-04-24	88	1			1		2	0	3	3	3	0	0		0
BIELLA	2	0	0	0	1	0	0	0	5	0	2019-04-25	92	1			1		2	0	2	2	2	0	1	6	1	MORTE PER CAUSA IGNOTA
BIELLA	2	1	1	0	0	0	0	2	4	0	2019-05-02	86	2			1		2	0	1	1	1	0	0		1	BYPASS CROCIATO FEM-FEM
BIELLA	1	2	0	0	1	0	0	1	6	2	2019-05-04	74	3			2		2	1	1,3,5	1,3,5	1,3,5	0	1	3	1
BIELLA	1	1	0	1	1	2	1	0	4	0	2019-05-07	79	1	2		1		2	0	2,5	2,5	2,5	0	0		1
BIELLA	1	2	0	0	1	0	0	0	5	2	2019-05-09	65	1			1		2	0	2,5	2,5	2,5	0	0		1
BIELLA	2	1	2	1	1	1	0	0	4	0	2019-05-11	88	2			1		2	0	1,5	1,5	1,5	0	0		1	TEA FC
BIELLA	2	0	0	0	1	0	0	0	5	0	2019-05-14	89	2			1		2	0	1	1	1	0	0		1
BIELLA	1	1	0	0	1	0	0	0	6	2	2019-05-16	89	3			2		0	0	1,3	1,3	1,3	0	0		0
BIELLA	1	1	0	0	0	0	0	0	6	2	2019-05-23	88	1	2		1		2	0	2	2	2	0	0		0
BIELLA	2	0	1	0	1	0	0	0	5	0	2019-05-24	85	1	2		1		2	0	1,3,5	1,3,5	1,3,5	0	0		1	TEA FC + PTA POP
BIELLA	1	1	1	0	1	0	1	0	5	1	2019-05-29	75	1			2		2	0	2,5	2,5	2,5	0	0		1
BIELLA	2	0	0	0	0	0	0	0	5	0	2019-06-04	98	1			1		2	0	2	2	2	0	0		1
BIELLA	2	0	0	0	1	0	0	0	6	2	2019-06-04	72	2			2		1	0	1	1	1	0	1	1	0
BIELLA	1	0	2	1	0	2	1	0	6	2	2019-06-06	78	1			1		1	0	1,5	1,5	1,5	0	0		1
BIELLA	2	1	1	0	0	0	0	0	6	2	2019-06-11	86	4			1		2	già amp magg	1	1	1	1	0	6	0	MORTE PER SEPSI
BIELLA	1	1	2	0	1	0	0	0	5	1	2019-06-11	70	1			1		2	0	2,5	2,5	2,5	0	0		0
BIELLA	2	0	0	0	1	1	0	0	6	2	2019-06-13	72	1			1		2	1	2	2	2	0	1	2	1
BIELLA	1	1	2	1	1	0	1	0	5	2	2019-06-19	61	2			1		2	1	2,5	2,5	2,5	0	0		1
BIELLA	1	1	0	0	1	0	0	0	5	1	2019-06-20	88	1			1		2	0	1,3	1,3	1,3	0	0		1
BIELLA	1	2	1	1	1	0	1	0	4	0	2019-06-20	65	1			1		2	0	2,5	2,5	2,5	0	0		1
BIELLA	1	2	1	1	1	0	0	0	5	1	2019-06-25	69	2			1		2	0	1	1	1	0	0		1
BIELLA	1	1	2	1	1	0	0	0	5	2	2019-06-27	59	1			2		2	1	2,5	2,5	2,5	0	0		1
BIELLA	2	0	0	0	1	0	0	0	5	1	2019-06-27	89	1			1		2	1	2,5	2,5	2,5	0	0		1
BIELLA	2	2	0	0	1	0	1	0	5	0	2019-06-27	77	1			1		2	0	2,5	2,5	2,5	0	0		1
BIELLA	1	2	0	0	1	2	0	1	4	0	2019-07-04	64	2			1		2	0	1	1	1	0	0		1	TEA FC
BIELLA	1	1	0	1	1	2	1	0	5	1	2019-07-05	80	1			1		2	0	3	3	3	0	1	5	1
BIELLA	2	1	0	0	1	0	0	0	4	0	2019-07-09	84	1			1		2	0	1	1	1	0	0		1
BIELLA	1	0	0	0	0	0	0	0	5	2	2019-07-11	85	1			1		2	1	1	1	1	0	0		1
BIELLA	1	1	0	0	1	0	0	0	5	0	2019-07-16	97	1			1	2	2	0	2	2	2	0	0		1
BIELLA	1	1	0	0	1	0	0	0	5	0	2019-07-17	59	2			1		2	0	1,3,5	1,3,5	1,3,5	0	0		1	TEA FC
BIELLA	1	2	1	0	1	0	0	0	5	0	2019-07-17	62	1			1		2	0	2	2	2	0	0		1
BIELLA	2	0	0	1	1	0	0	0	5	0	2019-07-23	79	2			2		1	0	1.3	1.3	1.3	0	0		1
BIELLA	2	0	1	0	1	0	1	0	5	0	2019-07-24	83	1			2		1	0	2	2	2	0	0		1
BIELLA	2	0	1	1	1	0	1	0	5	0	2019-07-31	78	1			1		1	0	3.5	3.5	3.5	0	1	6	0	MORTE PER CAUSA IGNOTA
BIELLA	1	1	1	0	1	1	0	0	5	0	2019-07-31	90	1			1		2	0	3.5	3.5	3.5	0	1	1	1
BIELLA	2	0	2	1	1	0	1	0	5	1	2019-08-03	78	4			1		2	già amp magg	3.5	3.5	3.5	0	0		0
BIELLA	2	0	0	0	1	0	0	0	5	1	2019-08-06	89	2			1		2	0	1	1	1	0	0		1
BIELLA	2	0	2	1	1	0	0	0	5	0	2019-08-07	79	1			1		2	0	2	2	2	0	0		1
BIELLA	1	1	2	1	1	0	1	0	5	0	2019-08-16	62	1			1		2	1	2.5	2.5	2.5	0	0		1
BIELLA	1	1	1	0	1	0	0	0	4	0	2019-08-20	75	2			2		2	0	1.3	1.3	1.3	0	0		1
BIELLA	2	2	0	1	0	0	0	0	4	0	2019-09-17	79	2			1		2	0	1	1	1	0	0		1
BIELLA	2	0	1	0	1	0	0	0	5	1	2019-09-24	76	1	2		1	2	2	0	2	2	2	0	0		1
BIELLA	2	2	0	1	0	0	0	0	5	0	2019-10-02	75	1			1		1	0	2.5	2.5	2.5	0	0		1
BIELLA	1	1	1	1	1	2	1	0	5	0	2019-10-10	75	2			2		2	0	1,3,5	1,3,5	1,3,5	0	0		1
BIELLA	1	1	2	0	1	0	0	0	5	0	2019-10-16	70	2			1		1	0	1.5	1.5	1.5	0	0		0
BIELLA	1	1	0	0	1	0	0	0	5	1	2019-10-28	61	2			1		2	0	1.5	1.5	1.5	0	0		1
BIELLA	1	2	1	1	1	0	0	0	5	2	2019-10-29	66	2			1		2	1	1.5	1.5	1.5	0	0		1
BIELLA	2	0	0	0	1	0	0	0	5	0	2019-10-30	86	2			1		2	0	1.3	1.3	1.3	0	0		1
BIELLA	1	1	0	0	1	0	0	0	5	0	2019-11-06	75	1	2		1		2	0	2	2	2	0	0		1	TEA FC + PTA POP
BIELLA	2	0	1	1	1	0	1	0	5	0	2019-11-06	94	1			1		2	0	3	3	3	0	1	2	1
BIELLA	2	0	1	1	1	1	0	0	5	0	2019-11-07	84	1			2		2	0	2.5	2.5	2.5	0	0		1
BIELLA	1	1	2	1	1	2	0	0	6	2	2019-11-08	79	4			1		2	già amp magg	2,3,5	2,3,5	2,3,5	0	0		0
BIELLA	1	0	1	0	0	0	0	0	4	0	2019-11-11	74	2			1		0	0	2.5	2.5	2.5	0	0		1
BIELLA	1	2	2	1	1	0	0	0	5	0	2019-11-26	71	1			1		2	0	2.5	2.5	2.5	0	0		1
BIELLA	1	1	0	0	0	0	0	0	5	2	2019-12-05	89	1			2		2	1	2	2	2	0	1	5	0
BIELLA	1	1	0	0	1	2	1	0	5	0	2019-12-10	71	2			1		0	0	1	1	1	0	0		1
BIELLA	1	2	2	0	1	0	0	0	4	0	2019-12-10	71	2			1		1	0	1.5	1.5	1.5	0	0		1
BIELLA	2	0	0	0	1	0	0	1	5	0	2019-12-18	90	1			1		2	0	2	2	2	0	0		1
BIELLA	2	0	0	1	1	0	0	0	5	0	2019-12-19	81	2			1		2	0	1.5	1.5	1.5	0	0		1
BIELLA	1	2	1	0	0	0	0	0	5	0	2019-12-23	70	2			1		2	0	1	1	1	0	0		1	BYPASS CROCIATO FEM-FEM
BIELLA	1	2	2	0	1	0	0	0	4	0	2019-12-26	71	1	2		1		2	0	1	1	1	0	0		1	BYPASS FEMORO-POP + PTA POP
REGGIO CALABRIA	2	1	0	0	1	0	0	1	4	0	2019-01-08	63	1	2		1		2	0	2	2	2	0	0		1	Anestesia peridurale. PTA/Stent a. iliaca com ed esterna dx+ crossover dx-->sx protesico. deiscenza ferita inguinale sx trattata con NPWT
REGGIO CALABRIA	1	2	1	1	1	0	0	1	5	1	2019-01-09	77	1			2		2	1	2	2	2	0	0		1	Anestesia locale. PTA TTP e a. interossea dx. Necrosectomie
REGGIO CALABRIA	1	2	0	2	1	0	0	1	5	0	2019-01-09	53	1			1	2	1	1	2 5	2 5	2 5	0	1	4	1	Anestesia locale. PTA/STEN AFS sx. Trombolisi vasi di gamba e piede
REGGIO CALABRIA	1	1	1	1	1	0	0	1	4	0	2019-01-14	63	1			1		2	0	2	2	2	0	0		1	Anestesia locale. PTA/stenting a. iliaca esterna dx
REGGIO CALABRIA	2	2	0	1	1	0	0	1	4	0	2019-01-30	66	1			1		2	0	2	2	2	0	0		1	Peridurale. Ricanalizzazione iliaca dx. Kissing stent iliaco
REGGIO CALABRIA	1	1	1	1	1	0	0	1	4	0	2019-02-06	68	1			1		2	0	2	2	2	0	0		1	Anestesia locale. PTA/stent iliaco dx
REGGIO CALABRIA	2	2	1	1	1	0	0	1	4	0	2019-02-12	77	1			1		0	0	1	1	1	0	0		1	Anestesia locale. Tentativo infruttuoso di ricanalizzazione a. poplitea dx
REGGIO CALABRIA	1	2	2	1	1	1	0	1	4	0	2019-02-18	68	1			2		2	0	2	2	2	0	0		1	Anestesia locale. PTA a. interossea e a. tib. Ant sx con CO2
REGGIO CALABRIA	1	2	2	1	1	0	2	1	4	0	2019-03-04	76	1			1		0	0	1	1	1	0	0		1	Anestesia locale. Tentativo infruttuoso di ricanalizzazione fem-popl dx. Rioperato il 6/3/19 di bypass. Vedi rigo sotto
REGGIO CALABRIA	1	2	2	1	1	0	2	1	4	0	2019-03-06	76	2			1		2	0	2	2	2	0	0		1	Peridurale. Bypass femoro-popliteo dx AK in protesi fem-popl dx
REGGIO CALABRIA	1	2	2	1	1	0	2	1	4	0	2019-03-05	65	1	2		1		2	0	2	2	2	0	0		1	Peridurale. Stent a. iliaca est sx+tea femorale com sx e patch in pericardio bovino
REGGIO CALABRIA	1	1	2	1	1	0	2	1	4	0	2019-03-05	63	1			1		2	0	2	2	2	0	0		1	Anestesia locale. PTA con shockwave a. iliaca com dx
REGGIO CALABRIA	1	1	2	1	1	0	0	1	4	0	2019-03-06	76	1			1		2	0	2	2	2	0	0		1	Anestesia locale. PTA/stent fem-popl dx
REGGIO CALABRIA	1	1	1	1	1	0	0	0	4	0	2019-03-11	67	1			1		2	0	2	2	2	0	0		1	Anestesia peridurale. PTA-DEB e stent asse iliaco sx
REGGIO CALABRIA	2	0	2	1	1	0	2	0	4	0	2019-03-13	65	1			1		2	0	2	2	2	0	0		1	Anestesia peridurale. PTA-DEB fem-pop dx
REGGIO CALABRIA	1	1	2	1	1	0	0	1	4	0	2019-03-13	85	1	2		1		2	0	2	2	2	0	0		1	Sedazione + blocco periferico. TEA fem. Com dx e sx. PTA/stent a. iliaca com sx. Crossover protesico sx-->dx
REGGIO CALABRIA	2	2	0	2	1	0	2	0	4	0	2019-03-19	74	1			1		2	0	2 5	2 5	2 5	0	0		1	Anestesia peridurale. PTA-DEB a. iliaca com bilaterale
REGGIO CALABRIA	1	2	2	2	1	1	0	1	6	1	2019-03-20	63	1			2		2	1	2 5	2 5	2 5	0	0		1	Anestesia locale. PTA-DEB a. tib post dx
REGGIO CALABRIA	1	2	2	1	1	0	2	1	5	1	2019-04-03	68	1			2		2	1	2	2	2	0	0		1	Anestesia locale. PTA-DEB a.tib ant e interossea sx
REGGIO CALABRIA	1	1	0	0	1	0	2	0	4	0	2019-04-03	82	1			1		2	0	2 5	2 5	2 5	0	1	6	1	Anestesia locale. PTA-DEB a. iliaca esterna dx
REGGIO CALABRIA	1	2	0	1	2	0	0	1	4	0	2019-04-03	58	1			1		2	0	2 5	2 5	2 5	0	0		1	Peridurale. PTA/stenting iliaco bilaterale
REGGIO CALABRIA	1	2	1	1	1	0	0	1	4	0	2019-04-15	78	1			1		2	0	2	2	2	0	0		1	Anestesia locale. PTA-DEB a. fem superf sx
REGGIO CALABRIA	1	2	2	1	1	0	2	1	5	1	2019-04-16	87	1			1		2	1	2	2	2	0	1	6	1	Anestesia locale. PTA-DEB asse fem-popl dx
REGGIO CALABRIA	1	1	1	1	1	0	0	1	4	0	2019-04-29	68	2			1		2	0	2	2	2	0	0		1	Peridurale. TEA biforcazione femorale destra e patch diallargamento in dacron
REGGIO CALABRIA	1	2	2	2	1	0	0	1	5	1	2019-05-07	64	1			2		2	1	2 5	2 5	2 5	0	0		1	Anestesia locale. PTA-DEB a. tib post e interossea dx
REGGIO CALABRIA	1	0	2	1	1	0	0	0	5	1	2019-05-20	76	1	2		1		2	1	2	2	2	0	0		1	Peridurale. TEA biforcazione femorale sinistra e patch diallargamento in dacron. PTA/stenting AFS sx
REGGIO CALABRIA	2	0	2	2	1	0	0	0	5	1	2019-05-21	79	1			1		2	1	2 5	2 5	2 5	0	0		1	Anestesia locale. PTA-DEB e stenting AFS sx
REGGIO CALABRIA	1	2	1	1	1	1	0	0	6	2	2019-05-22	82	1			2		0	1	1	1	1	0	0		0	Anestesia locale. Tentativo infruttuoso di ricanalizzazione popliteo-tibiale sx (con CO2). Amputazione coscia sinistra a 30giorni
REGGIO CALABRIA	1	2	1	1	1	0	1	1	5	1	2019-05-22	81	1			1		2	1	2	2	2	0	0		1	Anestesia locale. PTA/stenting AFS dx
REGGIO CALABRIA	1	1	1	1	1	0	2	1	5	1	2019-05-27	78	1			1		2	1	2	2	2	0	0		1	Anestesia locale. PTA/stenting AFS dx
REGGIO CALABRIA	1	0	2	0	1	0	1	0	5	2	2019-05-29	79	1			1		2	1	2 5	2 5	2 5	0	0		1	Anestesia locale. PTA-DEB a. fem sup dx+stenting
REGGIO CALABRIA	1	2	2	1	1	0	2	1	4	0	2019-06-03	82	1			1		2	0	2	2	2	0	0		1	Anestesia locale. PTA-DEB fem-pop destro
REGGIO CALABRIA	2	0	2	0	1	0	1	0	4	0	2019-06-03	83	1			1		2	0	2 5	2 5	2 5	0	0		1	Anestesia locale. PTA-DEB a. fem sup dx+stenting
REGGIO CALABRIA	1	2	2	1	1	1	0	1	4	0	2019-06-05	68	1			1	2	2	0	2	2	2	0	0		1	Anestesia locale. PTA A. tib ant e peroniera sx.
REGGIO CALABRIA	1	2	1	1	1	0	1	1	4	0	2019-06-06	70	1			1		2	0	2	2	2	0	0		1	Anestesia locale. PTA con shockwave a. fem superf dx
REGGIO CALABRIA	1	1	0	2	2	0	2	1	4	0	2019-06-05	68	1			1		2	0	2 5	2 5	2 5	0	0		1	Anestesia locale. PTA/stenting a. iliaca com ed esterna sx
REGGIO CALABRIA	2	1	1	0	1	0	0	1	5	0	2019-06-11	78	1			1		2	1	2	2	2	0	0		1	Anestesia locale. PTA-DEB fem-popl sinistra
REGGIO CALABRIA	1	2	2	1	1	0	0	1	4	0	2019-06-12	61	1			1		2	0	2 5	2 5	2 5	0	0		1	Anestesia locale. PTA fem-popl dx
REGGIO CALABRIA	2	1	0	1	1	0	2	0	4	0	2019-06-12	67	1			1		1	0	2	2	2	0	0		1	Anestesia locale. PTA/DEB a. fem sup. dx. Rioperata per trombosi acuta e sottoposta a stent AFS
REGGIO CALABRIA	1	2	2	0	1	0	0	0	4	0	2019-06-24	71	1	2		1		2	0	2 5	2 5	2 5	0	0		1	Peridurale. TEA biforcazione femorale sx. PTA/Stent a. fem superf sx
REGGIO CALABRIA	1	2	2	2	1	0	0	1	4	0	2019-06-24	78	1			1		0	0	1	1	1	0	0		1	Anestesia locale. Tentativo infruttuoso di ricanalizzazione a. fem sup. sx
REGGIO CALABRIA	1	2	0	1	1	0	2	1	4	0	2019-07-01	65	1			1		2	0	2 5	2 5	2 5	0	0		1	Anestesia locale. PTA/DEB e stent a. fem sup. sx
REGGIO CALABRIA	1	2	2	2	1	0	2	1	6	2	2019-07-07	65	1			1		1	1	2 5	2 5	2 5	0	0		1	Peridurale. PTA/DEB a. iliaca com sx
REGGIO CALABRIA	1	2	2	2	1	0	2	1	6	2	2019-07-09	65	2			1		2	0	2 5	2 5	2 5	0	0		1	Peridurale. Completamento con bypass crossover protesico fem--fem sx--> dx
REGGIO CALABRIA	2	0	2	2	1	0	0	0	4	0	2019-07-10	80	1			1		2	0	2 5	2 5	2 5	0	0		1	Anestesia locale. PTA/DEB a. femsuperf dx
REGGIO CALABRIA	2	0	2	0	1	0	1	0	4	0	2019-07-15	83	1			1	2	2	0	2 5	2 5	2 5	0	0		1	Anestesia locale. PTA/DEB a.fem sup, a. popl e a. tib ant sx
REGGIO CALABRIA	1	2	2	2	1	1	1	1	4	0	2019-07-12	65	1			1		2	0	2 5	2 5	2 5	0	0		1	Anestesia locale. PTA a. iliaca esterna bilaterale
REGGIO CALABRIA	1	1	0	1	1	2	1	1	6		2019-06-05	72	1			1		2	1	2	2	2	0	0		1	Anestesia locale.PTA/Stent a. iliaca esterna dx e origine a. fem prof. dx
REGGIO CALABRIA	1	1	1	1	1	0	1	1	4	0	2019-07-17	71	1			1		2	0	2	2	2	0	0		1	Anestesia locale. PTA con shockwave a.fem sup. sx
REGGIO CALABRIA	1	0	2	0	1	0	1	1	5	1	2019-07-31	74	1			1		2	1	2 5	2 5	2 5	0	0		1	Anestesia locale. PTA/DEB a. fem sup. dx
REGGIO CALABRIA	2	2	0	1	1	0	0	1	4	0	2019-08-01	71	1			1		2	0	2	2	2	0	0		1	Anestesia locale. PTA/DEB a. fem. Superf. Dx
REGGIO CALABRIA	1	1	2	1	1	0	1	1	4	0	2019-08-24	73	1			1		2	0	2	2	2	0	0		1	Sedazione.Kissing stent iliaco
REGGIO CALABRIA	1	2	0	2	1	0	2	1	4	0	2019-09-04	80	1			1		2	0	2 5	2 5	2 5	0	0		1	Anestesia locale. PTA/DEB a. fem superf. Dx
REGGIO CALABRIA	1	2	2	0	1	0	1	1	4	0	2019-09-04	74	1			1		2	0	2 5	2 5	2 5	0	0		1	Anestesia locale. PTA/DEB asse iliaco sinistro
REGGIO CALABRIA	2	0	2	2	1	1	1	1	5	1	2019-09-13	66	1			1		1	1	2 5	2 5	2 5	0	1	3	1	Anestesia locale. PTA/DEB a. fem sup e a. popl. dx
REGGIO CALABRIA	1	2	1	0	1	0	1	0	4	0	2019-09-16	70	1			1		2	0	2 5	2 5	2 5	0	0		1	Anestesia locale. Kissing stent iliaco
REGGIO CALABRIA	1	2	2	0	1	0	0	1	4	0	2019-09-20	75	1			1		2	0	2 5	2 5	2 5	0	0		1	Anestesia locale. PTA/DEB a. iliaca esterna dx + PTA/STENT a. fem sup dx
REGGIO CALABRIA	2	2	0	0	0	0	0	1	4	0	2019-10-12	51	1			1		2	0	2 5	2 5	2 5	0	0		1	Anestesia locale. PTA/stent femoro-popliteo sx
REGGIO CALABRIA	1	0	2	0	1	0	0	1	6	2	2019-10-14	73	1			1		2	1	2 5	2 5	2 5	0	0		1	Anestesia locale. PTA con shockwavw a. poplitea dx
REGGIO CALABRIA	1	2	0	1	1	0	0	1	4	0	2019-10-17	61	1			1		1	0	2	2	2	0	0		1	Peridurale. Stent a. iliaca esterna sx +stent a. fem. Superf. Sx
REGGIO CALABRIA	1	2	2	0	1	0	2	1	6	2	2019-10-18	84	1			1		1	1	2 5	2 5	2 5	0	1	6	1	Sedazione + locale. PTA/stent a. iliaca esterna sx + tentativo infruttuoso diricanalizzazione AFS sx
REGGIO CALABRIA	2	1	2	0	1	0	2	1	5	1	2019-10-24	69	1			2		0	1	1 5	1 5	1 5	0	0		1	Peridurale. Tentativo infruttuoso di ricanalizzazione dei vasi tibiali
REGGIO CALABRIA	2	2	1	0	1	1	1	0	4	0	2019-11-08	70	1			1		2	0	2 5	2 5	2 5	0	0		1	Anestesia locale. PTA/stent a. iliaca comune destra
REGGIO CALABRIA	1	2	2	2	2	0	2	1	6	2	2019-11-18	66	1			1		2	1	2 5	2 5	2 5	0	0		1	Anestesia locale. PTA/stent a. iliaca esterna sx
REGGIO CALABRIA	1	2	2	2	1	1	2	1	4	0	2019-11-25	60	1			1		2	0	2 5	2 5	2 5	0	0		1	Anestesia locale. Kissing stent iliaco. Neoplasia vescicale
REGGIO CALABRIA	2	2	2	2	1	2	2	1	6	2	2019-12-05	37	1			1		2	1	2 5	2 5	2 5	0	1	1	1	Anestesia locale. PTA a. fem prof sx
REGGIO CALABRIA	2	1	1	1	1	0	2	1	4	0	2019-12-12	76	1			1		2	0	2	2	2	0	0		1	Anestesia locale. PTA con shockwave a. fem superficiale e a. poplitea sx
REGGIO CALABRIA	1	2	2	2	2	0	0	1	6	2	2019-01-07	74	2			2		2	1	2 5	2 5	2 5	0	0		1	Peridurale. Bypass fem-popl dx sottoarticolare in protesi. 16/12/19: infezione bypass ed espianto con salvataggio d'arto.
REGGIO CALABRIA	1	2	1	1	1	0	2	1	4	0	2019-01-15	76	2			1		2	0	2	2	2	0	0		1	Anestesia generale. Bypass crossover fem-fem sx-->dx in PTFE
REGGIO CALABRIA	1	1	1	1	0	2	1	1	4	0	2019-01-21	70	2			1		2	0	2	2	2	0	0		1	Peridurale. TEA femorale com sx + bypass crossover dx-->sx in protesi
REGGIO CALABRIA	1	2	2	2	0	0	2	1	4	2	2019-02-06	64	2			1		2	1	2 5	2 5	2 5	0	0		1	Peridurale. TEA biforcazione femorale blaterale + bypass crossover fem-fem dx-->sx in protesi
REGGIO CALABRIA	2	2	1	1	1	0	0	0	4	0	2019-02-12	67	2			2		2	0	2	2	2	0	0		1	Anestesia generale. Bypass fem-popl dx in VGS in situ devalvulata. Legatura FAV di coscia a 30 giorni
REGGIO CALABRIA	2	0	1	1	1	0	0	0	4	0	2019-02-20	61	3			2		2	0	2	2	2	0	0		1	Anestesia peridurale. Bypass femoro-tronco tibioperonierodx in v. cefalica dx invertita. Drenaggio linfocele inguinale dopo 30 giorni
REGGIO CALABRIA	1	0	1	1	1	0	2	1	4	0	2019-05-06	81	3			2		2	0	2	2	2	0	0		1	Peridurale. Bypass femoro-tibiale anteriore destro in VGS in situ devalvulata.
REGGIO CALABRIA	1	2	2	1	1	0	2	1	4	0	2019-05-15	59	3			2		2	0	2	2	2	0	1	4	1	Peridurale. Bypass femoro-tronco tibioperoniero dx in VGS in situ devalvulata. Deiscenza ferite chirurgiche trattate con gel piastrinico da cordone ombelicale.
REGGIO CALABRIA	1	2	2	1	1	0	2	1	6	2	2019-06-01	69	3			2		2	1	2	2	2	0	0		1	Peridurale. Bypass femoro-peroniero dx in VGS in situ devalvulata
REGGIO CALABRIA	1	2	2	1	1	1	1	1	4	0	2019-06-07	77	2			1		2	0	2	2	2	0	0		1	Peridurale. Bypass femoro-popliteo dx sovrarticolare in PTFE armato
REGGIO CALABRIA	1	1	2	1	1	0	0	1	4	0	2019-06-10	65	2			1		2	0	2	2	2	0	0		1	Peridurale. Bypass femoro-popliteo AK dx in PTFE
REGGIO CALABRIA	1	2	2	1	1	0	2	1	4	0	2019-06-18	66	2			2		2	0	2	2	2	0	0		1	Peridurale. Bypass femoro-popliteo BK sinistro in VGS invertita
REGGIO CALABRIA	1	2	1	1	1	0	2	1	4	0	2019-06-19	68	2			1		2	0	2	2	2	0	0		1	Anestesia generale. Bypass fem-popl sx AK in PTFE
REGGIO CALABRIA	1	0	2	2	1	0	2	1	6	2	2019-07-09	81	3			2		2	1	3 5	3 5	3 5	0	0		1	Peridurale. Bypass fem-tib post sx in VGS in situ devalvulata. Deiscenza ferita chirurgica di gamba guaita per sec. Intenzione
REGGIO CALABRIA	1	2	2	1	1	0	1	1	6	2	2019-07-15	73	3			2		1	1	2	2	2	0	1	6	0	Peridurale. Bypass fem-tib post dx in VGS in situ. Amputazione di coscia a 90 giorni
REGGIO CALABRIA	1	0	1	1	1	1	0	0	4	0	2019-07-30	83	2			2		2	0	2 5	2 5	2 5	0	0		1	Peridurale. Bypass fem-popl sx BK in PTFE armato
REGGIO CALABRIA	1	2	2	1	1	0	1	1	6	2	2019-08-26	66	3			2		2	1	2	2	2	0	0		1	Peridurale. Bypass femoro-tronco tibioperoniero dx in VGS in situ devalvulata.
REGGIO CALABRIA	1	2	2	1	1	0	1	1	4	0	2019-08-26	57	3			2		2	0	2	2	2	0	0		1	Peridurale. Bypass femoro-tib. Ant sx in VGS invertita
REGGIO CALABRIA	2	0	1	1	1	0	2	1	4	0	2019-09-25	85	2			1		2	0	3	3	3	0	0		1	Anestesia generale. Bypass axillo-bifemorale protesico
REGGIO CALABRIA	1	1	2	1	0	0	0	1	4	0	2019-10-08	76	3			2		2	0	2	2	2	0	0		1	Peridurale. Bypass femoro-tronco tibioperoniero dx in VGS in situ devalvulata.
REGGIO CALABRIA	1	1	2	1	1	0	0	1	4	0	2019-10-10	61	2			2		0	0	2	2	2	0	0		0	Peridurale. Bypass femoro-popl sx BK in VGS in situ. Amputazione a 10 giorni di coscia
REGGIO CALABRIA	1	2	2	1	1	0	1	1	6	2	2019-10-16	57	2			1	2	1	1	2	2	2	0	0		0	Peridurale. Bypass axillo-femorale destro+ bp fem-popl dx BK. Amputazione di coscia a 30 giorni
REGGIO CALABRIA	1	1	2	1	1	0	2	1	6	2	2019-11-12	74	3			2		2	1	3	3	3	0	0		1	Peridurale. Bypass femoro-tronco tibio peroniero in VGS in situ. Deiscenza ferita chirurgica di gamba guarita per sec. Intenzione
REGGIO CALABRIA	1	2	2	2	2	1	2	1	6	2	2019-03-14	81	4			1		2	già amp magg	1 5	1 5	1 5	0	0		0	Peridurale. Non rivascolarizzabile
REGGIO CALABRIA	1	2	2	1	1	0	1	1	6	2	2019-02-16	85	4			1		2	già amp magg	1	1	1	0	0		0	Peridurale. Non rivascolarizzabile
REGGIO CALABRIA	2	0	2	2	1	1	1	1	6	2	2019-01-23	79	4			1		2	già amp magg	1 5	1 5	1 5	0	0		0	Peridurale. Non rivascolarizzabile
TORINO	1	1	2	1	1	2	1	0	4	0	2019-10-07	76	2			1		1	0	3	3	3	0	0	0	1
TORINO	1	1	0	1	1	0	0	0	4	0	2019-03-19	70	2			1		1	0	1	1	1	0	0	0	1
TORINO	1	1	0	1	1	0	0	0	4	0	2019-05-16	67	2			1		2	0	1	1	1	0	0	0	1
TORINO	1	1	2	1	1	2	1	1	5	2	2019-08-02	76	2			1		0	0	2	2	2	1	0	1	0
TORINO	1	0	0	1	1	0	0	0	4	0	2019-10-17	82	2			1		2	0	1	1	1	0	0	0	1
TORINO	2				1						2019-11-11	92	2			1		2	0	1	1	1	1	0	6	1
TORINO	2	1	0	0	1	0	0	0	4	0	2019-10-31	55	2			1		2	0	4	4	4	0	0	0	1
TORINO	1	2	1	1	1	0	1	0	4	0	2019-11-07	62	2			2		1	0	2	2	2	0	0	0	1
TORINO	1	1	0	1	1	0	1	0	5	1	2019-03-13	78	2			2		1	0	4	4	4	0	0	0	0
TORINO	1	1	1	1	1	0	1	0	4	0	2019-11-28	70	2			2		2	0	1	1	1	0	0	0	1
TORINO	2	0	0	1	1	0	0	0	4	0	2019-12-17	79	2			2		2	0	1	1	1	0	0	0	1
TORINO	1	0	1	1	1	0	1	0	4	0	2019-11-28	71	2			2		2	0	4	4	4	0	0	0	1
TORINO	1	1	1	1	1	0	1	0	4	0	2019-10-14	80	2			1		2	0	2	2	2	0	0	0	1
TORINO	1	1	1	1	1	0	1	0	5	1	2019-07-09	62	2			2		2	1	1	1	1	0	0	0	1
TORINO	1	1	1	1	1	0	0	0	4	1	2019-09-16	71	2			2		2	0	1	1	1	0	0	0	1
TORINO	1	2	0	1	1	0	0	0	3	0	2019-03-31	65	2			1		2	0	2	2	2	0	0	0	1
TORINO	1	1	2	1	1	1	1	0	4	0	2019-03-14	85	2			2		1	1	2	2	2	0	0	0	0
TORINO	1	0	0	1	1	1	0	0	4	0	2019-03-11	80	2			1		2	0	1	1	1	0	0	0	1
TORINO	1	1	0	0	1	0	0	0	4	0	2019-02-05	65	2			2		1	0	2	2	2	0	0	0	1
TORINO	1	0	0	1	1	0	1	0	4	0	2019-02-19	72	2			2		1	0	2	2	2	0	0	0	1
TORINO	2	0	0	1	1	0	0	0	4	0	2019-04-29	83	2			2		2	0	3	3	3	0	0	0	1
TORINO	1	2	1	1	1	0	0	0	4	0	2019-04-23	50	2			2		1	0	2	2	2	0	0	0	1
TORINO	1	1	0	0	0	0	0	0	4	0	2019-05-14	77	2			2		0	0	1	1	1	0	0	0	1
TORINO	2	0	0	1	1	0	1	1	4	0	2019-02-21	74	2			2		2	0	3	3	3	0	0	0	1
TORINO		0	0	1	1	0	0	1	4	0	2019-01-28	59	2			2		0	1	1	1	1	0	0	0	0
TORINO	1	2	0	1	1	0	1	0	4	0	2019-05-27	76	2			1		2	0	1	1	1	1	0	0	1
TORINO	1	2	2	1	1	0	1	1	4	2	2019-09-29	77	2			2		0	0	1	1	1	0	0	0	1
TORINO	1	2	1	1	1	0	0	0	4	0	2019-10-01	62	1			2		1	0	1	1	1	0	0	0	1
TORINO	2	1	2	1	1	0	1	1	4	2	2019-01-24	47	1			2		0	1	3	3	3	1	0	0	0
TORINO	2	1	2	1	1	0	1	1	4	1	2019-07-30	62	1			1		2	0	1	1	1	0	0	0	1
TORINO	1	1	2	1	1	0	1	1	4	1	2019-04-30	83	1			1		2	0	3	3	3	0	0	0	1
TORINO	1	1	1	1	1	0	1	1	4	1	2019-11-19	82	1			1		1	0	1	1	1	0	0	0	1
TORINO	1	1	0	1	1	1	0	0	4	0	2019-01-17	83	1			2		2	0	1	1	1	0	0	0	1
TORINO	1	0	0	1	1	0	1	0	4	0	2019-10-09	72	2			2		1	0	3	3	3	0	0	0	1
TORINO	1	1	0	1	1	0	0	0	4	0	2019-08-29	71	1			1		1	0	1	1	1	0	0	0	1
TORINO	2	1	0	1	1	0	1	2	4	0	2019-02-12	69	1			1		2	0	3	3	3	0	0	0	1
TORINO	1	1	0	1	1	0	1	2	4	0	2019-06-25	70	1			1		2	0	1	1	1	0	0	0	1
TORINO	1	2	0	1	1	2	1	2	4	0	2019-11-12	74	1			1		2	0	1	1	1	0	0	0	1
TORINO	1	0	0	1	1	0	1	0	4	0	2019-11-19	75	1			1		2	0	1	1	1	0	0	0	1
TORINO	1	0	0	0	1	0	0	0	3	0	2019-11-21	76	1			1		2	0	1	1	1	0	0	0	1
TORINO	2	1							4	0	2019-11-21	78	1			1		1	0	1	1	1	0	0	0	1
TORINO	1	1	0	1	1	2	1	0	4	0	2019-08-08	59	1			1		2	0	1	1	1	0	0	0	1
TORINO	1	1	0	1	1	0	1	0	4	0	2019-06-04	83	1			1		2	0	1	1	1	0	0	0	1
TORINO	1	1	0	1	1	0	0	0	4	0	2019-06-03	73	1			1		2	0	2	2	2	0	0	0	1
TORINO	2	1	0	1	1	0	1	0	4	0	2019-02-04	76	1			1		2	0	2	2	2	0	0	0	1
TORINO	1	1	1	1	1	0	1	0	4	0	2019-02-12	84	1			1		2	0	1	1	1	0	0	0	1
TORINO	1	0	0	1	1	0	1	0	4	1	2018-03-28	59	1			1		2	0	2	2	2	0	0	0	1
TORINO	1	1	1	1	1	1	2	0	4	1	2019-04-08	79	1			1		2	0	1	1	1	0	0	0	1
TORINO	1	0	1	1	1	0	1	1	4	0	2019-02-28	78	1			1		1	0	0	0	0	0	0	0	1
TORINO	1	1	0	1	1	1	1	0	4	1	2019-09-19	72	1			1		2	0	0	0	0	0	1	1	1
TORINO	1	1	0	0	1	0	2	0	4	0	2019-06-11	84	1			1		2	0	0	0	0	0	0	0	1
TORINO	1	1	1	1	1	0	1	0	4	0	2019-10-03	53	1			1		2	0	0	0	0	0	1	1	1
TORINO	2	1	1	1	1	0	1	0	4	0	2019-09-26	58	1			1		1	0	0	0	0	0	0	0	1
TORINO	2	1	1	1	1	0	1	0	4	0	2019-01-28	72	1			1		2	0	0	0	0	0	0	0	1
TORINO	2	0	0	1	1	0	1	0	4	0	2019-12-12	74	1			1		2	0	0	0	0	0	1	1	1
TORINO	1	1	0	1	1	0	1	0	4	0	2019-07-22	82	2			2		1	0	0	0	0	0	0	0	1
TORINO	1	1	0	1	1	0	1	1	4	0	2019-12-24	57	2			2		2	0	0	0	0	0	0	0	1
TORINO	2	0	0	0	1	0	0	0	5	1	2019-06-29	85	1			2		2	0	1	1	1	0	0	0	1
TORINO	2	0	0	0	1	0	0	0	5	1	2019-01-09	93	1			2		2	0	1	1	1	0	0	0	1
TORINO	2	0	0	1	1	0	0	0	4	0	2019-05-06	78	1			2		2	0	0	0	0	0	0	0	1
TORINO	2	0	1	1	1	0	0	0	4	0	2019-05-20	82	1			2		2	0	0	0	0	0	1	1	1
TORINO	1	2	1	1	1	0	1	0	5	1	2019-10-22	75	1			2		0	1	0	0	0	0	0	0	1
TORINO	1	2	2	1	1	0	1	1	6	2	2020-10-23	64	2			2		0	1	0	0	0	0	0	0	1
TORINO	1	2	0	1	1	0	0	0	5	0	2019-05-04	62	2			2		2	0	0	0	0	0	0	0	1
TORINO	1	0	1	1	1	0	0	0	5	0	2019-11-26	64	2			2		2	0	0	0	0	0	0	0	1
TORINO	1	2	2	1	1	0	1	1	5	0	2019-06-06	58	2			2		2	0	0	0	0	0	0	0	1
TORINO	1	2	0	1	1	0	1	0	5	0	2019-12-12	52	2			2		2	0	0	0	0	0	0	0	1
TORINO	1	2	2	1	1	0	1	1	5	0	2019-02-13	58	2			2		0	1	0	0	0	0	0	0	1
TORINO	2	2	1	1	1	0	1	1	5	1	2019-05-23	72	2			2		2	0	0	0	0	0	0	0	1
TORINO	1	2	0	1	1	0	0	0	5	1	2019-06-20	66	2			2		2	0	0	0	0	0	0	0	1
TORINO	2	2	0	1	1	0	1	1	5	1	2019-05-10	69	2			2		2	0	0	0	0	0	0	0	1
TORINO	1	2	0	1	1	0	1	1	5	1	2019-02-26	80	2			2		2	0	0	0	0	0	0	0	1
TORINO	1	2	0	1	1	0	0	0	5	1	2019-02-11	62	2			2		2	0	0	0	0	0	0	0	1
TORINO	1	1	1	1	1	0	1	0	5	1	2019-01-10	83	2			1		1	1	0	0	0	0	0	0	1
TORINO	1	1	0	0	1	0	1	0	5	1	2019-05-30	83	2			1		1	1	0	0	0	0	0	0	1
TORINO	2	2	1	1	1	1	1	2	6	1	2019-11-05	68	2			1		1	1	0	0	0	0	0	0	1
TORINO	2	0	2	1	1	1	1	2	6	2	2019-11-26	86	2			1		2	0	0	0	0	0	0	0	1
TORINO	1	1	0	1	1	1	0	0	6	2	2019-12-09	85	2			1		1	1	0	0	0	0	0	0	1
TORINO	2	1	1	1	1	0	1	0	6	2	2019-08-06	87	2			1		1	1	0	0	0	0	0	0	0
TORINO	1	1	1	1	0	0	0	0	6	2	2019-07-30	59	2			1		1	0	0	0	0	0	0	0	1
TORINO	1	1	1	1	1	0	0	0	6	1	2019-04-30	73	2			0		0	0	0	0	0	0	0	0	1
TORINO	1	1	1	1	1	0	1	1		1	2019-04-29	73	0			1		0	1	0	0	0	0	0	0	1
TORINO	1	1	0	1	1	0	1	1		1	2019-10-24	73	2			2		1	0	0	0	0	0	0	0	1
TORINO	2	0	1	1	1	0	1	0	4		2019-11-05	76	2			0		0	0	0	0	0	0	0	0	1
TORINO	2	0	1	1	1	0	0	0	4		2019-06-18	100	2			0		0	0	1	1	1	1	0	0	1
TORINO	2	1	0	1	1	0	0	1	4	2	2019-04-04	75	2			1		0	1	0	0	0	0	1	1	1
TORINO	2	0	0	0	1	0	0	0	4	2	2019-02-08	72	2			0		1	0	0	0	0	0	0	0	1
TORINO	1	1	1	1	1	0	1	1	5	2	2019-04-09	51	2			0		0	1	0	0	0	0	0	0	1
TORINO	2	0	0	1	1	0	1	0	4		2019-11-12	84	2			0		1	0	0	0	0	0	0	0	1
TORINO	1										2019-06-20	76	2			1		1	0	0	0	0	0	0	0	1
TORINO	1	0	1	1	1	0	1	0	5	1	2019-12-29	79	2			1		1	0	0	0	0	0	0	0	1
TORINO	1	1	1	1	1	0	1	0	5	1	2019-09-10	71	2			1		0	1	0	0	0	0	0	0	0
PISA	1	1	1	0	1	0	0	2	4	0	2019-08-01	93	1			2		2	0				0	0		1
PISA	2	0	0	0	0	1	0	0	4	0	2019-08-01	93	1			2		1	0				0	0		1
PISA	1	2	0	0	1	0	0	0	4	0	2019-09-01	56	1			2		2	0				0	0		1
PISA	2	0	0	0	1	0	0	0	4	0	2019-10-01	90	1			2		2	0				0	0		1
PISA	1	0	1	0	1	1	0	0	4	2	2019-10-01	62	1	2		2		2	0				0	0		1
PISA	2	0	0	0	0	0	0	0	4	0	2019-10-01	91	1			2		2	0				0	0		1
PISA	1	1	1	0	1	0	0	0	4	0	2019-01-16	78	1			2		2	0				0	0		0
PISA	1	0	1	0	1	0	1	0	4	0	2019-01-17	79	3			2		2	1				0	0		1
PISA	1	1	0	0	1	0	0	2	4	0	2019-01-23	80	1			2		2	0				0	0		1
PISA	1	2	0	0	0	0	0	2	4	0	2019-01-24	69	3			2		2	0				0	0		1
PISA	1	0	0	0	1	2	2	0	5	2	2019-01-25	73	3			2		2	0				0	1		0
PISA	1	1	1	0	0	1	0	2	4	0	2019-01-20	86	3			2		2	0				0	0		1
PISA	1	1	0	0	1	0	0	0	4	0	2019-01-31	75	1			2		2	0				0	0		1
PISA	2	0	1	0	1	1	2	2	4	2	2019-04-01	76	3			2		2	0				0	0		1
PISA	2	0	0	0	1	1	0	0	4	2	2019-05-02	81	1			2		2	0				0	0		1
PISA	1	1	1	1	1	0	0	0	4	2	2019-08-02	71	3			2		2	1				0	0		0
PISA	2	0	1	0	1	1	2	0	4	0	2019-02-19	90	1			2		2	0				0	0		1
PISA	1	2	1	0	1	0	0	0	4	0	2019-02-19	67	1			2		2	0				0	0
PISA	1	1	1	0	1	2	2	0	6	2	2019-02-20	72	3			2		2	0				1	0		1
PISA	1	2	1	0	1	0	0	0	4	0	2019-02-21	67	1			2		2	0				0	0		1
PISA	1	1	0	1	1	0	0	2	4	0	2019-02-21	77	1	2		2		2	0				0	0		1
PISA	1	0	1	0	1	0	1	0	4	0	2019-02-22	86	1			2		2	0				0	1	1	1
PISA	2	0	1	0	1	1	2	0	5	2	2019-02-26	82	1			2		1	0				0	0		1
PISA	1	1	1	1	1	0	0	0	4	2	2019-02-27	71	3			2		2	0				0	0		1
PISA	1	0	0	0	0	0	0	2	5	1	2019-01-03	63	1			2		2	0				0	0		1
PISA	1	1	0	0	1	1	0	2	5	0	2019-01-03	81	1			2		2	0				0	0		1
PISA	2	0	1	0	1	0	0	0	4	2	2019-06-02	80	3			2		2	0				0	0		0
PISA	1	0	1	0	1	0	2	2	4	0	2019-06-02	82	1			2		2	0				0	0		1
PISA	2	1	1	0	1	0	1	2	4	0	2019-12-03	84	1			2		2	0				0	1	1	1
PISA	2	0	1	1	1	1	0	0	4	0	2019-03-18	80	1			2		2	0				0	0		1
PISA	1	2	0	0	1	1	0	2	4	0	2019-03-21	78	3			2		2	0				0	0		1
PISA	1	0	0	0	1	1	0	0	4	0	2019-03-22	71	3			2		2	0				0	0		1
PISA	1	0	0	0	1	0	2	0	5	2	2019-03-26	100	1			2		2	0				0	0		0
PISA	1	2	1	0	1	0	0	2	5	1	2019-03-28	57	3			2		2	0				0	0		1
PISA	1	0	0	0	1	0	0	0	4	0	2019-04-04	69	3			2		2	0				0	0		1
PISA	1	0	0	0	1	2	2	0	5	1	2019-11-04	72	3			2		2	1				0	0		0
PISA	2	0	0	1	1	0	0	2	5	1	2019-04-24	82	3			2		2	0				0	0		1
PISA	2	0	1	0	1	1	1	0	4	1	2019-04-26	90	3			2		2	0				0	1	1	0
PISA	1	0	1	0	1	1	1	0	4	0	2019-04-29	76	1			2		2	0				0	0		1
PISA	1	0	1	0	1	0	0	0	4	1	2019-06-05	77	3			2		2	0				0	0		0
PISA	1	1	0	0	1	1	0	2	5	2	2019-05-13	79	3			2		2	1				1	0		0
PISA	1	0	1	0	1	0	0	0	4	1	2019-05-14	82	3			2		2	0				0	0		0
PISA	2	2	1	1	1	0	1	2	4	0	2019-05-21	77	3			1		2	0				0	0		1
PISA	1	2	1	0	1	0	0	2	4	0	2019-05-23	70	1			2		2	0				0	0		1
PISA	1	0	1	0	1	1	2	0	4	1	2019-05-27	86	1			2		2	0				0	0		1
PISA	1	1	1	0	1	1	2	2	4	0	2019-05-30	73	3			2		2	0				0	0		1
PISA	1	0	0	0	1	2	2	0	4	1	2019-03-06	71	3			2		2	0				0	0		1
PISA	1	2	1	0	1	0	0	0	4	0	2019-11-06	66	3			1		2	0				0	0		1
PISA	2	0	0	0	1	0	0	0	3	0	2019-08-06	85	3			1		2	0				0	0		1
PISA	2	1	0	0	1	1	0	2	4	1	2019-06-14	75	1			2		2	0				0	0		1
PISA	1	1	1	0	1	0	0	0	4	0	2019-06-20	75	3			2		2	0				0	0		1
PISA	2	1	1	1	1	1	2	0	5	1	2019-06-24	81	1			2		2	0				0	0		1
PISA	1	1	1	0	1	1	2	0	4	0	2019-06-24	72	3			2		2	0				0	0		1
PISA	1	1	1	0	1	1	2	0	4	1	2019-06-25	90	1			2		2	0				0	0		1
PISA	1	2	1	0	1	2	1	2	4	0	2019-06-26	61	3			1		2	0				0	0		1
PISA	1	0	1	0	1	1	1	0	4	0	2019-07-26	82	1			2		2	0				0	0		1
PISA	1	1	0	1	1	0	0	2	4	0	2019-07-29	70	3			2		2	0				0	0		1
PISA	1	1	1	0	1	2	1	0	5	2	2019-01-08	76	3			2		2	0				0	1	3	1	decesso nel 2019
PISA	1	2	1	1	1	1	2	0	4	0	2019-09-08	69	1			2		2	0				0	0		1
PISA	2	1	1	1	1	1	2	2	4	1	2019-09-08	74	1			2		2	0				0	0		1
PISA	1	0	1	0	1	1	0	0	4	0	2019-12-08	89	3			2		2	0				0	1	3	1	decesso nel 2020
PISA	1	1	0	1	1	0	1	2	4	0	2019-08-19	70	1	2		2		2	0				0	0		1
PISA	2	0	1	0	1	0	2	0	6	1	2019-08-23	76	3			2		2	1				0	1	1	1
PISA	2	1	0	0	1	1	2	2	6	2	2019-08-27	81	1	2		2		2	0				1	0	6	1	decesso perioperatorio
PISA	1	0	0	0	1	1	2	0	5	1	2019-10-09	91	1			1		2	0				0	1	6	1	decesso nel 2020
PISA	1	0	0	0	1	1	0	0	4	0	2019-11-09	90	1			2		2	0				0	1	6	1	decesso nel 2020
PISA	1	0	0	0	1	1	1	0	4	0	2019-09-17	84	3			2		2	0				0	0		1
PISA	1	1	1	0	1	0	2	0	5	1	2019-09-20	72	1	2		1		2	0				0	1	6	1	decesso nel 2020
PISA	1	1	1	1	1	1	1	0	4	0	2019-09-30	70	1	2		2		2	0				0	0		1
PISA	1	1	1	1	1	1	0	0	5	1	2019-02-10	39	3			2		2	0				0	0		1
PISA	1	1	1	0	1	1	1	0	4	0	2019-10-21	80	1	2		2		2	0				0	0		1
PISA	1	0	0	0	1	0	0	0	4	0	2019-11-13	70	3			2		2	0				0	0		1	altri due interventi (PTA e rifacimento bypass)
PISA	1	1	0	0	1	1	2	0	4	1	2019-11-14	72	3			2		2	0				0	0		1
PISA	2	0	0	0	0	1	0	0	4	0	2019-06-21	90	1			2		2	0				0	0		1
PISA	1	2	1	0	1	1	0	2	4	1	2019-06-21	70	1			2		2	0				0	0		1	no numero
PISA	1	2	0	0	1	1	2	2	4	0	2019-11-21	71	1			2		2	0				0	0		1	nessuna risposta
PISA	2	0	1	1	1	1	0	0	4	0	2019-11-22	76	1	2		2		2	0				0	0		1	nessuna risposta
PISA	1	1	1	1	1	0	1	0	4	0	2019-11-22	79	1			2		2	0				0	0		1
PISA	1	2	0	1	1	1	0	2	4	1	2019-10-12	73	3			2		2	0				0	0		1
PISA	2	0	0	1	1	1	0	2	4	1	2019-06-12	82	1			1		2	0				0	0		1
PISA	1	1	1	0	1	1	2	2	4	0	2019-11-12	81	1			2		2	0				0	1	3	1	decesso nel 2020
PISA	1	2	0	0	1	1	0	2	3	0	2019-12-17	73	3			2		2	0				0	0		1
PISA	1	1	0	0	1	1	2	2	5	1	2019-12-30	88	3			2		2	1				0	1	3	1	decesso nel 2020
PISA	2	1	1	0	1	1	1	2	4	0	2019-02-01	72	3			2		2	0				0	0		1	altri due interventi di PTA di bypass
CAMPOBASSO GEMELLI	1	1	1	1	1	0	1	2	5	2	2019-01-08	65	1			1	2	2	1	2+5	2+5	2+5	0	1	1	1
CAMPOBASSO GEMELLI	1	2	1	1	1	0	0	1	5	1	2019-01-08	63	1			2		2	0	2+5	2+5	2+5	0	0		1
CAMPOBASSO GEMELLI	2	0	1	1	1	0	0	0	4	0	2019-01-09	79	2	1		1	2	2	0	2+5	2+5	2+5	0	0		1
CAMPOBASSO GEMELLI	1	2	0	1	1	0	2	1	4	0	2019-01-15	61	1			2		1	0	2+5	2+5	2+5	0	0		1
CAMPOBASSO GEMELLI	1	2	1	1	1	0	1	1	4	0	2019-01-22	78	1			1		1	0	2+5	2+5	2+5	0	0		1
CAMPOBASSO GEMELLI	1	1	0	1	1	1	1	1	4	0	2019-01-23	85	1			2		1	0	2+5	2+5	2+5	0	0		1
CAMPOBASSO GEMELLI	1	0	1	1	1	1	2	1		0	2019-01-23	82	5			2		2	0	2+5	2+5	2+5	0	1	1	1
CAMPOBASSO GEMELLI	1	2	1	1	1	0	0	1	5	0	2019-01-23	78	5			2		1	0	2+5	2+5	2+5	0	0		1
CAMPOBASSO GEMELLI	1	2	2	1	1	1	1	2	6	2	2019-01-25	56	4			0		0	già amp magg	4+5	4+5	4+5	0	0		0
CAMPOBASSO GEMELLI	1	1	1	1	1	0	1	1	4	0	2019-01-29	90	1			1	2	1	0	2+5	2+5	2+5	0	0		1
CAMPOBASSO GEMELLI	1	1	1	1	1	1	1	1	5	1	2019-02-04	77	1			1		2	0	4+5	4+5	4+5	0	1	6	1	COVID
CAMPOBASSO GEMELLI	1	2	0	1	1	0	0	1	5	0	2019-02-05	74	1			2		1	0	2+5	2+5	2+5	0	0		1
CAMPOBASSO GEMELLI	1	1	1	1	1	0	2	1	5	0	2019-02-12	72	1			2		2	0	2+5	2+5	2+5	0	0		1
CAMPOBASSO GEMELLI	1	1	1	1	1	0	0	1	6	2	2019-02-19	79	1			1		2	0	2+5	2+5	2+5	0	0		1
CAMPOBASSO GEMELLI	1	1	1	1	1	0	2	1	5	2	2019-02-26	80	1			1	2	2	1	2+5	2+5	2+5	0	0		1
CAMPOBASSO GEMELLI	1	1	1	1	1	2	1	1	5	1	2019-03-05	87	1			1		1	0	2+5	2+5	2+5	0	0		1
CAMPOBASSO GEMELLI	2	2	1	1	1	0	1	1	4	0	2019-03-12	66	1			1		2	0	2+5	2+5	2+5	0	0		1
CAMPOBASSO GEMELLI	2	2	1	1	1	0	0	1	5	0	2019-03-12	61	1			1		2	0	2+5	2+5	2+5	0	0		1
CAMPOBASSO GEMELLI	1	2	1	1	1	0	0	1	5	0	2019-03-19	76	1			2		2	1	2+5	2+5	2+5	0	0		1
CAMPOBASSO GEMELLI	1	2	1	1	1	2	1	1	6	1	2019-03-22	63	5			2		2	0	2+5	2+5	2+5	0	0		1
CAMPOBASSO GEMELLI	1	1	1	1	1	0	1	1	5	1	2019-03-26	89	1			1		2	1	2+5	2+5	2+5	0	0		1
CAMPOBASSO GEMELLI	1	1	0	1	1	0	0	1	5	1	2019-03-26	81	1			2		2	0	2+5	2+5	2+5	0	0		1
CAMPOBASSO GEMELLI	2	0	1	1	1	0	0	1	5	1	2019-04-02	85	1			2		2	0	2+5	2+5	2+5	0	0		1
CAMPOBASSO GEMELLI	1	1	1	1	1	0	0	1	6	2	2019-04-02	79	1			1		1	1	2+5	2+5	2+5	0	1	1	0	amputazione di coscia a 3 mesi
CAMPOBASSO GEMELLI	2	0	1	1	1	0	0	1	5	0	2019-04-08	80	1			1	2	2	0	2+5	2+5	2+5	0	0		1
CAMPOBASSO GEMELLI	1	1	1	1	1	0	1	1	6	2	2019-04-09	70	1			1	2	2	0	2+5	2+5	2+5	0	0		1
CAMPOBASSO GEMELLI	1	2	1	1	1	0	1	1	4	0	2019-04-09	80	1			1		2	0	2+5	2+5	2+5	0	0		1
CAMPOBASSO GEMELLI	2	0	1	1	1	0	2	1	5	1	2019-04-30	82	1			1	2	2	0	2+5	2+5	2+5	0	0		1
CAMPOBASSO GEMELLI	1	1	0	1	1	0	2	1	4	0	2019-04-30	78	1			1	2	2	0	2+5	2+5	2+5	0	0		1
CAMPOBASSO GEMELLI	2	0	1	1	1	0	2	0	5	1	2019-05-07	91	1			1		1	0	1	1	1	0	0		1
CAMPOBASSO GEMELLI	2	1	1	1	1	0	0	1	4	0	2019-05-13	85	1			1	2	2	0	2+5	2+5	2+5	0	0		1
CAMPOBASSO GEMELLI	1	0	1	1	1	0	0	1	5	1	2019-05-14	74	5			1	2	2	1	4+5	4+5	4+5	0	0		1
CAMPOBASSO GEMELLI	1	1	1	1	1	0	0	1	5	0	2019-05-20	84	1			2		2	0	4+5	4+5	4+5	0	0		1
CAMPOBASSO GEMELLI	2	2	1	1	1	0	0	1	5	0	2019-05-20	78	1			1	2	2	0	2+5	2+5	2+5	0	0		1
CAMPOBASSO GEMELLI	1	1	1	1	1	1	2	1	6	2	2019-05-24	71	4			1		2	già amp magg	1+5	1+5	1+5	0	0		0
CAMPOBASSO GEMELLI	2	0	1	1	1	0	2	1	5	1	2019-05-27	77	1			2		2	0	2+5	2+5	2+5	0	0		1
CAMPOBASSO GEMELLI	1	1	1	1	1	0	0	1	4	0	2019-05-27	71	1			1	2	2	0	2+5	2+5	2+5	0	0		1
CAMPOBASSO GEMELLI	1	1	1	1	1	1	0	1	5	0	2019-06-03	69	1			1		2	0	2+5	2+5	2+5	0	0		1
CAMPOBASSO GEMELLI	1	0	1	1	1	1	1	0	4	0	2019-06-03	82	1			1		2	0	2+5	2+5	2+5	0	0		1
CAMPOBASSO GEMELLI	1	2	1	1	1	0	0	1	4	0	2019-06-10	79	1			1		2	0	2+5	2+5	2+5	0	0		1
CAMPOBASSO GEMELLI	1	2	1	1	1	0	0	1	5	1	2019-06-10	78	1			1	2	1	0	2+5	2+5	2+5	0	0		1
CAMPOBASSO GEMELLI	2	0	1	1	1	0	0	1	5	1	2019-06-17	80	5			1	2	2	0	1+5	1+5	1+5	0	0		1
CAMPOBASSO GEMELLI	2	1	1	1	1	1	1	1	5	0	2019-06-24	76	1			1	2	2	0	2+5	2+5	2+5	0	0		1
CAMPOBASSO GEMELLI	1	2	1	1	1	0	0	1	5	0	2019-06-30	78	1			1	2	2	0	2+5	2+5	2+5	0	0		1
CAMPOBASSO GEMELLI	1	2	1	1	1	0	0	1	6	0	2019-07-15	33	5			1	2	2	0	2+5	2+5	2+5	0	0		1
CAMPOBASSO GEMELLI	2	1	1	1	1	0	0	1	4	0	2019-07-23	66	1			1		2	0	2+5	2+5	2+5	0	0		1
CAMPOBASSO GEMELLI	1	1	1	1	1	0	0	1	4	0	2019-07-23	82	1			2		2	0	2+5	2+5	2+5	0	0		1
CAMPOBASSO GEMELLI	1	1	1	1	1	0	0	1	5	1	2019-07-23	76	1			1	2	2	0	2+5	2+5	2+5	0	0		1
CAMPOBASSO GEMELLI	1	2	1	1	1	0	0	1	5	2	2019-07-22	75	1			1	2	2	0	2+5	2+5	2+5	0	0		1
CAMPOBASSO GEMELLI	1	1	1	1	1	1	1	1	5	1	2019-07-29	85	1			1	2	2	0	2+5	2+5	2+5	0	0		1
CAMPOBASSO GEMELLI	1	0	1	1	1	1	0	1	5	0	2019-08-05	83	1			1		2	0	2+5	2+5	2+5	0	0		1
CAMPOBASSO GEMELLI	1	1	1	1	1	0	0	1	5	1	2019-08-06	88	1			2		2	0	2+5	2+5	2+5	0	0		1
CAMPOBASSO GEMELLI	1	1	1	1	1	1	1	1	5	1	2019-08-19	80	2			1		2	0	2+5	2+5	2+5	0	1	4	1
CAMPOBASSO GEMELLI	2	0	0	1	1	0	1	0	5	1	2019-08-20	68	1			2		2	0	2+5	2+5	2+5	0	0		1
CAMPOBASSO GEMELLI	1	1	1	1	1	0	2	1	5	0	2019-08-20	66	1			2		2	0	2+5	2+5	2+5	0	0		1
CAMPOBASSO GEMELLI	1	1	1	1	1	0	1	1	4	0	2019-08-27	78	1			2		2	0	4+5	4+5	4+5	0	0		1
CAMPOBASSO GEMELLI	1	2	0	1	1	1	2	1	5	0	2019-08-29	72	1			1		2	0	2+5	2+5	2+5	0	0		1
CAMPOBASSO GEMELLI	1	1	1	1	1	1	2	1	5	1	2019-08-29	78	1			1	2	2	0	4+5	4+5	4+5	0	0		1
CAMPOBASSO GEMELLI	1	1	2	1	1	1	2	1	5	1	2019-09-03	77	1			1		2	0	2+5	2+5	2+5	0	0		1
CAMPOBASSO GEMELLI	2	0	1	1	1	1	1	0	6	0	2019-09-24	80	2			2		2	0	4+5	4+5	4+5	0	1	1	1
CAMPOBASSO GEMELLI	2	0	1	1	1	0	1	0	5	1	2019-10-01	88	1			1	2	2	0	2+5	2+5	2+5	0	0		1
CAMPOBASSO GEMELLI	1	2	0	1	1	0	1	1	4	0	2019-10-01	70	1			1		2	0	2+5	2+5	2+5	0	0		1
CAMPOBASSO GEMELLI	1	1	1	1	1	0	0	1	5	0	2019-10-15	88	1			1		2	0	1+5	1+5	1+5	0	0		1
CAMPOBASSO GEMELLI	2	0	2	1	1	0	0	1	4	0	2019-10-22	81	1			1		2	0	1+5	1+5	1+5	0	0		1
CAMPOBASSO GEMELLI	1	2	2	1	1	0	0	1	5	2	2019-10-22	68	1			2		2	0	2+5	2+5	2+5	0	0		1
CAMPOBASSO GEMELLI	2	0	0	1	1	0	0	0	5	1	2019-11-05	81	1			2		2	0	2+5	2+5	2+5	0	0		1
CAMPOBASSO GEMELLI	1	1	0	1	1	1	0	1	5	0	2019-11-05	65	1			2		2	0	2+5	2+5	2+5	0	0		1
CAMPOBASSO GEMELLI	1	2	0	1	1	0	0	1	5	1	2019-11-12	72	2	1		1		2	0	2+5	2+5	2+5	0	0		1
CAMPOBASSO GEMELLI	1	1	2	1	1	1	1	1	6	2	2019-11-22	79	4			1		2	già amp magg	1+5	1+5	1+5	0	0		0
CAMPOBASSO GEMELLI	1	2	1	1	1	1	0	1	5	0	2019-11-26	69	2	1		1		2	0	2+5	2+5	2+5	0	0		1
CAMPOBASSO GEMELLI	1	1	2	1	1	0	0	1	5	2	2019-12-02	86	1			1	2	2	0	2+5	2+5	2+5	0	0		1
CAMPOBASSO GEMELLI	2	2	0	1	1	0	0	1	5	0	2019-12-02	68	1			1	2	2	0	2+5	2+5	2+5	0	0		1
CAMPOBASSO GEMELLI	2	1	1	1	1	0	2	1	4	0	2019-12-12	83	5			1	2	2	0	1+5	1+5	1+5	0	0		1
CAMPOBASSO GEMELLI	1	1	0	1	1	1	0	1	5	0	2019-12-12	65	1			2		2	0	2+5	2+5	2+5	0	0		1
CAMPOBASSO GEMELLI	1	1	2	1	1	0	0	1	5	1	2019-12-17	61	1			1	2	2	0	2+5	2+5	2+5	0	0		1
CAMPOBASSO GEMELLI	1	1	1	1	1	2	1	1	5	0	2019-12-17	68	1			1		2	0	2+5	2+5	2+5	0	0		1
CAMPOBASSO GEMELLI	2	1	2	1	1	1	1	1	5	1	2019-12-17	63	1			1		2	0	2+5	2+5	2+5	0	0		1
CAMPOBASSO GEMELLI	2	2	0	1	1	0	0	1	4	0	2019-12-22	57	1			1	2	2	0	2+5	2+5	2+5	0	0		1
CAMPOBASSO GEMELLI	1	2	0	1	1	0	0	1	5	1	2019-12-23	39	5			1	2	2	0	1+5	1+5	1+5	0	0		1
NAPOLI FEDERICO II	1	1	2	1	1	0	0	0	5	1	2019-01-10	73	1			2		2	0	2	2	2	0	0		1
NAPOLI FEDERICO II	1	1	1	1	1	0	0	0	4	0	2019-01-11	69	1	2		1		1	0	3	3	3	0	0		1	occlusione bypass dopo 2 mesi
NAPOLI FEDERICO II	2	2	1	1	1	1	0	2	4	0	2019-01-11	62	1			1		2	0	2	2	2	0	0		1
NAPOLI FEDERICO II	2	1	2	1	1	0	1	1	4	0	2019-01-14	71	1			1		2	0	2	2	2	0	0		1
NAPOLI FEDERICO II	1	2	1	1	1	0	1	1	4	0	2019-01-25	59	2			1		2	0	4	4	4	0	0		1	PTFE
NAPOLI FEDERICO II	1	1	2	1	1	0	0	0	5	1	2019-01-28	77	2			1		2	0	2	2	2	0	0		1
NAPOLI FEDERICO II	1	2	1	1	1	0	0	0	4	0	2019-01-28	60	2			1		2	0	4	4	4	0	0		1	PTFE
NAPOLI FEDERICO II	1	2	1	0	1	0	0	0	4	0	2019-02-06	73	1			1		2	0	2	2	2	0	0		1
NAPOLI FEDERICO II	1	2	0	1	1	2	0	0	6	2	2019-02-08	66	4			2		2	già amp magg	1	1	1	0	1	1	0	amputazione gamba
NAPOLI FEDERICO II	2	2	0	1	1	0	2	2	5	1	2019-02-11	69	1			1		1	0	2	2	2	0	0		0	amputazione dopo 2 mesi
NAPOLI FEDERICO II	1	2	1	1	1	1	2	2	5	1	2019-02-15	69	1			2		2	0	2	2	2	0	0		1
NAPOLI FEDERICO II	1	1	0	1	1	1	0	0	4	0	2019-02-22	73	1			1		2	0	2	2	2	0	0		1
NAPOLI FEDERICO II	1	0	1	1	1	0	0	0	5	1	2019-02-27	78	1			1		2	1	2	2	2	0	0		1
NAPOLI FEDERICO II	1	1	0	1	1	0	1	1	4	0	2019-03-18	72	1			1		2	0	2	2	2	0	0		1
NAPOLI FEDERICO II	2	1	2	1	1	0	2	0	6	2	2019-03-22	70	4			1		2	già amp magg	2	2	2	0	0		0	amputazione coscia
NAPOLI FEDERICO II	1	2	1	1	1	0	1	1	4	0	2019-03-29	55	1			1		2	0	2	2	2	0	0		1
NAPOLI FEDERICO II	2	2	1	1	1	0	0	0	4	0	2019-03-29	51	1			1		2	0	2	2	2	0	0		1
NAPOLI FEDERICO II	1	1	0	0	2	0	0	0	4	0	2019-04-01	58	2			1		2	0	2+5	2+5	2+5	0	0		1	PTFE
NAPOLI FEDERICO II	1	0	0	1	1	0	0	0	4	0	2019-04-08	69	3			2		2	0	2	2	2	0	0		1	VGS
NAPOLI FEDERICO II	1	2	1	1	1	0	1	1	4	0	2019-04-10	68	1			2		2	0	2	2	2	0	0		1
NAPOLI FEDERICO II	1	2	1	1	1	0	0	2	4	0	2019-04-26	82	1			1		2	0	2	2	2	0	0		1
NAPOLI FEDERICO II	1	2	1	1	1	0	0	0	4	0	2019-04-30	53	1			1		2	0	1	1	1	0	0		1
NAPOLI FEDERICO II	1	2	0	1	0	0	0	1	5	1	2019-05-07	66	2			1		1	0	3	3	3	0	1	1	0	axillo-femorale profonda
NAPOLI FEDERICO II	1	1	0	1	1	1	0	2	4	0	2019-05-07	78	1			1		2	0	2	2	2	0	0		1
NAPOLI FEDERICO II	1	1	0	0	1	0	0	2	4	0	2019-05-10	60	2			1		2	0	2	2	2	0	0		1	TEA + patch in pericardio bovino
NAPOLI FEDERICO II	1	1	1	1	0	0	0	0	4	0	2019-05-17	77	1			1		2	0	4	4	4	0	0		1
NAPOLI FEDERICO II	1	2	1	1	1	0	1	0	4	0	2019-05-17	60	1			1		2	0	1	1	1	0	0		1
NAPOLI FEDERICO II	1	1	2	1	1	0	1	0	6	2	2019-05-24	66	4			1		2	già amp magg	1	1	1	0	0		0
NAPOLI FEDERICO II	1	1	0	0	1	0	0	0	4	0	2019-06-13	68	1			2		2	0	1	1	1	0	0		1
NAPOLI FEDERICO II	1	1	1	1	1	1	1	1	5	1	2019-06-14	70	1			1		1	0	2	2	2	0	0		1
NAPOLI FEDERICO II	1	2	0	1	1	0	0	0	4	0	2019-06-17	64	1			1		0	0	1	1	1	0	0		1
NAPOLI FEDERICO II	1	1	2	1	1	2	0	1	6	2	2019-06-21	69	4			2		0	già amp magg	2	2	2	0	1	1	0	amputazione di coscia dopo 1 mese
NAPOLI FEDERICO II	2	0	0	0	1	1	0	0	4	0	2019-06-24	73	1			1		2	0	2	2	2	0	0		1
NAPOLI FEDERICO II	2	2	0	0	0	0	0	0	4	0	2019-06-24	52	1			1		2	0	2	2	2	0	0		1
NAPOLI FEDERICO II	1	0	2	0	0	2	0	0	5	2	2019-07-01	41	3			2		1	1	4	4	4	0	1	3	0
NAPOLI FEDERICO II	1	0	2	1	2	0	0	0	5	1	2019-07-10	82	1			2		2	0	2	2	2	0	0		1
NAPOLI FEDERICO II	2	0	0	0	1	0	0	0	5	1	2019-07-10	68	1			1		2	0	2	2	2	0	0		1
NAPOLI FEDERICO II	1	2	0	1	1	0	0	2	4	0	2019-07-12	56	1			2		2	0	2	2	2	0	0		1	occlusione stent a 15 mesi
NAPOLI FEDERICO II	1	0	1	1	1	0	0	2	4	0	2019-07-23	63	1			1		2	0	2	2	2	0	0		1
NAPOLI FEDERICO II	1	2	1	1	1	0	1	1	5	1	2019-07-28	70	1			2		2	1	2	2	2	0	0		1
NAPOLI FEDERICO II	1	0	2	1	1	2	2	0	4	0	2019-08-30	64	1			2		2	0	2	2	2	0	0		1
NAPOLI FEDERICO II	1	2	0	1	1	0	0	0	4	0	2019-08-30	74	1			1		2	0	2	2	2	0	0		1
NAPOLI FEDERICO II	1	1	0	0	1	0	0	0	4	0	2019-09-11	52	1			2		2	0	2	2	2	0	0		1
NAPOLI FEDERICO II	2	2	0	0	1	0	2	2	4	0	2019-09-13	64	1	2		1		2	0	4	4	4	0	0		1	stenting aie + innesto PTFE
NAPOLI FEDERICO II	1	1	2	1	1	0	0	0	4	0	2019-09-14	67	1			1		2	0	2	2	2	0	0		1
NAPOLI FEDERICO II	2	2	0	2	1	0	0	1	4	0	2019-09-25	62	1			1		2	0	2	2	2	0	0		1
NAPOLI FEDERICO II	2	2	0	1	0	0	0	0	4	0	2019-09-30	67	1			1		2	0	2	2	2	0	0		1
NAPOLI FEDERICO II	1	1	2	0	1	0	0	0	4	0	2019-10-02	51	1			1		2	0	2	2	2	0	0		1
NAPOLI FEDERICO II	1	1	1	1	1	1	0	1	4	0	2019-10-04	73	1			1		1	1	2	2	2	0	0		1
NAPOLI FEDERICO II	1	0	1	1	1	0	0	2	4	0	2019-10-09	65	1			1		2	0	2	2	2	0	0		1
NAPOLI FEDERICO II	1	2	2	1	1	0	1	0	5	0	2019-10-16	72	3			2		2	0	2	2	2	0	0		1	VGS
NAPOLI FEDERICO II	1	2	0	0	0	0	0	0	4	0	2019-10-21	45	1			1		2	0	2	2	2	0	0		1
NAPOLI FEDERICO II	1	2	0	1	1	0	0	2	4	0	2019-10-24	75	1			1		1	0	1	1	1	0	0		1	successivo trattamento con prostanoidi
NAPOLI FEDERICO II	1	1	0	1	1	0	1	0	4	0	2019-11-05	60	1			1		2	0	2	2	2	0	0		1
NAPOLI FEDERICO II	1	1	0	1	1	0	0	0	4	0	2019-11-06	63	1			1		2	0	2	2	2	0	0		1
NAPOLI FEDERICO II	1	2	1	1	1	0	1	2	4	0	2019-11-20	64	1			1		2	0	2	2	2	0	0		1
NAPOLI FEDERICO II	1	2	2	1	0	0	0	2	4	0	2019-11-20	71	1	2		1		0	0	3	3	3	0	0		1	stenting aie + patch in pericardio bovino
NAPOLI FEDERICO II	1	2	0	0	0	0	0	2	4	0	2019-11-21	78	1			1		2	0	2	2	2	0	0		1
NAPOLI FEDERICO II	2	0	1	1	0	0	0	2	4	0	2019-11-27	62	1			1		2	0	2	2	2	0	0		1
NAPOLI FEDERICO II	1	1	0	1	1	0	0	0	5	2	2019-11-28	80	1			1		1	0	2	2	2	0	1	5	1
NAPOLI FEDERICO II	1	2	0	0	1	0	0	2	4	0	2019-12-05	56	1			1		2	0	2	2	2	0	0		1
NAPOLI FEDERICO II	1	2	0	1	1	0	1	0	4	0	2019-12-09	62	1			1		2	0	2	2	2	0	0		1
NAPOLI FEDERICO II	1	2	0	1	1	0	0	0	4	0	2019-12-12	66	1			2		2	0	2	2	2	0	0		1
CASTELVOLTURNO (CE) PINETA GRANDE & NAPOLI SANATRIX	1	2	1	1	1	0	1	1	4	0	2019-12-17	68	5			0		2	0	2	2	2	0	0		1
CASTELVOLTURNO (CE) PINETA GRANDE & NAPOLI SANATRIX	2	0	1	0	0	0	0	0	5	2	2019-12-12	26	4			0		2	già amp magg	3	3	3	0	0		0
CASTELVOLTURNO (CE) PINETA GRANDE & NAPOLI SANATRIX	2	1	1	1	1	0	0	2	5	1	2019-12-12	79	5			0		2	1	2	2	2	0	0		1
CASTELVOLTURNO (CE) PINETA GRANDE & NAPOLI SANATRIX	1	2	2	1	1	1	2	0	4	0	2019-12-10	58	1	2		1		2	0	2	2	2	0	0		1	associata PTA
CASTELVOLTURNO (CE) PINETA GRANDE & NAPOLI SANATRIX	1	0	0	0	1	2	1	0	5	1	2019-11-28	56	1			0		2	1	2	2	2	0	1	5	1
CASTELVOLTURNO (CE) PINETA GRANDE & NAPOLI SANATRIX	1	1	1	1	1	0	0	0	5	2	2019-11-22	70	1			0		0	0	4	4	4	0	0		1
CASTELVOLTURNO (CE) PINETA GRANDE & NAPOLI SANATRIX	1	2	2	1	1	1	1	1	4	0	2019-11-16	65	1			0		2	0	2	2	2	0	0		1
CASTELVOLTURNO (CE) PINETA GRANDE & NAPOLI SANATRIX	1	1	1	1	1	0	0	0	4	0	2019-11-11	66	2			2		1	0	2	2	2	0	0		1
CASTELVOLTURNO (CE) PINETA GRANDE & NAPOLI SANATRIX	1	2	0	0	0	0	1	0	4	0	2019-11-07	53	2			2		2	0	2	2	2	0	0		1
CASTELVOLTURNO (CE) PINETA GRANDE & NAPOLI SANATRIX	1	1	1	0	1	1	2	0	5	1	2019-11-07	56	2			1		0	0	2	2	2	0	0		1
CASTELVOLTURNO (CE) PINETA GRANDE & NAPOLI SANATRIX	2	2	2	1	1	0	1	1	6	1	2019-10-31	74	4			0		2	già amp magg	4	4	4	0	1	1	0
CASTELVOLTURNO (CE) PINETA GRANDE & NAPOLI SANATRIX	1	2	2	0	1	0	2	1	5	0	2019-10-07	72	1			0		1	0	4	4	4	0	0		1
CASTELVOLTURNO (CE) PINETA GRANDE & NAPOLI SANATRIX	1	2	1	1	1	0	1	1	4	0	2019-10-03	68	1	2		1		2	0	2	2	2	0	1	2	1	associata PTA
CASTELVOLTURNO (CE) PINETA GRANDE & NAPOLI SANATRIX	1	2	1	1	1	0	2	0	4	0	2019-10-03	68	2			2		0	0	2	2	2	0	0		1
CASTELVOLTURNO (CE) PINETA GRANDE & NAPOLI SANATRIX	1	2	1	1	0	0	2	0	5	1	2019-09-30	83	5			0		1	1	4	4	4	0	0		1
CASTELVOLTURNO (CE) PINETA GRANDE & NAPOLI SANATRIX	1	2	1	1	1	0	1	1	5	1	2019-09-26	78	1			0		2	1	2	2	2	0	0		1
CASTELVOLTURNO (CE) PINETA GRANDE & NAPOLI SANATRIX	1	2	1	1	1	1	1	1	4	0	2019-09-26	67	1			1		2	0	2	2	2	0	0		1	associata PTA
CASTELVOLTURNO (CE) PINETA GRANDE & NAPOLI SANATRIX	2	2	2	1	1	0	2	0	4	0	2019-09-16	76	2			2		1	0	2	2	2	1	0	2	1
CASTELVOLTURNO (CE) PINETA GRANDE & NAPOLI SANATRIX	2	2	2	1	1	2	0	0	4	1	2019-07-28	67	1			0		0	0	2	2	2	0	0		1
CASTELVOLTURNO (CE) PINETA GRANDE & NAPOLI SANATRIX	1	1	2	0	1	0	0	0	4	1	2019-07-15	69	1			0		1	0	4	4	4	0	0		1
CASTELVOLTURNO (CE) PINETA GRANDE & NAPOLI SANATRIX	1	2	0	0	1	0	1	0	4	0	2019-07-09	77	1			0		0	0	4	4	4	0	0		1
CASTELVOLTURNO (CE) PINETA GRANDE & NAPOLI SANATRIX	1	2	2	0	1	0	1	0	4	0	2019-07-08	74	1			0		1	0	4	4	4	0	0		0
CASTELVOLTURNO (CE) PINETA GRANDE & NAPOLI SANATRIX	1	1	2	1	1	0	0	0	4	0	2019-07-04	53	1			0		1	0	4	4	4	0	0		1
CASTELVOLTURNO (CE) PINETA GRANDE & NAPOLI SANATRIX	1	2	2	1	1	0	1	1	5	0	2019-07-02	84	5			0		2	0	4	4	4	1	0	1	0
CASTELVOLTURNO (CE) PINETA GRANDE & NAPOLI SANATRIX	2	1	0	1	0	0	1	0	4	0	2019-07-01	70	2			1		2	0	2	2	2	0	0		1
CASTELVOLTURNO (CE) PINETA GRANDE & NAPOLI SANATRIX	2	0	2	1	1	1	1	1	4	0	2019-07-01	71	1	2		1		2	0	2	2	2	0	0		1	associata PTA
CASTELVOLTURNO (CE) PINETA GRANDE & NAPOLI SANATRIX	2	2	2	1	1	0	1	2	6	2	2019-06-28	85	4			0		2	già amp magg	4	4	4	1	0	1	0
CASTELVOLTURNO (CE) PINETA GRANDE & NAPOLI SANATRIX	2	2	2	1	1	0	2	0	6	2	2019-06-28	74	4			0		2	già amp magg	2	2	2	0	0		0
CASTELVOLTURNO (CE) PINETA GRANDE & NAPOLI SANATRIX	2	2	0	0	1	2	1	1	5	1	2019-06-24	77	5			0		2	0	4	4	4	0	0		1
CASTELVOLTURNO (CE) PINETA GRANDE & NAPOLI SANATRIX	1	2	1	1	1	0	0	1	4	0	2019-06-20	62	1			0		2	0	2	2	2	0	0		1
CASTELVOLTURNO (CE) PINETA GRANDE & NAPOLI SANATRIX	2	2	1	1	0	0	0	0	5	2	2019-06-18	70	5			0		2	1	2	2	2	0	0		1
CASTELVOLTURNO (CE) PINETA GRANDE & NAPOLI SANATRIX	1	1	1	1	1	0	1	0	4	0	2019-06-17	81	5			0		2	1	2	2	2	0	0		1
CASTELVOLTURNO (CE) PINETA GRANDE & NAPOLI SANATRIX	1	1	2	1	1	1	1	0	4	0	2019-06-11	73	1			0		0	0	4	4	4	0	0		1
CASTELVOLTURNO (CE) PINETA GRANDE & NAPOLI SANATRIX	1	0	0	0	1	0	0	0	5	1	2019-06-07	61	5			0		2	1	2	2	2	0	0		1
CASTELVOLTURNO (CE) PINETA GRANDE & NAPOLI SANATRIX	1	1	2	1	1	1	1	2	6	1	2019-05-30	76	1			0		1	0	3	3	3	1	0	5	0	amputazione e successivo decesso
CASTELVOLTURNO (CE) PINETA GRANDE & NAPOLI SANATRIX	2	2	2	0	0	0	0	0	4	0	2019-05-30	74	5			0		2	0	2	2	2	0	0		1
CASTELVOLTURNO (CE) PINETA GRANDE & NAPOLI SANATRIX	2	2	2	1	0	0	0	0	4	0	2019-05-21	79	5			0		2	0	2	2	2	0	0		1
CASTELVOLTURNO (CE) PINETA GRANDE & NAPOLI SANATRIX	1	2	1	1	1	0	0	1	5	1	2019-05-21	68	5			0		2	0	2	2	2	0	0		1
CASTELVOLTURNO (CE) PINETA GRANDE & NAPOLI SANATRIX	1	2	2	1	1	2	0	2	6	1	2019-05-20	69	4			0		2	già amp magg	2	2	2	1	0	2	0
CASTELVOLTURNO (CE) PINETA GRANDE & NAPOLI SANATRIX	1	2	1	1	1	0	1	0	4	0	2019-05-16	66	1			0		0	0	4	4	4	0	0		1
CASTELVOLTURNO (CE) PINETA GRANDE & NAPOLI SANATRIX	1	2	0	1	1	0	1	1	6	2	2019-05-13	80	4			0		2	già amp magg	4	4	4	1	0	3	0
CASTELVOLTURNO (CE) PINETA GRANDE & NAPOLI SANATRIX	1	2	2	2	1	2	1	0	6	2	2019-05-11	53	4			0		2	già amp magg	2	2	2	0	0		0
CASTELVOLTURNO (CE) PINETA GRANDE & NAPOLI SANATRIX	2	0	2	0	0	0	0	0	4	1	2019-05-09	26	1			0		0	0	4	4	4	0	0		1
CASTELVOLTURNO (CE) PINETA GRANDE & NAPOLI SANATRIX	1	1	2	1	1	0	0	2	5	1	2019-05-09	69	1			0		2	0	2	2	2	0	0		1
CASTELVOLTURNO (CE) PINETA GRANDE & NAPOLI SANATRIX	1	2	0	1	1	0	1	1	4	0	2019-05-09	66	1	2		1		1	0	4	4	4	0	1	1	1	associata PTA
CASTELVOLTURNO (CE) PINETA GRANDE & NAPOLI SANATRIX	1	1	1	1	1	0	1	0	5	1	2019-05-08	76	1	2		1		2	0	2	2	2	0	0		1	associata PTA
CASTELVOLTURNO (CE) PINETA GRANDE & NAPOLI SANATRIX	1	2	1	1	0	0	0	2	5	1	2019-05-07	87	5			0		2	0	2	2	2	0	0		1
CASTELVOLTURNO (CE) PINETA GRANDE & NAPOLI SANATRIX	1	2	1	1	1	0	2	0	4	0	2019-04-29	78	2			2		2	0	2	2	2	0	0		1
CASTELVOLTURNO (CE) PINETA GRANDE & NAPOLI SANATRIX	1	2	2	1	1	1	2	2	5	1	2019-04-11	82	1	2		1		0	0	4	4	4	0	0		0	associata PTA infruttuosa
CASTELVOLTURNO (CE) PINETA GRANDE & NAPOLI SANATRIX	2	2	2	1	1	1	1	1	6	2	2019-04-11	72	4			0		2	già amp magg	4	4	4	0	0		0
CASTELVOLTURNO (CE) PINETA GRANDE & NAPOLI SANATRIX	2	1	1	1	1	0	2	0	4	0	2019-04-09	74	1	2		1		2	0	2	2	2	0	0		1	associata PTA infruttuosa
CASTELVOLTURNO (CE) PINETA GRANDE & NAPOLI SANATRIX	1	2	2	1	1	1	0	0	4	0	2019-04-02	64	2			2		2	0	2	2	2	0	0		1
CASTELVOLTURNO (CE) PINETA GRANDE & NAPOLI SANATRIX	2	1	2	1	1	0	1	1	4	0	2019-04-02	71	2			2		0	0	4	4	4	0	1	4	0
CASTELVOLTURNO (CE) PINETA GRANDE & NAPOLI SANATRIX	2	2	2	0	1	1	0	0	4	0	2019-04-01	66	1	2		1		2	0	2	2	2	0	0		1	associata PTA
CASTELVOLTURNO (CE) PINETA GRANDE & NAPOLI SANATRIX	2	1	0	1	1	0	0	2	6	2	2019-03-19	80	1			0		0	1	4	4	4	1	0	1	0
CASTELVOLTURNO (CE) PINETA GRANDE & NAPOLI SANATRIX	1	1	2	1	0	0	1	2	5	1	2019-03-18	73	1			0		2	1	2	2	2	0	0		1
CASTELVOLTURNO (CE) PINETA GRANDE & NAPOLI SANATRIX	1	2	1	1	1	0	0	1	4	0	2019-03-11	68	1			0		1	0	4	4	4	0	0		1
CASTELVOLTURNO (CE) PINETA GRANDE & NAPOLI SANATRIX	1	1	2	1	1	0	1	0	5	2	2019-02-14	74	1			0		2	0	2	2	2	0	0		1
CASTELVOLTURNO (CE) PINETA GRANDE & NAPOLI SANATRIX	1	2	2	1	1	0	2	0	5	1	2019-02-11	65	5			0		2	1	2	2	2	0	0		1
CASTELVOLTURNO (CE) PINETA GRANDE & NAPOLI SANATRIX	1	1	1	1	1	1	1	0	4	0	2019-01-31	69	2			1		1	0	2	2	2	0	1	5	1
CASTELVOLTURNO (CE) PINETA GRANDE & NAPOLI SANATRIX	1	0	1	0	1	0	1	0	5	1	2019-01-21	72	5			0		2	0	2	2	2	0	0		1
CASTELVOLTURNO (CE) PINETA GRANDE & NAPOLI SANATRIX	1	2	0	0	1	0	0	0	4	0	2019-01-10	65	1			0		2	0	2	2	2	0	0		1
CASTELVOLTURNO (CE) PINETA GRANDE & NAPOLI SANATRIX	2	2	2	1	1	0	1	1	6	2	2019-01-07	79	4			0		2	già amp magg	3	3	3	0	1	5	0
BARI	2	1	2	0	1	2	0	0	4	0	2019-01-09	59	1			1		2	0	2	2	2	0	0		1
BARI	2	0	0	1	1	0	1	0	5	0	2019-01-25	79	1			1		2	0	2	2	2	0	1	4	1
BARI	1	2	0	2	2	0	0	0	6	2	2019-01-25	54	4			1		2	già amp magg	1	1	1	0	0		0
BARI	1	1	0	1	1	0	0	1	4	0	2019-01-23	68	1			1		1	0	2	2	2	0	0		1
BARI	2	2	0	1	1	0	0	1	5	1	2019-02-01	67	2			1		1	0	2	2	2	0	0		0
BARI	1	1	2	1	1	0	1	1	6	1	2019-02-06	79	1			2		1	0	2	2	2	0	0		0
BARI	1	2	0	0	1	0	0	1	4	0	2019-02-08	75	1			1		2	0	2	2	2	0	0		1
BARI	1	1	0	1	1	0	1	1	4	0	2019-02-08	62	1			1		2	0	2	2	2	0	0		0
BARI	1	1	1	1	1	0	0	1	6	1	2019-02-08	59	1			1		1	0	2	2	2	0	0		1
BARI	1	1	1	1	1	0	0	1	4	0	2019-02-15	69	2			1		2	0	2	2	2	0	0		1
BARI	1	1	0	0	1	0	2	2	4	0	2019-02-22	64	1			1		2	0	2	2	2	0	0		1
BARI	1	1	2	1	1	0	2	1	6	2	2019-02-23	58	4			1		2	già amp magg	1	1	1	0	0		0
BARI	1	2	1	2	1	0	0	1	4	0	2019-03-01	85	1			1		2	0	2	2	2	0	1	6	1
BARI	1	2	0	0	0	0	0	1	4	0	2019-03-04	62	1			1		2	0	2	2	2	0	0		1
BARI	2	2	0	0	1	0	0	1	4	0	2019-03-06	56	1			1		2	0	2	2	2	0	0		1
BARI	1	1	0	2	1	0	0	1	4	0	2019-03-08	66	1			1		2	0	2	2	2	0	0		1
BARI	1	1	0	1	2	0	0	1	4	0	2019-03-13	75	1			1		2	0	2	2	2	0	1	1	1
BARI	1	1	2	0	0	0	0	1	6	2	2019-03-14	70	1			2		1	1	1	1	1	0	0		1
BARI	1	1	1	1	1	0	0	1	4	0	2019-03-15	66	1			1		2	0	2	2	2	0	0		1
BARI	1	1	1	1	1	0	0	1	4	0	2019-03-22	71	1			1		2	0	4	4	4	0	0		1
BARI	1	1	1	1	1	2	0	1	4	0	2021-03-29	73	1			1		2	0	2	2	2	0	0		1
BARI	1	2	0	0	1	0	0	0	4	0	2019-04-03	44	1			1		2	0	2	2	2	0	0		1
BARI	1	1	0	1	1	0	0	1	4	0	2019-04-03	82	2			1		2	0	2	2	2	0	0		1
BARI	1	1	1	0	1	0	0	1	5	2	2019-04-08	70	1			2		2	1	2	2	2	0	0		1
BARI	1	1	0	1	1	0	0	1	6	1	2019-04-19	85	2			1		0	0	1	1	1	0	1	3	0
BARI	1	1	0	1	1	0	0	1	4	0	2019-04-26	71	1			1		2	0	2	2	2	0	0		1
BARI	1	1	2	1	1	0	0	1	5	2	2019-05-17	71	1			2		2	1	2	2	2	0	0		1
BARI	2	1	2	1	2	0	0	1	6	2	2019-05-17	63	4			2		2	già amp magg	1	1	1	0	0		0
BARI	1	1	0	2	1	0	0	1	4	0	2019-05-22	76	1			1		2	0	2	2	2	0	1	4	1
BARI	1	1	2	1	1	0	0	1	4	0	2019-05-22	68	1			2		2	0	2	2	2	0	0		1
BARI	1	2	0	1	1	0	0	1	5	1	2019-05-31	67	1			1		2	0	2	2	2	0	0		1
BARI	1	2	2	0	1	0	2	1	6	2	2019-06-12	63	4			1		2	già amp magg	2	2	2	0	0		0
BARI	1	1	2	1	1	0	1	1	5	2	2019-06-13	56	1			2		1	0	3	3	3	0	0		1
BARI	1	1	2	1	1	0	0	1	6	2	2019-06-14	57	2			1		0	0	1	1	1	0	0		0
BARI	1	2	2	0	1	0	2	0	5	1	2019-06-14	63	1			2		2	0	2	2	2	0	0		1
BARI	1	2	1	1	1	0	0	0	6	2	2019-07-09	55	4			2		2	già amp magg	1	1	1	0	0		0
BARI	1	2	1	1	1	2	0	1	5	2	2019-07-10	72	1			2		2	1	2	2	2	0	0		1
BARI	1	1	2	1	1	0	0	1	4	0	2019-07-13	67	2			1		2	0	2	2	2	0	0		1
BARI	1	1	2	2	1	0	1	0	5	1	2019-07-17	56	1			2		1	0	4	4	4	0	0		1
BARI	2	0	2	1	1	1	1	1	4	0	2019-07-24	86	1			2		1	0	4	4	4	0	0		1
BARI	1	2	0	1	1	0	0	2	4	0	2019-07-31	62	1			2		2	0	2	2	2	0	0		1
BARI	1	2	0	1	1	0	0	2	4	0	2019-08-03	63	1			1		0	0	2	2	2	0	0		1
BARI	2	0	2	1	1	0	0	1	6	2	2019-08-20	74	4			1		2	già amp magg	2	2	2	0	0		0
BARI	1	2	0	1	1	0	2	2	4	0	2019-09-04	62	1			1		2	0	2	2	2	0	0		1
BARI	1	1	1	1	1	0	0	1	6	2	2019-09-04	71	4			2		2	già amp magg	1	1	1	0	1	5	0
BARI	1	2	2	1	1	0	0	0	6	2	2019-09-07	49	4			2		1	già amp magg	1	1	1	0	0		0
BARI	1	1	2	1	1	0	0	1	4	0	2019-09-13	69	1			1		2	0	2	2	2	0	0		1
BARI	1	1	2	1	1	0	0	2	4	0	2019-09-13	71	2			1		2	0	1	1	1	0	0		1
BARI	1	1	2	1	1	1	0	1	5	2	2019-09-20	67	1			2		2	1	3	3	3	0	0		1
BARI	2	0	0	1	1	0	0	1	5	1	2019-10-02	86	1			1		2	1	1	1	1	0	1	1	1
BARI	1	1	2	1	1	0	1	1	5	1	2019-10-03	56	2			1		2	0	4	4	4	0	0		1
BARI	1	1	0	1	1	0	0	1	4	0	2019-10-11	57	2			1		2	0	1	1	1	0	0		1
BARI	1	2	1	1	1	0	0	1	4	0	2019-10-16	67	2			1		2	0	1	1	1	0	0		1
BARI	1	1	1	1	1	0	1	1	4	0	2019-10-28	86	2			1		2	0	1	1	1	0	0		1
BARI	2	1	0	1	1	2	0	1	5	1	2019-11-15	56	1			2		2	0	4	4	4	0	0		1
BARI	1	2	2	1	1	0	0	1	4	0	2019-11-25	73	1			1		2	0	2	2	2	0	0		1
BARI	1	1	2	1	1	2	1	2	6	2	2019-11-25	53	4			2		2	già amp magg	1	1	1	0	0		0
BARI	1	1	2	1	1	0	1	1	5	2	2019-11-29	56	1			2		2	1	4	4	4	0	0		1
BARI	1	1	2	1	1	0	1	2	4	0	2019-12-07	74	2			1		2	0	1	1	1	0	0		1
BARI	1	2	2	1	1	0	0	1	5	2	2019-12-06	56	1			2		2	1	1	1	1	0	0		1
BARI	1	1	0	1	1	0	0	1	6	2	2019-12-09	83	4			1		2	già amp magg	1	1	1	0	1	5	0
BARI	1	2	0	1	1	0	0	2	4	0	2019-12-17	65	1			1		2	0	2	2	2	0	0		1
BARI	2	0	2	1	1	1	1	1	4	0	2019-12-17	87	1			2		2	0	4	4	4	0	0		1
LA SPEZIA	2	0	0	1	1	0	0	0	4	0	2019-01-03	87	1			1	2	2	0	5	5	5	0	1	1	1
LA SPEZIA	1	0	1	1	1	0	1	0	5	2	2019-01-10	74	1			2		2	0	4.5	4.5	4.5	0	0		1
LA SPEZIA	1	1	1	1	1	0	0	0	4	0	2019-01-14	79	2			1		1	0	2.5	2.5	2.5	0	0		1	TEA fem con patch biologico
LA SPEZIA	1	0	0	0	0	2	0	1	6	0	2019-01-17	44	1			2		2	1	1	1	1	0	0		1
LA SPEZIA	2	0	2	1	1	0	0	0	5	2	2019-01-25	82	1			1		2	0	1	1	1	0	0		1
LA SPEZIA	1		2	1	1	0	1	2	6	2	2019-01-31	65	1			2		0	1	2.5	2.5	2.5	0	1	3	0
LA SPEZIA	2	0	1	1	2	0	0	0	5	2	2019-02-04	91	1			1		2	0	1.5	1.5	1.5	0	0		1
LA SPEZIA	1	0	2	1	1	2	1	2	5	1	2019-02-05	72	1			1	2	0	0	2.5	2.5	2.5	1	1	1	0
LA SPEZIA	1	1	2	1	1	0	1	1	5	1	2019-02-13	70	1			2		0	0	1.5	1.5	1.5	0	0		1
LA SPEZIA	2	0	0	1	1	0	0	0	5	2	2019-02-20	92	1			2		2	1	2.5	2.5	2.5	0	0		1
LA SPEZIA	2	0	0	1	0	0	0	0	4	0	2019-02-21	97	1			1	2	1	0	1.5	1.5	1.5	0	0		1
LA SPEZIA	2	0	0	1	1	0	0	0	5	1	2019-02-26	83	1			1	2	2	0	2.5	2.5	2.5	0	0		1
LA SPEZIA	1	1	2	1	1	1	1	2	5	1	2019-02-27	83	2			1		2	0	3.5	3.5	3.5	0	0		1	TEA FEMORALE CON PATCH IN ARTERIA FEM SUP
LA SPEZIA	2	0	0	2	1	1	0	0	4	0	2019-02-28	90	1	2		1		2	0	1	1	1	0	0		1	PTA + TEA con patch biologico
LA SPEZIA	2	0	1	1	1	0	1	2	4	0	2019-03-12	89	1			1		2	0	4.5	4.5	4.5	0	0		1
LA SPEZIA	1	1	1	1	1	0	1	0	5	1	2019-03-12	64	1			1		2	1	2.5	2.5	2.5	0	0		1
LA SPEZIA	2	0	0	2	2	0	0	0	5	2	2019-03-21	81	1			1	2	2	0	2	2	2	0	0		1
LA SPEZIA	2	0	0	1	1	0	0	0	5	2	2019-03-25	85	2			2		2	1	1.5	1.5	1.5	0	0		1
LA SPEZIA	2	2	1	1	1	0	2	2	4	0	2019-03-27	78	1			1	2	2	0	2.5	2.5	2.5	0	0		1
LA SPEZIA	2	2	0	2	1	0	0	0	6	1	2019-03-28	70	1			1		1	0	2.5	2.5	2.5	0	1	2	1
LA SPEZIA	2	0	1	2	1	0	0	0	5	2	2019-04-03	87	1			1	2	2	0	2.5	2.5	2.5	0	0		1
LA SPEZIA	1	2	0	1	1	0	0	0	5	1	2019-04-04	73	1	2		1		2	1	2.5	2.5	2.5	0	0		1	PTA + TEA con patch biologico
LA SPEZIA	2	0	2	2	1	0	2	2	5	2	2019-04-04	88	1			1		2	0	2.5	2.5	2.5	0	0		1
LA SPEZIA	2	0	1	0	1	1	1	0	5	2	2019-04-09	87	1			1		2	1	3	3	3	0	1	6	1
LA SPEZIA	2	0	1	1	1	0	0	0	5	1	2019-04-12	83	1			1	2	2	0	2.5	2.5	2.5	0	0		1
LA SPEZIA	2	2	0	1	1	1	0	2	4	0	2019-04-15	88	1			1		2	0	2.5	2.5	2.5	0	0		1
LA SPEZIA	1	1	0	1	0	0	0	0	5	2	2019-04-19	71	1			1		2	0	1.5	1.5	1.5	0	0		1
LA SPEZIA	1	1	2	2	1	0	2	2	5	2	2019-04-20	73	1			2		2	0	4.5	4.5	4.5	0	1	3	1
LA SPEZIA	1	0	1	2	2	0	0	0	5	2	2019-04-24	79	1			1		2	1	3.5	3.5	3.5	0	0		1
LA SPEZIA	1	0	2	1	1	0	2	0	5	2	2019-04-30	77	1			1		2	0	2.5	2.5	2.5	0	0		1
LA SPEZIA	1	0	2	1	1	1	1	0	5	2	2019-04-05	54	1			2		2	0	1.5	1.5	1.5	0	0		1
LA SPEZIA	1	2	1	1	1	0	0	2	5	1	2019-05-07	84	1			1		2	0	2.5	2.5	2.5	0	0		1
LA SPEZIA	2	0	1	0	0	0	0	0	5	1	2019-05-09	95	1			1	2	1	0	4	4	4	1		3	1
LA SPEZIA	1	1	1	0	0	0	1	0	5	1	2019-05-20	75	2			2		2	1	3.5	3.5	3.5	0	0		1
LA SPEZIA	1	1	2	1	1	0	0	0	5	1	2019-05-28	78	1			1		2	1	2.5	2.5	2.5	0	0		1
LA SPEZIA	1	1	1	1	1	0	1	0	5	2	2019-05-28	65	1			2		2	1	15	15	15	0	0		1
LA SPEZIA	2	0	1	2	0	0	0	0	5	2	2019-06-04	87	1			1	2	2	0	1	1	1	0	1	1	1
LA SPEZIA	2	0	0	1	1	0	0	0	5	1	2019-06-05	62	1			1		2	1	1.5	1.5	1.5	0	1	6	1
LA SPEZIA	2	0	1	2	2	0	0	0	5	1	2019-06-06	82	1			1		0	1	1.5	1.5	1.5	0	0		1
LA SPEZIA	1	1	0	0	2	0	0	0	5	2	2019-06-11	89	1			1		1	0	4	4	4	0	0		1
LA SPEZIA	1	0	1	2	1	0	0	0	5	1	2019-06-27	65	1			2		2	0	5	5	5	0	1	4	1
LA SPEZIA	1	2	0	1	1	0	0	2	5	2	2019-07-09	85	1			2		2	0	3.5	3.5	3.5	0	0		1
LA SPEZIA	1	0	0	1	0	0	0	0	5	2	2019-07-11	69	2			2		2	0	1.5	1.5	1.5	0	0		1
LA SPEZIA	2	0	0	1	1	1	1	2	5	1	2019-07-15	86	1			1	2	2	0	2.5	2.5	2.5	0	1	6	1
LA SPEZIA	2	0	2	2	1	1	1	0	5	2	2019-07-19	79	1			2		2	0	2.5	2.5	2.5	0	0		1
LA SPEZIA	1	0	1	1	1	0	1	0	5	2	2019-07-29	69	1			2		2	1	1.5	1.5	1.5	0	0		1
LA SPEZIA	2	0	1	1	1	1	0	0	6	1	2019-08-12	87	1			1	2	1	1	1.5	1.5	1.5	0	0		0
LA SPEZIA	1	0	1	2	1	0	1	1	4	0	2019-08-19	79	2			1		2	0	1	1	1	0	0		1	TEA femorale con patch biologico
LA SPEZIA	1	0	1	1	1	0	0	0	5	1	2019-08-27	70	1			2		0	1	1.5	1.5	1.5	0	0		0
LA SPEZIA	1	0	1	1	1	0	0	0	5	1	2019-09-09	74	1			1		1	1	2.5	2.5	2.5	0	1	3	0
LA SPEZIA	1	2	0	0	1	2	0	2	5	2	2019-10-16	77	1	2		1	2	2	0	3	3	3	0	0		1	PTA ILIACA+TEA FEMORALE CON PATCH+BYPASS FEM-POP
LA SPEZIA	1	0	2	1	1	1	1	0	5	2	2019-10-17	87	1			1	2	2	0	2.5	2.5	2.5	0	0		1
LA SPEZIA	2	2	0	1	0	0	0	0	5	2	2019-10-29	71	1			1		1	1	2.5	2.5	2.5	0	0		1
LA SPEZIA	1	1	0	0	1	2	1	0	4	0	2019-11-14	76	1			2		2	0	2.5	2.5	2.5	0	0		1
LA SPEZIA	1	2	0	1	1	0	0	0	4	0	2019-11-25	60	1			1	2	2	0	1	1	1	0	0		1
LA SPEZIA	1	0	1	0	1	0	0	0	5	1	2019-11-26	85	1			2		2	1	2.5	2.5	2.5	0	0		1
LA SPEZIA	1	1	0	2	1	1	2	0	5	2	2019-12-02	87	1			2		2	0	3	3	3	0	1	6	1
LA SPEZIA	2	1	0	1	0	0	0	0	5	1	2019-12-12	56	1			1		2	0	3.5	3.5	3.5	0	0		1
LA SPEZIA	1	0	1	1	1	2	0	0	5	2	2019-12-24	84	1			2		1	0	1.5	1.5	1.5	0	1	3	0
MULTIMEDICA SESTO S. GIOVANNI MILANO	1	0	0	0	1	0	1	0	5	2	2019-03-14	79	1			2		0	0	4+5	4+5	4+5	0	0	0	0	ok
MULTIMEDICA SESTO S. GIOVANNI MILANO	1	0	0	1	1	1	0	0	5	1	2019-03-27	83	1			1		2	0	3+5	3+5	3+5	0	0	0	1
MULTIMEDICA SESTO S. GIOVANNI MILANO	1	0	0	1	1	0	1	0	5	2	2019-03-26	85	3			2		2	1	1+5	1+5	1+5	0	0	0	1
MULTIMEDICA SESTO S. GIOVANNI MILANO	1	0	1	0	1	0	0	0	5	0	2019-03-18	91	1	2		2		2	0	4+5	4+5	4+5	0	0	0	1
MULTIMEDICA SESTO S. GIOVANNI MILANO	2	0	0	0	0	0	1	0	6	0	2019-04-16	84	1	2		1		2	0	3+5	3+5	3+5	0	0	0	1
MULTIMEDICA SESTO S. GIOVANNI MILANO	1	0	0	0	0	0	0	0	4	0	2019-03-29	84	1			2		1	1	4+5	4+5	4+5	0	0	0	1
MULTIMEDICA SESTO S. GIOVANNI MILANO	1	0	2	1	1	0	1	0	6	0	2019-03-14	85	1			2		0	1	1+5	1+5	1+5	1		5	0	amputazione di coscia, successivamente deceduto in TIPO
MULTIMEDICA SESTO S. GIOVANNI MILANO	2	0	0	1	1	1	1	0	5	0	2019-03-26	88	1			1		2	0	3+5	3+5	3+5	0	0	0	1
MULTIMEDICA SESTO S. GIOVANNI MILANO	1	0	0	1	1	2	1	0	5	1	2019-04-15	77	4			2		2	già amp magg	1+5	1+5	1+5	0	0	0	0
MULTIMEDICA SESTO S. GIOVANNI MILANO	2	0	0	1	1	2	0	0	6	0	2019-05-27	61	0			2		2	1	4+5	4+5	4+5	0	0	0	1	angiografia+ amputazione TMT
MULTIMEDICA SESTO S. GIOVANNI MILANO	1	1	0	1	0	0	0	1	5	0	2019-05-15	77	3			2		1	1	4+5	4+5	4+5	0	0	0	1
MULTIMEDICA SESTO S. GIOVANNI MILANO	2	0	0	0	0	0	0	0	6	1	2019-04-24	58	4			2		1	già amp magg	3+5	3+5	3+5	0	0	0	0
MULTIMEDICA SESTO S. GIOVANNI MILANO	2	0	1	1	1	0	0	0	5	0	2019-05-27	87	3			1		2	0	3+5	3+5	3+5	0	0	0	1
MULTIMEDICA SESTO S. GIOVANNI MILANO	2	0	0	1	0	2	1	0	6	0	2019-06-25	78	4			2		2	già amp magg	3+5	3+5	3+5	0	0	0	0
MULTIMEDICA SESTO S. GIOVANNI MILANO	2	2	1	1	1	2	1	2	4	0	2019-06-04	74	1	3		1		2	0	4+5	4+5	4+5	0	0	0	1
MULTIMEDICA SESTO S. GIOVANNI MILANO	2	0	1	0	1	0	0	0	4	0	2019-05-31	64	1			1	2	2	0	3+5	3+5	3+5	0	0	0	1
MULTIMEDICA SESTO S. GIOVANNI MILANO	2	2	0	1	1	0	0	0	4	0	2019-06-11	82	1			1		1	0	2+5	2+5	2+5	0	0	0	1
MULTIMEDICA SESTO S. GIOVANNI MILANO	2	0	0	0	0	0	0	0	6	0	2019-06-13	76	1			1		2	0	2	2	2	0	0	0	1
MULTIMEDICA SESTO S. GIOVANNI MILANO	1	1	0	0	0	0	0	2	5	0	2019-06-07	71	1			1		2	1	2+3	2+3	2+3	0	0	0	1
MULTIMEDICA SESTO S. GIOVANNI MILANO	1	1	0	0	1	1	2	0	5	0	2019-04-02	89	0			2		2	1	3+5	3+5	3+5	0	0	0	1
MULTIMEDICA SESTO S. GIOVANNI MILANO	1	2	0	0	1	0	0	0	6	1	2019-07-04	78	1			1		2	0	1 -5	1 -5	1 -5	0	0	0	1
MULTIMEDICA SESTO S. GIOVANNI MILANO	2	2	0	1	1	0	0	2	5	0	2019-07-03	91	1			2		2	0	1+5	1+5	1+5	0	0	0	1
MULTIMEDICA SESTO S. GIOVANNI MILANO	2	0	1	0	0	0	0	0	5	0	2019-07-03	80	1	2		1		2	0	2+3+5	2+3+5	2+3+5	0	0	0	1
MULTIMEDICA SESTO S. GIOVANNI MILANO	1	0	0	0	1	1	1	0	5	2	2019-07-02	79	0			2		0	1	3+5	3+5	3+5	0	0	0	1	amputazione TMT
MULTIMEDICA SESTO S. GIOVANNI MILANO	1	0	1	0	1	2	0	0	6	0	2019-07-22	66	0			2		2	1	3	3	3	0	0	0	1	aputaz dita
MULTIMEDICA SESTO S. GIOVANNI MILANO	1	2	1	0	1	0	1	0	4	0	2019-06-11	57	1			1		1	0	4+5	4+5	4+5	0	0	0	1
MULTIMEDICA SESTO S. GIOVANNI MILANO	1	2	0	0	1	1	1	2	5	1	2019-06-27	81	0			2		2	1	1+5	1+5	1+5	0	0	0	1
MULTIMEDICA SESTO S. GIOVANNI MILANO	1	0	0	1	1	2	1	0	5	0	2019-08-07	79	1			2		0	0	2+5	2+5	2+5	0	0	0	1
MULTIMEDICA SESTO S. GIOVANNI MILANO	1	0	0	0	1	2	1	0	5	0	2019-07-29	82	1			2		2	0	3+5	3+5	3+5	0	0	0	1
MULTIMEDICA SESTO S. GIOVANNI MILANO	1	2	0	0	0	0	0	0	4	0	2019-07-16	65	3			2		1	1	4+5	4+5	4+5	0	0	0	1
MULTIMEDICA SESTO S. GIOVANNI MILANO	1	2	2	0	0	0	1	2	6	0	2019-08-07	88	1			1		1	0	4+5	4+5	4+5	0	0	0	1
MULTIMEDICA SESTO S. GIOVANNI MILANO	1	0	2	1	1	1	1	0	5	0	2019-07-31	83	3			2		2	0	2+5	2+5	2+5	0	0	0	1
MULTIMEDICA SESTO S. GIOVANNI MILANO	2	2	0	1	1	0	1	1	4	0	2019-09-20	62	3			1		2	0	3+5	3+5	3+5	0	0	0	1
MULTIMEDICA SESTO S. GIOVANNI MILANO	2	2	0	0	0	0	1	0	5	0	2019-10-28	66	4			1		2	già amp magg	3+5	3+5	3+5	0	0	0	0
MULTIMEDICA SESTO S. GIOVANNI MILANO	1	0	0	0	1	1	1	0	5	0	2019-08-07	68	1	4		1		0	già amp magg	1+5	1+5	1+5	0	0	0	0
MULTIMEDICA SESTO S. GIOVANNI MILANO	1	1	0	0	0	0	1	0	4	0	2019-09-17	66	2			2		2	0	4+5	4+5	4+5	0	0	0	1
MULTIMEDICA SESTO S. GIOVANNI MILANO	2	0	0	0	1	1	0	0	4	0	2019-09-18	83	1			1		2	1	1+5	1+5	1+5	0	0	0	1
MULTIMEDICA SESTO S. GIOVANNI MILANO	2	1	0	1	0	0	0	0	5	0	2019-11-29	87	1			1	2	2	0	1+5	1+5	1+5	0	0	0	1
MULTIMEDICA SESTO S. GIOVANNI MILANO	1	1	0	1	1	0	1	0	4	0	2019-11-26	59	3			2		2	0	2+5	2+5	2+5	0	0	0	1	asa+ clexane per 10 gg poi ripresa DAPT
MULTIMEDICA SESTO S. GIOVANNI MILANO	1	1	0	1	1	1	1	0	6	1	2019-04-15	75	4			2		2	già amp magg	1+5	1+5	1+5	0	0	0	0	amputazione di gamba in osteomielite piede
MULTIMEDICA SESTO S. GIOVANNI MILANO	2	1	0	1	0	0	0	0	4	0	2019-12-20	82	1			1	2	2	0	1+5	1+5	1+5	0	0	0	1
MULTIMEDICA SESTO S. GIOVANNI MILANO	2	1	2	1	1	0	1	0	4	0	2020-01-14	86	2			1		1	0	1+5	1+5	1+5	0	0	0	1	TEA AFC+ AFP in occlusione di pregresso by pass fem -popl BK
MULTIMEDICA SESTO S. GIOVANNI MILANO	1	0	1	1	1	0	0	0	5	1	2019-12-03	89	2			1		1	0	1+5	1+5	1+5	0	0	0	1	TEA AFC+AFP in occlusione cronica AFS- 2 mesi dopo dimissione amputazione TMT					cr 1.37
MULTIMEDICA SESTO S. GIOVANNI MILANO	1	2	0	1	1	0	1	0	4	0	2019-12-02	76	1	2		1		2	0	1+5	1+5	1+5	0	0	0	1	TEA AFC+ PTA AFS; stop fumo 3 aa prima
MULTIMEDICA SESTO S. GIOVANNI MILANO	2		1	1	1	0	2	0	5	1	2019-12-23	71	2			1		1	0	2+5	2+5	2+5	0	0	0	1
MULTIMEDICA SESTO S. GIOVANNI MILANO	1	2	0	0	1	0	0	1	6	2	2019-10-28	69	4			2		1	già amp magg	1+5	1+5	1+5	0	0	0	0	trombocitemia essenziale
MULTIMEDICA SESTO S. GIOVANNI MILANO	1	2	0	0	1	1	1	2	6	2	2019-10-28	83	1			1		2	0	3+5	3+5	3+5	0	0	0	1
MULTIMEDICA SESTO S. GIOVANNI MILANO	2	0	2	1	0	2	0	0	4	0	2019-09-18	70	1			2		0	1	3+5	3+5	3+5	0	0	0	0	ok
MULTIMEDICA SESTO S. GIOVANNI MILANO	1	0	0	0	1	2	1	0	6	0	2019-08-18	82	1			1		2	1	4+5	4+5	4+5	0	0	0	1	AMPUTAZIONE TRANSMETATARSALE
MULTIMEDICA SESTO S. GIOVANNI MILANO	1	1	0	0	1	0	0	0	6	1	2019-03-02	85	0			2		0	1	3+5	3+5	3+5	0	0	0	1	amputazione I raggio
MULTIMEDICA SESTO S. GIOVANNI MILANO	1	0	0	0	0	1	0	0	6	0	2019-11-05	77	4			1		2	già amp magg	3+5	3+5	3+5	0	0	0	0
MULTIMEDICA SESTO S. GIOVANNI MILANO	1	1	2	1	0	2	1	0	6	0	2019-11-27	78	1			1	2	2	0	1+5	1+5	1+5	0	0	0	1
MULTIMEDICA SESTO S. GIOVANNI MILANO	2	0	2	0	1	2	0	0	0	0	2019-05-27	61	4			2		0	già amp magg	2+5	2+5	2+5	0	0	0	0
MULTIMEDICA SESTO S. GIOVANNI MILANO	1	1	1	1	1	0	1	0	5	1	2019-04-26	73	1	5		1		2	1	2	2	2	1		1	1	PTA iliaca + AFC
MULTIMEDICA SESTO S. GIOVANNI MILANO	1	1	0	0	1	0	2	0	5	0	2019-02-27	77	1	5		2		2	0	4	4	4	0	0	0	1
MULTIMEDICA SESTO S. GIOVANNI MILANO	2	0	0	0	1	0	0	0	5	0	2019-03-18	84	1	5		2		2	0	1	1	1	0	0	0	1
BENEVENTO	1	1	1	1	1	0	0	0	4	0	2019-01-17	76	1			1		2	0	1	1	1	0	0		0
BENEVENTO	1	0	2	1	1	0	1	1	4	0	2019-01-17	68	1			1		2	0	2	2	2	0	0	0	0
BENEVENTO	2	1	0	1	0	0	0	0	5	1	2018-01-25	65	1			1		2	1	0	0	0	0	1	1	0
BENEVENTO	1	0	1	0	0	1	1	1	4	0	2019-01-25	75	2			1		1	0	0	0	0	0	1		1
BENEVENTO	1	2	2	2	1	0	1	0	5	1	2019-01-30	73	2			1		1	1	2	2	2	0	0		0
BENEVENTO	1	1	2	1	1	1	0	0	6	1	2019-02-01	75	1			2		2	1	2	2	2	1		1	0
BENEVENTO	2	1	2	1	1	1	1	1	4	0	2019-02-21	81	1			2		1	0	2	2	2	0	0		0
BENEVENTO	1	0	1	1	0		0	0	5	0	2019-03-01	61	1			1		2	0	2	2	2	0	0		0
BENEVENTO	1	2	2	0	0	0	0	0	4	1	2021-03-15	86	1			1		2	0	1	1	1	0	0		0
BENEVENTO	1	0	2	1	1	1	0	0	5	1	2021-03-15	91	1			2		2	0	1	1	1	0	0		0
BENEVENTO	2	2	2	1	1	0	0	0	5	1	2019-03-15	73	1			1		1	0	2	2	2	0	0		0
BENEVENTO	1	2	2	0	1	1	0	1	4	0	2019-03-19	68	1			1		2	0	2	2	2	0	0	0	0
BENEVENTO	2	0	0	0	1	0	0	0	4	0	2019-03-22	74	1			2		1	1	1	1	1	2	0	0	1
BENEVENTO	1	1	1	1	1	1	1	0	5	1	2019-04-12	81	1			1		2	0	2	2	2	0	1	1	0
BENEVENTO	2	1	1	2	2	1	1	2	6	2	2019-04-26	69	1			2		1	1	2	2	2	0	1	6	1
BENEVENTO	1	1	1	1	1	1	1	1	4	0	2019-05-10	83	1			2		2	0	2+5	2+5	2+5	0	1	3	0
BENEVENTO	1	0	1	0	0	0	0	0	5	1	2019-05-10	78	1			1		1	1	2	2	2	0	0		0
BENEVENTO	1	1	2	1	0	0	1	1	5	2	2019-05-31	55	1			2		1	0	2	2	2	0	0	0	0
BENEVENTO	2	1	0	1	1	0	0	0	4	0	2019-05-31	68	1			1		1	1	2	2	2	1	1	4	0
BENEVENTO	2	1	1	1	0	0	0	1	5	1	2019-06-06	84	1			1		1	0	2	2	2	0	0	0	0
BENEVENTO	1	0	0	1	0	1	0	0	6	2	2019-07-12	79	1			1		2	0	3	3	3	0	0	1	1
BENEVENTO	1	2	2	2	2	1	2	1	4	0	2019-07-12	81	1			1		0	1	2	2	2	0	1	5	0
BENEVENTO	2	0	1	1	1	0	2	0	5	1	2019-07-12	85	1			1		2	0	2	2	2	0	0		0
BENEVENTO	1	1	1	1	0	0	1	0	6	2	2019-07-30	69	1			2		1	12	2	2	2	0	0		1
BENEVENTO	1	2	0	1	1	0	1	2	5	1	2019-08-09	78	2			1		2	0	2	2	2	0	1	3	1
BENEVENTO	2	1	0	1	0	0	0	1	4	0	2019-09-17	69	1			2		2	0	2	2	2	0	0		1
BENEVENTO	1	0	1	1	1	1	0	1	5	1	2019-09-17	81	1			2		1	0	2	2	2	0	1	2	0
BENEVENTO	1	0	0	1	0	0	1	0	4	0	2019-09-24	81	1			1		2		2	2	2	0	0		1
BENEVENTO	2	1	0	0	1	1	0	0	5	1	2019-09-25	78	1			2		1	0	2	2	2	0	0		0
BENEVENTO	1	2	1	2	0	0	0	1	6	2	2019-10-04	69	1			2		1	1	2	2	2	0	0		1
BENEVENTO	1	1	1	1	2	2	2	0	4	2	2019-10-05	59	2			1		2	1	2+5	2+5	2+5	1	0	0	0
BENEVENTO	1	1	1	1	2	1	1	1	5	1	2019-10-08	68	1			2		1	0	2	2	2	0	0	0	0
BENEVENTO	1	1	1	2	0	0	1	1	4	1	2019-10-24	77	1			2		2	0	2	2	2	0	0		0
BENEVENTO	2	2	1	1	1	1	1	1	4	1	2019-10-25	81	1			2		1	1	2	2	2	0	0		0
BENEVENTO	1	1	1	1	1	0	0	1	6	2	2019-11-05	72	1			2		2	1	2	2	2	1		1	0
BENEVENTO	1	0	0	0	1	0	0	1	4	2	2019-11-05	83	2			1		2	0	2	2	2	1	0		1
BENEVENTO	1	1	1	0	1	2	1	1	5	1	2019-11-14	80	1			1		2	0	2	2	2	0	0		0
BENEVENTO	2	1	1	1	1		1	1	1	5	2019-11-15	61	1			1		1	1	2	2	2	0	0		0
BENEVENTO	1	1	0	1	0	0	1	1	4	1	2019-11-15	67	1			2		2	1	2	2	2	1	1	2	1
BENEVENTO	1	0	1	1	2	1	1	1	4	1	2019-11-19	82	2			1		2	1	2	2	2	0	0		0
BENEVENTO	2	1	1	1	0	0	0	1	4	0	2019-11-19	84	2			1		0	0	1	1	1	0	0		0
BENEVENTO	1	1	1	1	1	1	0	1	4	0	2019-11-22	81	1			2		0	1	2	2	2	0		0	1
BENEVENTO	1	1	1	2	1	1	0	0	5	1	2019-11-22	82	1			1		2	0	2	2	2	0		0	0
BENEVENTO	2	0	2	1	0	0	0	0	5	0	2019-11-26	68	1			2		2	0	2	2	2	0		0	0
BENEVENTO	1	2	1	1	0	1	1	1	5	0	2019-11-26	74	1			1		2	0	2	2	2	1			1
BENEVENTO	1	1	1	1	1	1	1	0	5	1	2019-12-03	86	1			1		0	1	1	1	1	0	1		0
BENEVENTO	1	0	1	1	0	0	1	0	5	0	2019-12-06	64	1			2		1	0	2	2	2	0	0	2	0
BENEVENTO	1	1	1	2	0	0	1	0	5	1	2019-12-10	72	2			2		2	0	2	2	2	0	0	0	0
BENEVENTO	1	0	2	1	1	1	0	0	6	2	2019-12-10	81	1			1		2	1	2	2	2	0	0	1	0
ACQUAVIA DELLE FONTI (BA)	1	1	2	1	1	0	0	1	4	0	2019-02-26	76	1	5		1		2	0	2	2	2	0	0		1	MONOCITIMONOCELLS AUTOLOGHI
ACQUAVIA DELLE FONTI (BA)	1	1	0	1	1	0	0	1	4	0	2019-02-05	68	2			1		2	0	2	2	2	0	0		1
ACQUAVIA DELLE FONTI (BA)	1	1	0	1	1	2	0	1	4	0	2019-02-27	77	1			2		2	0	3	3	3	0	0		1
ACQUAVIA DELLE FONTI (BA)	2	1	0	1	1	0	0	0	5	0	2019-01-08	76	1			2		2	1	2	2	2	0	0		1	portatrice di elettrostimolatore mo
ACQUAVIA DELLE FONTI (BA)	2	2	2	1	1	1	1	1	5	1	2019-02-20	53	1			1		1	0	2	2	2	0	1	1	1
ACQUAVIA DELLE FONTI (BA)	1	1	1	0	1	0	0	2	4	0	2019-01-19	59	1			1		1	1	2	2	2	0	0		1
ACQUAVIA DELLE FONTI (BA)	1	1	0	0	1	2	0	1	5	1	2019-03-05	61	1			2		2	1	3	3	3	0	0		1
ACQUAVIA DELLE FONTI (BA)	1	2	0	0	1	0	1	0	5	1	2019-03-07	43	0			2		2	0	2	2	2	0	0		1
ACQUAVIA DELLE FONTI (BA)	1	2	0	1	1	2	0	0	5	1	2019-03-20	74	1			2		1	1	4	4	4	0	0		1
ACQUAVIA DELLE FONTI (BA)	1	1	2	1	1	1	1	2	5	1	2019-03-21	62	1			1		2	0	2	2	2	0	0		1
ACQUAVIA DELLE FONTI (BA)	1	2	0	0	1	0	0	2	4	0	2019-03-27	63	1			1	2	1	1	4	4	4	0	0		1
ACQUAVIA DELLE FONTI (BA)	2	1	2	0	1	2	1	1	5	1	2019-04-02	62	1			2		1	1	4	4	4	0	1	2	0
ACQUAVIA DELLE FONTI (BA)	1	2	1	1	1	0	2	1	5	1	2019-12-10	62	1			1	2	0	0	4	4	4	0	1	2	0
ACQUAVIA DELLE FONTI (BA)	1	2	0	1	1	2	0	1	5	1	2019-07-10	43	1			1	2	0	0	4	4	4	0	0		0
ACQUAVIA DELLE FONTI (BA)	1	1	0	0	1	0	0	2	4	0	2019-05-30	65	1			1		2	0	4	4	4	0	0		1
ACQUAVIA DELLE FONTI (BA)	2	1	2	1	1	0	0	0	4	0	2012-06-13	70	1			2		2	0	4	4	4	0	0		1
ACQUAVIA DELLE FONTI (BA)	2	0	0	1	1	1	0	1	5	1	2019-03-07	72	1			1	2	2	0	4	4	4	0	0		1
ACQUAVIA DELLE FONTI (BA)	1	1	1	0	1	1	0	1	4	0	2019-06-20	79	1			1		2	0	4	4	4	0	0		1
ACQUAVIA DELLE FONTI (BA)	1	1	0	1	1	0	0	2	4	0	2019-06-20	75	1			1		2	0	4	4	4	0	0		1
ACQUAVIA DELLE FONTI (BA)	1	2	2	0	1	1	1	2	5	1	2019-06-18	60	1			2		2	1	1	1	1	0	0		0
ACQUAVIA DELLE FONTI (BA)	1	1	0	0	1	0	0	0	4	0	2019-06-27	75	1			1		2	0	1	1	1	0	0		0
ACQUAVIA DELLE FONTI (BA)	2	1	2	1	1	0	0	0	4	0	2019-06-27	72	1			1		2	0	1	1	1	0	0		1
ACQUAVIA DELLE FONTI (BA)	1	1	0	0	1	1	0	2	4	0	2019-07-24	73	2			1		2	0	2	2	2	0	0		1
ACQUAVIA DELLE FONTI (BA)	1	1	0	0	1	0	0	1	4	0	2019-07-09	73	3			2		2	0	3	3	3	0	0		1	Vena safena invertita. Poplitea sottogenicolare
ACQUAVIA DELLE FONTI (BA)	1	1	0	0	1	0	1	2	4	0	2019-04-30	78	1			1		2	0	4	4	4	0	0		1
ACQUAVIA DELLE FONTI (BA)	2	1	1	1	1	0	1	1	4	0	2019-04-30	79	1			1	2	2	0	2	2	2	0	0		0
ACQUAVIA DELLE FONTI (BA)	1	1	2	1	1	0	0	1	5	0	2019-09-18	67	1			1	2	2	1	4	4	4	0	0		1
ACQUAVIA DELLE FONTI (BA)	1	1	0	0	1	0	0	1	4	0	2019-09-17	64	1			1		2	0	2	2	2	0	0		1
ACQUAVIA DELLE FONTI (BA)	1	2	0	0	1	0	0	1	4	0	2019-09-11	72	1			1		2	0	2	2	2	0	0		1
ACQUAVIA DELLE FONTI (BA)	1	2	0	0	1	0	1	2	4	0	2019-09-11	71	1			1		2	0	3	3	3	0	0		1
ACQUAVIA DELLE FONTI (BA)	2	2	1	1	1	0	0	1	4	0	2019-08-08	59	1			1		1	0	2	2	2	0	0		1
ACQUAVIA DELLE FONTI (BA)	1	1	2	1	1	0	1	1	5	1	2019-10-08	60	1			1	2	1	1	4	4	4	0	0		1
ACQUAVIA DELLE FONTI (BA)	2	1	2	1	1	1	2	1	4	0	2019-09-25	79	1			1		2	0	2	2	2	0	0		1
ACQUAVIA DELLE FONTI (BA)	2	1	2	1	1	1		1	4	0	2019-09-25	65	1			1		2	0	4	4	4	0	0		1
ACQUAVIA DELLE FONTI (BA)	1	1	0	0	1	0	0	0	4	0	2019-10-15	69	1			1		1	0	2	2	2	0	0		1
ACQUAVIA DELLE FONTI (BA)	1	1	2	1	1	0	0	2	5	0	2019-01-15	76	1			2		1	1	2	2	2	0	0		1
ACQUAVIA DELLE FONTI (BA)	1	1	0	0	1	0	0	0	4	0	2019-10-16	64	1			1		2	0	2	2	2	0	0		1
ACQUAVIA DELLE FONTI (BA)	1	2	0	0	1	0	0	0	5	1	2019-10-17	46	1			1		1	1	4	4	4	0	0		1
ACQUAVIA DELLE FONTI (BA)	1	1	0	0	1	0	0	1	4	0	2019-10-24	64	3			2		2	0	4	4	4	0	0		1	Vena safena in sito. Troco tibio-peroneo.
ACQUAVIA DELLE FONTI (BA)	1	1	0	1	1	0	2	2	4	0	2019-11-09	74	1			1		2	0	4	4	4	0	0		1
ACQUAVIA DELLE FONTI (BA)	1	1	0	0	1	0		1	4	0	2019-11-21	56	1			1		2	0	2	2	2	0	0		1
ACQUAVIA DELLE FONTI (BA)	1	1	1	1	1	0	0	2	5	1	2019-12-10	63	1			1	2	1	1	4	4	4	0	0		1
ACQUAVIA DELLE FONTI (BA)	2	2	2	1	1	0	0	1	4	0	2019-07-24	71	1			1		2	0	4	4	4	0	0		1
ACQUAVIA DELLE FONTI (BA)	1	1	2	1	1	0	2	0	4	0	2019-04-03	66	1			1		2	0	3	3	3	0	0		1
ACQUAVIA DELLE FONTI (BA)	1	1	2	0	1	0	0	1	4	0	2019-06-06	73	1			1		2	0	4	4	4	0	0		1
ACQUAVIA DELLE FONTI (BA)	1	1	0	0	1	0	0	2	4	0	2019-02-05	70	1			1		2	0	2	2	2	0	0		1
ACQUAVIA DELLE FONTI (BA)	1	1	1	1	1	1	0	1	4	0	2019-01-17	81	1			1	2	2	0	4	4	4	0	0		1
ACQUAVIA DELLE FONTI (BA)	2	0	2	1	1	0	2	1	5	1	2019-08-08	83	1			1	2	1	1	2	2	2	0	1	1	1
CASTELLANZA (VA)	1	0	2	0	1	1	1	0	4	0	2019-01-15	62	2			1		1	0	3	3	3				1	non rintracciabile
CASTELLANZA (VA)	1	2	1	1	1	0	0	1	4	0	2019-10-07	59	2			1		1	0	1	1	1	0	0		1
CASTELLANZA (VA)	1	2	0	1	1	0	0	0	4	0	2019-12-02	70	2			1		2	0	1	1	1	0	0		1
CASTELLANZA (VA)	1	0	0	1	1	0	1	0	4	0	2019-04-01	71	2			1		2	0	2	2	2	0	0		1
CASTELLANZA (VA)	2	1	0	1	1	0	0	0	5	0	2019-10-29	72	2			1		2	0	4	4	4	0	0		1
CASTELLANZA (VA)	2	0	0	1	1	0	0	0	4	0	2019-01-18	91	1			2		0	0	3	3	3	0	0		1
CASTELLANZA (VA)	1	0	2	0	1	0	0	0	6	1	2019-04-15	74	3			2		0	0	1	1	1	0	0		1
CASTELLANZA (VA)	1	0	0	1	1	0	0	2	5	2	2019-05-14	78	4			1		2	già amp magg	2	2	2	1	1	6	0
CASTELLANZA (VA)	2	0	0	0	1	0	0	0	6	2	2019-07-19	92	4			1		2	già amp magg	3	3	3	0			0	non rintracciabile
CASTELLANZA (VA)	1	0	0	1	1	0	0	2	6	2	2019-11-20	61	4			1		2	già amp magg	1	1	1				0	non rintracciabile
CASTELLANZA (VA)	1	0	0	1	1	0	1	0	4	0	2019-01-08	73	2			1		2	0	1	1	1	0	0		1
CASTELLANZA (VA)	1	0	0	0	1	0	1	0	5	0	2019-02-19	83	2			1		2	0	4	4	4	0	0		1
CASTELLANZA (VA)	1	0	2	1	1	0	1	0	5	0	2019-01-31	78	1			2		2	0	5	5	5	0	1	6	1
CASTELLANZA (VA)	1	0	2	1	1	0	1	0	5	0	2019-02-07	82	1			2		2	0	1	1	1	0	0		1
CASTELLANZA (VA)	2	0	2	0	1	0	0	0	5	0	2019-03-11	67	1			1		2	0	2	2	2	0	0		1
CASTELLANZA (VA)	2	0	0	1	1	0	0	0	4	0	2019-03-11	78	1			2		2	0	2	2	2	0	0		1
CASTELLANZA (VA)	1	0	2	1	1	2	1	0	6	1	2019-03-14	60	1			2		2	0	1	1	1	0	0		1
CASTELLANZA (VA)	1	2	0	1	1	0	1	2	4	0	2019-05-14	75	2			1		2	0	1	1	1	0	0		1
CASTELLANZA (VA)	1	0	0	1	1	0	1	0	4	0	2019-04-30	73	2			1		2	0	2	2	2	0	0		1
CASTELLANZA (VA)	2	0	2	0	1	0	0	0	4	0	2019-05-09	89	1			2		2	0	4	4	4	0	0		1
CASTELLANZA (VA)	1	0	0	1	1	0	0	2	4	0	2019-05-29	67	2			1		2	0	2	2	2	0	0		1
CASTELLANZA (VA)	1	0	1	0	1	0	0	0	5	1	2019-06-06	81	1			2		2	0	3	3	3	0	0		1
CASTELLANZA (VA)	1	1	0	1	1	0	1	0	4	0	2019-06-06	77	2			2		2	0	2	2	2	0	0		1
CASTELLANZA (VA)	1	0	2	1	1	0	1	0	5	0	2019-06-27	82	1			2		1	0	2	2	2	0	0		1
CASTELLANZA (VA)	2	0	0	1	1	0	2	0	5	0	2019-06-20	79	1			1		2	0	4	4	4	0	0		1
CASTELLANZA (VA)	1	0	0	1	1	0	1	0	5	0	2019-06-13	84	1			2		2	0	3	3	3	0	0		1
CASTELLANZA (VA)	1	0	0	0	1	0	1	0	4	0	2019-07-04	64	1			1		2	0	2	2	2	0	0		1
CASTELLANZA (VA)	1	2	0	1	1	0	1	0	5	0	2019-07-02	63	2			1		2	0	1	1	1	0	0		1
CASTELLANZA (VA)	1	0	2	1	1	0	1	0	6	1	2019-09-19	63	1			2		2	0	4	4	4	0	0		1
CASTELLANZA (VA)	1	0	0	1	1	0	1	0	4	0	2019-09-12	80	1			1		2	0	2	2	2	0	0		1
CASTELLANZA (VA)	1	0	0	0	1	0	1	0	4	0	2019-11-25	79	2			1		2	0	4	4	4	0	0		1
CASTELLANZA (VA)	2	0	0	1	1	0	0	0	4	0	2019-10-28	85	2			1		2	0	1	1	1	0	0		1
CASTELLANZA (VA)	2	0	0	0	1	0	0	0	4	0	2019-11-07	78	1			2		2	0	4	4	4	0	0		1
CASTELLANZA (VA)	1	0	0	0	1	0	2	0	4	0	2019-12-05	60	1			2		2	0	2	2	2	0	0		1
CASTELLANZA (VA)	2	0	1	1	1	0	0	0	4	0	2019-11-29	95	2			1		2	0	3	3	3	0	1	6	1
CASTELLANZA (VA)	1	0	0	0	1	0	0	0	5	0	2019-12-19	84	1			2		2	0	2	2	2	0	0		1
CASTELLANZA (VA)	1	0	2	1	1	2	1	0	5	0	2019-02-21	89	1			2		2	0	2	2	2	0	0		1
CASTELLANZA (VA)	2	1	0	0	1	0	0	0	4	0	2019-03-14	68	1			1		1	0	4	4	4	0	0		1
CASTELLANZA (VA)	2	0	2	2	1	0	1	0	4	0	2019-03-18	76	2			1		2	0	4	4	4	0	0		1
CASTELLANZA (VA)	2	1	0	1	1	0	0	0	4	0	2019-03-27	71	2			2		1	0	4	4	4	0	0		1
CASTELLANZA (VA)	2	0	0	1	1	0	0	0	4	0	2019-05-23	85	1			1		2	0	2	2	2	0	0		1
CASTELLANZA (VA)	2	0	0	0	1	2	0	0	4	0	2019-07-02	61	2			1		2	0	1	1	1	0	0		1
CASTELLANZA (VA)	2	0	0	1	1	0	0	2	5	0	2019-07-09	86	2			1		2	0	1	1	1	0	0		1
CASTELLANZA (VA)	1	1	2	1	1	2	1	0	5	0	2019-11-21	57	1			1		2	0	2	2	2	0			1	non rintracciabile
CASTELLANZA (VA)	2	1	0	0	1	0	0	0	4	0	2019-11-15	69	2			1		2	0	4	4	4	0	0		1
CASTELLANZA (VA)	1	0	2	1	1	0	1	0	4	0	2019-11-26	68	2			1		2	0	1	1	1	0	0		1
CASTELLANZA (VA)	2	0	2	0	1	0	0	0	4	0	2019-12-19	90	1			1		2	0	4	4	4	0	0		1
CASTELLANZA (VA)	1	0	2	1	1	2	1	0	5	0	2019-12-05	60	1			2		2	0	2	2	2	0	0		1
NAPOLI MONALDI	1	1	2	1	1	0	1	0	5	2	2019-08-05	55	1			1		2	1	2	2	2	0	0		1
NAPOLI MONALDI	1	1	0	0	1	0	0	0	4	0	2019-06-21	74	2			2		2	0	1	1	1	0	0		1
NAPOLI MONALDI	1	1	0	0	1	0	0	0	5	0	2019-05-10	83	4			2		2	0	1	1	1	0	0		0
NAPOLI MONALDI	1	1	0	0	1	0	0	0	4	0	2019-12-20	68	2			1		2	0	1	1	1	0	0		1
NAPOLI MONALDI	2	2	0	1	1	0	0	0	4	0	2019-09-17	72	2			2		2	0	1	1	1	0	0		1
NAPOLI MONALDI	1	2	2	2	2	0	1	0	4	0	2019-04-01	72	1			1		2	1	2	2	2	0	0		1
NAPOLI MONALDI	1	1	0	0	1	0	0	0	4	0	2019-10-10	86	1			1		0	0	2	2	2	0	0		0
NAPOLI MONALDI	1	1	2	2	1	0	1	2	5	1	2019-10-07	73	4			2		2	0	1	1	1	0	0		0
NAPOLI MONALDI	1	1	1	1	1	0	1	0	4	0	2019-08-03	77	2			2		2	0	4	4	4	0	0		1
NAPOLI MONALDI	1	2	0	1	1	0	0	0	4	0	2019-10-27	68	2			2		2	0	1	1	1	0	0		1
NAPOLI MONALDI	1	2	2	1	1	1	1	0	5	0	2019-06-05	77	1			1		2	1	2	2	2	0	0		1
NAPOLI MONALDI	2	1	2	1	1	2	0	0	5	2	2019-09-10	82	4			2		2	0	1	1	1	0	0		0
NAPOLI MONALDI	1	2	1	1	1	0	1	0	4	0	2019-11-16	77	2			2		2	0	1	1	1	0	0		1
NAPOLI MONALDI	1	2	0	1	1	0	1	0	4	0	2019-05-23	76	2			1		2	0	1	1	1	0	0		1
NAPOLI MONALDI	1	1	0	1	1	0	1	2	4	0	2019-12-20	75	3			2		2	0	4	4	4	0	0		1
NAPOLI MONALDI	1	2	1	1	1	0	2	2	5	1	2019-12-19	66	4			1		1	0	1	1	1	0	0		0
NAPOLI MONALDI	1	1	2	0	1	1	1	0	5	2	2019-12-27	45	4			1		1	0	1	1	1	0	0		0
NAPOLI MONALDI	1	1	0	1	1	0	1	2	4	0	2019-10-14	71	3			2		2	0	2	2	2	0	0		1
NAPOLI MONALDI	1	1	2	1	1	0	1	0	5	2	2019-05-05	56	1			1		2	1	2	2	2	0	0		1
NAPOLI MONALDI	1	1	0	0	1	0	0	0	4	0	2019-06-21	74	2			2		2	0	1	1	1	0	0		1
NAPOLI MONALDI	1	1	0	0	1	0	0	0	5	0	2019-05-10	43	3			2		2	0	4	4	4	0	0		0
[truncated: 400 more rows]
